# Supplementary material for: Evidence of two deeply divergent co-existing mitochondrial genomes in the Tuatara reveals an extremely complex genomic organization
Source: Commun Biol. 2021 Jan 29;4:116. doi: 10.1038/s42003-020-01639-0 (PMC7846811; doi:10.1038/s42003-020-01639-0)
Supplement: Supplementary file 3 — Supplementary Data 1 [file 42003_2020_1639_MOESM3_ESM.txt]

>16978bp_HSRV_Reorder27JAN17.fa
GTCATCGTAGCTTAAAATATTAAAGCCTGGCCTTGAAGATGCCATTATAGGACTTGGTGCCTCAATGACGCAAAGATTTG
GTCATAAACACTATTACTTAACTCTAAATTACATGCAAGTATCAGCACGCAATTAAGTTTCCTGCCCAAACAACCACCAA
AGAGCCGGCATCAGGCACACCAAAGTGGCCAAAGACGCCTTGCCTCGCCACACCCCCAAGGTACACAGCAGTGATTAACA
TTGCTTCATAAGTGAAAACTTGACTTAGCTATAGAGACCACGGCCAGTCAATTTCGTGCCAGCCACCGCGGTTAAACGAA
TTTGAAAGTAAAAGCCCAACGGCGTAAAAGTAATAAATCACCACCCTTCACTAAAACCCAAGAAAAACTAAGATGAGTTG
TAAAAACGCACCTATAAAACCTCTACATGAAGATGTCTTGGGGACAAGAATAAAATTGAACTTACTAAAATTAAGGACAA
CTGGATTAGATACCCCACTATGCTTAATCCTAAACATCGACACCTAAACATAAGGTGTTCGCCCGGGAACTACCAGCAAA
CGCTAGAAACCTAAAGACTTGACGGTGCCCCAAAACCCCTAGAGGAGCCTGTTCATAATTGATGATCCGCACAACCTCAC
CATTTTTCGCCCCAGCCTATATGCTACCGCCGTCGCCAGTCTACCTTGTGAAAGAATTAAGTAGGTCAAACAGCATTACC
GCTAATACGTCAGGTCAAGGTGCAGCCAATAAAATGGAAAGAATGGGCTACATTCCCACAAAACCGGGAAATACTAAAAG
TTAAATGAAAATAACAAGAAGGTGGATTTAGTAGAACCATAATATCAAGTTGAAAAGGCTCTGGAGCGCGTACACACCGC
CCGTCACCCTCCTATTAACCAAAGGAGGCAAAGTCGTAACACGGTAAGCATACTGGAAAGTGTGCTTGAAACAAAATGTA
GCTTATTATAAGCCCCTCAGCCTACACCTGAACAATGTTAGCACACCTAACCATTTGAACCTTAAACTAGCCCGCTACCA
GATAATCTAAAACCAATTCACTAACCCAAAACATTTTTCGAGCTAAGTATAGAGATAGAAAAGAACCAGGAGTTATAGAG
ACAGTACCGCAAGGAAAGTTTAAAATACAAGTTAAATAAAGCAAAGATAGACCCTTGTACCTTTTGAATAATGGTTTAAC
TAGTCCAAACAAGCTAAAAGAGCTAAGCTTTTACCCCGAAATCAAGTGAGCTACTTATAAGCGTACAGAAATAATTCGGC
TCTGTGGCAAAGAGCGAAAGACTAATAAGTAGAGGCGAAACACCGAACATGAAGATAGCTGGTTACTTATTAAACGAATC
AAGTTCTACCTTAACTCACCCAACCTCCTTAAACAAGAGAAATGAAAGATTTAAGAGATATTTAATAGGGGTACAGCCCT
GGCCAAAATAGGAAACAGCCTATACAAGAGGAAAGAATTACACCAGACCGTAGGCCTTAAAGCAGCTACCAAATATAAAG
CGTTAAAGCTAATTAACACCAACACCAACCTTTTTAATCCAACCCTAAACAATAAGTCATACTATAATAATATAACAGAA
TTAATGTTAAAATGAGTAACAAGAAAGATTTCCGTATCCGCATAAGCCAGACTAGACAACCTACTGGTCATTGCACAATA
ATTAATACACAACGAGCAATAATATTAATCTAACTGTTAACCCAACACAGGCATGCAATCTAGAAAGATTAAACTCACTA
GTAGAACTCGGCAACACCGGGCCCTGACTGTTTACCAAAACATAACCTTAGCTAATCAGTATTAAAGGCGCCTCCTGCCC
AGGAAGAAAATTAAACGGCCGCGGTATTTCAACGTGCAAGGTAGCGTAATCAATTGTCTCTAAATGAAGACTAGTATGAA
CGGAGAAACGAGGCCCAACTGTCTCTGGCGAAAATCAGTGAAATTGATCCTTGTGCAAAGCAAGGATAAACCATAAGACG
ATAAGACCGTGGAGCTAAACATCAGAGTCAATTATACATGTTGAATCACCAGGAATAAAATCAAAAATGACCCCTCTGTT
TTGCTGGGCGGCCTCGAATAAAAACTTCCGAAAACTCATTTAGACCAACAAGTCAAACATAAAATACTTGACCCAATATT
ATTGATTATTGAACCAAGTTACCCCAGGGATAACAGCGCCATCCCTTCGAGAGCCCATATCGACAAGGAGATTACGACCT
CGATGTTGGATCAGGACATCCTAGTGGTGCAACCGCTACTAAGGGTTCGTTTGTTCAACGATTAACAGTCCTACGTGATC
TGAGTTCAGACCGGAGCAATCCAGGTCGGTTTCTATCTATGACATACTATTTCAGTACGAAAGGATCGAAACAGTAGGGC
ATAACCGCAAGCAAGCCTGCCCTTAATTAATGAAACAAAATAAATTAACTGGGATTCCCCACGCCCTAAACCAGGGCTGC
TGGCGTAGCAAAACCTGGATATGCTAAAGACTTAAGCACTTTTACACAGAGGTTCAACTCCTCTCGCCAACAATGCTATC
TCTATTAACCTGACTGATAGACCCACTTACATATACATCATCCCAATCCTAATTGCAGTAGCATTCTTAACATTACTGAA
CGAAAATTCTAGGATATATACAATTACGAAAAGGCCCAAATATAGTAGGCCCAAAGGGATTCTACAACTATTGCAGACGG
CCTAAAACTATTTATAAAGAACCAGTACGTCCATATGCCGCCTCCCAAGCACTATTCATTATGGCCCCAATCTTAGCGCT
ATCATTATCCATTATATTATGATCACCTCTTTCAATACCATTTCAATGGACATAAACCTCGGCCTGTTAATCATACTCGC
ACTTTCAAGCATAGCAGTATATACAATCTTATGATCGGGGCTGATCTCAAATTAAATACGCTCTTAAGCAATACGTAACC
AGCATAAACAGAACGTTAGCTATTCGAGCGGTAGCAAACTATCTCTTATGAAGTCACACTAGAATTATTATTTATCTACA
ATCTTACTAAGCGAGGATTTAATTCAAACCCTAAACGCCACGCAAGAACCAATATGACTCTTAATAACATCATGACCAAT
AATATTATGGTTAACATCTACCCTTTGCAGAAACAAACCGACCCCATTTGACCTAACAGGGTGAGTCTGAACTTGTCTCA
GGATTTAATGTAGAATATTCAGCAGGCCCATTTGCTTTATTCTTCCTAGCAGATCGCCAATATCATAATAATAAATACAG
TATCATGCATTATATTTATAAATCCAGGGCAAGGAATAATACCAGAACTATTCACCATAAATATTATAATAAAAACAACT
ATCCTAACAATTTGATTCCTATGGGTCCGGGCCTCCTACCTCGATTCCGATATGACCAACCCATCTTCTATGAAAAACTT
CCTCCCAATCTCCTAGCATTATGCCTTTGACACACATCTATGCCTATTACCTTATCAGGGATTCTCAGCAATTTGGACAT
GTGCCTGAATAAAGGATCACTTTGATAGAGTGAACTAAAAGGTTTAAACCTCTTTCATCTCCTAGAAAATGGGAATCGAA
CCCAAACATTAGAGACCAAAACTCTATGTACCCCATCATACTGTTTTCTAAAGTAAAGTCAGCTAATAAAGCTTCTGGGC
TCATGCCCCAAAAATGTTGGTTAAACCTTCCTTACTAATGCACCTCCATCACCTCTTTGCTCCTTATCGCCCTATCCACA
GCACTATTATCAAGCTACCATTGAATATTCGCCTGAGCTGATTGAAATATACTATACTACCCTAATCTCAAAGAACACCA
CCCCCGAGCTGCGTAGAAGCCACCATAAATATTTCATGACAAGCCGCCGCCTCAGCCATATTAATTCGCAAGCACCATTA
ATGCTTGACAAACTGCCCAATGAGACATTTCATTACTCACACCCTCAACACCAATAATAATATTAACACTAGCTATTACC
ATAAAACTAGGCTTACCATTCCACTTCTGATTGCCAGAAGTATCATTAGAACAACCAAGTATTAATTATCACAACATGAC
AAAAACTGGCCCCACTAGCCATCATTATTCTATTGCACAACTCATTAAATCATCACTTGTTGACCAGCTCGGTTTTATCT
ATGGTAGTTGGGGGTGAGGAACCACCATAAATTCGAAAAATATAGCATACCTCAATCGCTCTATAGATGGTTATATTTTA
ACAAAGCCCCAGACCTATCCCTACTGTACCTTATACTATATATTATGTTAAACTTACAATATTCTTAGTTATTTCCACCA
CTAACCAAGCTGACAAGCCTTTTTCAACACAAACAAATCATTCCCATAATAATCTTGATAGCCCTAACCTGCTTTCAATA
GGAGGCCTACCACCCATAACAGGGTTTTACCAAATGATTAATTCTACAAGAACTAATCTACCAACACCAACAAATGGCCA
CTCTAGCATCCTTCACCTTGCTCAGCTCTTTACCTCCGCTAGTATTCAACGCATTTCTAACCATCACCAAACACCTCAAA
TGTGACAAAAACTGATGAAACAAACCAACCACTACATTTTACTCCCACAACTAATATTTGTCCCAATATTACTTATTACC
CCACTAGTTATTAGCCTATTTTAAGAAATTTAGGATATAAACCAGGGCCTTCAAAGCCCAAAAAGACACCTCATTTCTGA
GGAAACTGAAAGATTCTTACTTTCATAGCCTTAATGCACCAAGACACTTATTAAGATAAGGCTTCCTAGGATGAGCAGGC
CTCGATCCTACAAACTCTAGTTAACAGCTAAACACCTAAACAACAGGCTTCCATCTACTAAGCCTGACTATATTTCTAAT
CTTTCTAAGTTTGCAGCTCAGTACTTGACAGGCCTGATAAGAAAAGAATTAAACTTTATAAATAGGTCTACAGCCTAACA
CTCAACACTGGCCATCTTACCTTGCCATACAAACGATGATACTCAACCAACCGGTTATCATTGGCACCCTATTTACTATT
TGGGGCCTGAGCAGGAATAGTAGGAACCTCCTAAGTCTCCTAATCCGAGGAGAATTGTTATCCAGAACACTTATAGGAAC
GACCAAATCTACAACGTAATCGTAATACCATGCTTTCACCATAATTTTTATAGTAATACCAGTAATAATCGAGGATTGGA
ACCGACTAATTCCATTAATAATTGAGCCCCAGACATGGCCTTCCCCGAATAAACAACATAAGCTTTTGACTCTCCCATCA
TTCCTTTATTGATCCGCCTGAACAGAAACTGAGCAGGGACAGATGAACTGTACCTGCCTCTAGCAGAAACCTGGCTCAGA
CCCGCAGACTAACTATTTTTCCTACACTTGCTGGCGTCTTCAATCTTAGGAGCAATTAATCTCATCACCAATCAATATAA
ACCCCAAACCAATAATACCAAATACCTTATTCATTTGATCGTCCTAGTCACAGCAGTATTACTACTCTTATCCTTACCCG
TACTAGCAGAATTACAATAACTGACCGAAACCTAAATACTATTTTGACCACTGGAGGAGGAGACCATCCTGTACCAAATT
TATTTTGATTTTGCCACCAGAAGTTTATATCTTAATCTTACCTGGATTTGGGATAATCACATAACCGACTACTCAAACAA
GAAAGAACCTTTCGGATATATAGGAATAGTCTGAGCAATTTCAATTGGATTCTAAGGCTCATTGTATGGGCCCACCACAT
ATTCACAGTCGAATGGACGTAGACACGCGCCTATTTTACATCTGCAACTATAATTATTGCCATCCCAACAGCATTAAAGT
GTTTGACTAGCTACCCTTTATGGAGAATAATTAAATGAGAAGCAAGCATGCTCTGAGCCCTGGGTTTTATTTTCTTTATT
TACCGTAGGTGGATTAACTGAATCATTCTAGCAACTCATCCTTAGACATTATTTCACGACACTTATTACAGTAGCGCATC
GCACATCTATAGAGCAGTATTGCAATCATGGCTGACAACCCATTGATTCCCCTCCCAATAACAGGATATATATTACACAA
AACATGAGCAAAAGTACACTTCGCACTAATATTCATCGGAGTAAACTAACCTTTTTCCCACAACACTTCTTAGGCCTAGC
AGGAATGACGATACTCAGACTACCCAGATGCATACTCCACATGAAATACCCTATCATCTTTGATCACTTATCTCCTTAAC
AGCTATCATTATACTTTTATCTTTTGAGAGGCTTTTCAAAACGAGAAGTAGACCACAAAAATAAACTCACAGGCTCAGAA
TGATTACATGACTTCACACACCACGAAGAACCCTTTATTTTACCAACCACAAGAGAAATTGAAATTTCCAACAGTTTCAA
GCTAATTGAGCAACCACATACAATCTCTCTTAGGACTTTAGTAAAATTACGTTTTGTCATGAACGAGTTAAGACTTAAAC
CCTGCATGGCCTACCCCATACAAATTGCACTACAAAACGCATCTCTCCTCTAATAGAAGAACTTCACGACCATGCACTAA
TAGTCATCCTATTAATCAGCACATCCGTGTTCTACATAATCACTATAACACTGACTACTAAACTAACACACACATTAACG
CAACAGACGCCCAATCACAGAAACAGTATGAGTATCCTACCATCTATTATTCTAGTAACAATTGCCCTACCATTACAAAT
CCTATACCTAATAGATGAAATCAACAACCTTTCTAACCATCAAAGCCCTTGGCCACCAATGATACTGAAGTTATGAATAT
ATGACTACAAAGACCTCTCATTTGACCTACATAATCCCAACAAAGAATCAAAATGGACACTTCCGCCTGCTAGCAGACCA
CTGAATGATTACCAACAAAATCCCCAATCCGAATTTTGGTATCAGAAGCGTCCTACACTCATGAGCCGTCCCATCACTAG
GAGTAAAATCGACGCCGTACCAGGACGCCTAAATCAGTCCACAATCTCAACACACCGTTGTACCTTTACGGCCAATGCTC
AGAGATTTGCGGAGCCAACCATAGCTTTATACCAATTGTTATTGAAGCTGTACCTATCTCACAACACTTCGAAGACTGAT
CATGGGCCAACCCACACCGAGAAATGTACAGCACCAGCCCTTTAGCGGAGACAGAACATTCTCTTCGTTTGAACCGAGAA
GCACGCAGCACCAGCCTTAAGCTGAGACAGGAACACATTAATTTCGTTAACCAAACCTGCCCCATGATTATCAACAATAG
TCCTAGTGTGGCTCTCACTTAGAGTAATACACCAAAAGTGAAACATTTATCCCACAACCATAAAGGTGAGCTCACCTTGA
CCTGACTGCTATCCGAACCTTTTGAAATTTTTGCCACTCCTTATTTACTAAAAATACCCCTTATATGACTAGCGGTGATA
ATACCAGCAATAGTTCTTTTACCCCAGCCAACACCTTGTAACAGGCGTTATATTCTACTTAAAAATGAACAATGAAGCAA
TTCACTAAACAGATTATAAGCCTACTCAACGCAAGGCCATAAATGAACGGTGTTTTCATGACCTTAATAACCAATATCAA
TAAACATGATTAGTCTACTCCCTCACACATTCACCCCAACAGCCACTTAGCATTAACCATGGCCCTAGCCTTTCCATTAT
GGTTAGCCACCGCATCATCGGGGTATTAAAAACAACTCGATCACTAGCACATTTCCTCCCAGTTTCATTCTTATATCCCA
GCCTTCTGTAGTTGAAACAATCAGCCTCTTAATTCGCCCTTAGCACTCGGAGTACGCCTAGCAGCTAACCTAACAGCAGG
ACATCTACTACTAACCAATAGCCCTAGCAATCATCCACCTTCAACACCTATGACTTCGGCTACAGTGGCCGTAGCAACAA
CTTTAATACTAACCATCCTAGAAGTAGCAGTAGCACTTATTCAAGCCTATGTATTTGTACTCACTATCCCTGTACCTACA
AGAAACATCTAATGTCCACTAAACCCACACATACTACATCGTAGAACAAACCATGACCTATTACAGGAGCAATATCTACT
ATTATCAACATCAGGTCTCGCCTAAGATTATACTCTACGACATTAATCGTTACCGATTACTGCCTTCTAACAATATACCA
ATGATGACGATATTATACGAGAAGATTTTCATGACACCACCCTATTTGTACAAAAGGGCTACGATATGGAATAATTTTGT
TTATTGTCTCCGAGGTGTTTTTATTGGTTTCTTTTGACCTTTTATCACTCTAGCCTATCCCCACACCAGAAATTGAGGCC
AATACGCTAACTGTTTTCCCAGACCATTCGAGGTCCCCTTCTAAACACAACCGTATTATTAGCCTCCGGGGTAACAGTCA
CCTGAGCACATCATTCTATCATAGAAGGAAACGAAATCGGCCTTTTCTTTATTGTTAACCATCACCCTAGATTATACTTC
ACAGCCTTACAAGCAATAGAGTATTACGAAGCCCTTTACAATTTCAGATAATGTTATGAACCTTTTGTACAGGTTTCCAC
GGACTCATGTAATTATCGGCCTCCTTCACTGTATGCCTCCTACGACAAATCCTTCACCATTTTGGGCTTGAGGCAGCAGC
ATGATATTGACATTTCGTAGACGTAGTATGGCTATTCCATTTACCTCAATTGATGAGGACCTATTCTTTAGTATTATTAG
TACAAATGACTTCAATCATTAAGTTCTAGGCAACCTAGAAAAAGAATAATGAACATATTAATCTGCTTAGTTATAATAAT
CCTCTTATCTATAGCATTAATCACAATTAACATCTGACTCCCAAACACAACCACATCAAGAAAAACTATCACCATACGAA
TGCGGCTTTGACTCCTTAATTTCCGCTCCCATTATGCGCTTTCTTGGTAGCCGTCTATTCTTTTATTTGATCTAGAAATT
GCCTCCTACCACTACCATGAGCTGTACAACACCACCGCAACCATATGACATGAACTTCCTAATTTTAACCTCCTAACACC
GGATTAATATATGAATGAACTCAAGGAGACTGAGTGAATGAAGAGTTAGTTCAATAAAGACACTAACTTCGACAATTAAT
CATGGTTTAATCCATGATCTTCAATGCCTACCATTTTATTTAATCTGGGCTTGGCTTTTATAACAAGTATAATAGGCCTG
TCATTACAACGCTCACACCTATCTCCGCTGATATGCTGAAGGCATAATATTAACTCTTTTTCTAATATTGAGGCCACAGA
ACAATCTACCTTACTTTCTTTCTGCCTTACTAACACTGCTCGCGGAGCGGGCACAGGCCTGTCTTTACTTGTAACTCGAA
CACACGGATCAAGCAATATAAACAACCTAAATCTCCTTCAATGCTAAAATATTATTCCAACAATTTTCCTTCTCCTGTAA
TCTTTTGTCAAACCCCAAGTCAACATGAATAAACTTCATTAATAGTCTACTAATCTCCGCCACTAGCTCCAACTACCTAA
ACCACAAATCAACATGAGTGAAAGTTTCAGCCCTTACACAGACTAGATCACATTTCATCCCACTATTAGTCCTAACAACA
TGACTTCTGCCACTAATAACACTAGCAAGCCAAAACTCCTCAAAAGCAACCATATGAGTGTAAACAACTATTCTTATTAC
CTTGACACTTTCAGACCTTCAATTAGATTTCTTTGTGCCACAGACCTGTTTTATATTCGAAGCAACGTTATCCCTACACT
AATCATTATCTGATGAGGAAATCAACCAGAACGCCTTAATGCCGAATATATTTCTTATTTACACACTCACAGCCTCTCTT
CCATTACTAATTGCACTACTGACTTTATATAACCTGAACAACACCCTATTAATCACAATCCTACATTTCCTGCCCCAAAA
CACCAACCCACCATCAACAAGTTTCTTTCTGTGAAGTGCATGTATAATAGCATTTTTAGTAAAATACCATTATATAAGTC
CATATGACTACCAAAGCCCATGAAGCCAATCGTTGCTCAATGGTCTGTACAATCCTCCTAAAATTAGAGGATATGGCATT
ATTCGTACCATCACCATACTCACCCAATAACAAAAACCATGTCAATCCCATTTATTACTTTATCTTTATGAGGGTGTTAT
AATAAGCCTCATTTGCCTTCGACAAACAGATTTAAAATCTTATCGCCTATTCATCAGTAAATAAGGGCCTAGTAACAGCA
GCCTCCCTAATCCACACAGAATGAAGCCTAACGGAGCCATCATTTCATTATAGCCCACGGCCTTGTCTCCTCAGCACTAT
TTTTGTCTATCCAACTTTAATTATGAACGGTTAACAATCGAACACTACTTTTAGTACGAAGCATACAACACTATACCTTC
TCTCCATGATATTCCTGTTTAATCCCATAAACATAGCCCTCCCAATTAATCAACCTAATAGGAGAACTACTAATTATTAC
GGCCATTCAACTTCTACAATCCTATTGCAGGCTGGCGTAGTGTTAACAGCCTGCTACTCATTACATATTCTTAACCACAA
CATAGCAGTTCTCTAGCCACTGGCATCCATACAATAACAAACACACGAGAACACCTATTAATAAGCCTTCACATAATTCC
AATAGTTCTCTATTCAAACCAGAACAGTATGATTCATATTAACCAGATACCTGACCGTCACAAAGTGAACCACGACACTT
GAGTCAATCCTAAACAACAAACAAAGCTACTAACAACACCAACCAGAAACCACAAGCACAGAACACCCAAAATCATACAA
AATCGCAACCCCACAAAACTCTTCACGAATCAAAGAAATACCACCAAAATCAACTGTCTCTTCCCCAACCCCTTTTACTT
AACCCCAAGAAAATCCAGACCCAACAAAAACTAGCAAAGATAAAAACCACAAGATTAACAGCAACTGAACGACTCCCTCA
AGCCTCAGGATAAAAATCAGCAGCCAAAGCAACAGAATAAGCGAACACTACTAACATACCACCCGAATAAATCAAAAACA
AATGACAGACAAAAAGAACTTACCAACACCGACCAAAAATCCCCACCAACATGAAGCTATCAAAGCCCTAACACCCCATA
ATAGGGCGAAGGGTTAGAAGCCATTAACAAACCAAAGACGAAACAAGACCAAACAGAAAATAGCATAAGTCATTATTCTC
ACCAAGACTCAAACTCGGAATAGCGGTTGAAAACCGCCGTTATGTTTAACTATAAAATGCAAGGCGGCACGCCTTATATT
TATATATACTATACTCTAGTACGTCCTTCCCCTCCTATGTATATATCGTGCATTCCTTCTCGACCTCACGATAATCATAC
TCCATTGACTTCCTATTGATTCTACATATTAGTGAGATAAGCAACCCTTGAATGTAAGATTAATCATTACTAGCTTCACG
CGCATAATATCCTATTCCACATACTTTCTTTTCAAATACCTCTGGTTACTCTTTCCAGTGCTTACGGATCTTCCTCCCGC
AACTTGATATTAAGAATACCTCTGGTTGCACTCGAGATTTAAAGACACGTTCTGTCACAAATAAGTAACTTATAGTCTGC
AAAACATTTGGTACTTTTAAAATATTTACCTTTCAACCATATCCAGTTATGTCTATACCATCCTATATAGGTCGGGCATA
TTAATGCATGGTGTAACGGACATAATTCCAAGAGGCTATTTAATTAATGCTTGTTAGACATAATACTACATATATTTCCC
CTTCTTAACAAAAATTTTACCATTAACTTTAAAATATTTTATTATAACTTAGTTTTTCACTAAACCCCCTTACCCCCACG
AACATAGATTAGCTAACTTTATTCTTGTTAAACCCCTAAACCAAGAGTCAACTAAACTGAGTTTGTTCGTAGAAAACTTT
TTCCCCCACTTTTTAAAATGATAAATAATTTATAAAATCCTATACTAAGGAAGCCTTATGTATTTTTAAATTTAAACCTA
ATTTTTAATGTATTTTTATCCTGCCAGGGCCACGGAACTTCATCATGAGGGAGGAACCCCACCGGTTTAGGAGTTGGCCA
TTCTTGCCAAACCCAAGTGAAGCTATGATCGAAACCCAATGAATCACACCAATTAACACAATAATGCTTGCATCCATTGG
CATCCTTCTCACCTTAATGGCCGATACCCTATTTAAAACTTCAATAAAGATACAAGCCCGTACTGCAAAGTACGCCTTCT
TTTCCACACTTGCCACCTTATCATATTTATTAACTTAGAAGGAAATCAACACCACGCACATCAACTTAATCTCTTCCACA
AATTTTAACGTCGGTCCAAGCTTTAAATTCGATTACTTCACACTCATATTCTGCCCAACAGCACTATTTGTAACATGGTC
TATTATAGATTTCGCCAAATGATATATAGCCCACGACCAAGAAGTCAATAAATTCTTTAAATACCTATTAATCTTTCTTT
TGTAATATTAACACTAGTCTCCTCAAACAACCTTTTCAATTGTTTATCGGATGGGAAGGTGTTGGCATCATGTCTTTCCT
ACTAATCGGATGATGACGGACCTGAGGAGAATACAGCTCAATACAAGCCATCATCTACAATCGCCTTGAGACATTGGCTT
TATTTAACACTAGTATGAACTGGAACCAACGTTGCTTCATGAGAACTCGACCAATTATTTATACTAAACCATTCGACACA
CTACCCTTTTAGCCCTGGTCCTAGCAGCCGCTGCAAATCAGCACAATTTGGCATACACCCTTGACTATTAAATATAGAAG
GCCAACACCAGTATCAGCCCTACTTCACTCTAGCACAATAGTCGTAGCCGGCATTTTCTTATTAATCCGCCTTCACCCAA
TAATAAAGACAACGAACTTACACGAACCACCTGCCTCTTACTTGGGGCCATCTCCACCTTTATAACCGCAATATGTGCAC
TAACACAAATGATATCAAAAATTATTGCTTATCAACAGCGGTCAACTAGGCCTAATAATAACAACCATCACCTTAATCAA
CCAAACTTGCCTTTTCTCCACATATGCCTACACGCATTCTTTTTAAATCAAAACTATTTATTTGCTCGGAATCATCTCCC
ACAACCTTAGCAACGAACAGGACATTCGAAAATAGGAGAATCACAAAACAATACCAATTACATCCTCCTGCTTCACAATT
GGGAACCTTGCTCTAGCAGGAATTCCATTCATGACCGGCTTCTACTCAAAAGATGCTATCATTGAAACCATAAACTCATC
TACACTAAACCTAGAGCACTTCTTCTTACCATGGCCGCCACCGTAATAACAGCTGCCTATACAACACGCCTTATCTTTTA
GTACAAACAGGCCCCCACGACATTACCCAATACAAAAATCACTGAGATAAAACCTATCTAATGCCATCCTACGCCTCTCC
TTAGGAAGCATTGCAATTGGGCCTATTTCTGCTAAGTGACTTTAGACCAAACTCAGACCTCCTACAACTGTCACCACCCT
CATCAAACTCTCAGCACTAGGGCCACCAATGGAATCTTTGTATCACTTATTTTCATCCATAAAACAAACAAAACCGTCCA
CAAAAATAATTTGTCAACCTTTTCAAACATATTAACATTCTATAGCTCCCACCGATCCCCCACAACCCACCTTTAAAAAG
CACAAAAGTATCCACAACCTCAATGATGCAACTGATACGAATATTCAGTCCCAAATTTCTTCTCCAAAACACAATAAAGA
TATCAAAAGCCCTTTCCTTCTGGCCCAGGGCAAGTAAAACCTACTTAGCAGTATTCACAATATCCTTGATAACCTGATTA
TCTTAACAAATCAGACCTCCCCACGCTGAACTTTTATAGCTATTAAAGCACCAACCTTGTAAATTGAGACTGAAGACTTA
TCCCTTCTAAAAGTATTTATAAAAACACTACACCTACTTAGTTTAACAAAAACATCAGATTGTGATTCTGTCAATAGGGG
CTAAGCCCCTTTAGGTACAGGCGGCATGCCGCCTTATATTTATATACTATACTCTAGTACGTCCTTCCCCCTCCTATGTA
TATCGTGCATTCCTTCTCGACCTCACGAGTAATCATACTCCATTGACTTCCTATTGATTCTACATATTAGTGAGATAAGC
AACCCTTGAATGTAGATTAATCATTACTAGCTTCACGCATAATATCCTATTCCACATACTTTCTTTTCAAAATACCTCTG
GTTACTCTTTCCAGTGCTTACGGATCTTCCCGCAACTCTTGATATTAAGAATACCTCTGGTTGCACTCGAGATTTAAAGA
CACGTTCTGTCACAAATAAGTAACTTATAGTCTGCAAAACATTTGGTACTTTTTAAATATTTACTTTCAACCACATATCC
AGTTATGTCTATACCATCCTATATAGTCAGGCATATTAATGCATGGTGTAACGGACATAGACAATTCCAAGAGGCTATTT
AATTAATGCTTGTTAGACATAATACTACATATATTTCCCCTTCTTAACAAAAATTTTTACCATTAACTTTAAAATATTTT
ATTATAACTTAGTTTTTCTGCTAAACCCCCTTACCCCCTTCACGAACATAGATTAACTTTATTCTTGTTAAACCCTAAAC
CAAGAGTCAACTAAACTGAGTTTGTTCAGAAAACTTTTTCCCCCACTTTTTAAAATGATAAATAATTTATAAAATCCTAT
ACTAAGGAAGCCTTATGTATTTTTAAATTTAAACCCTAATTTTTAATGTATTTTTATCTGCCAGGGCCACGGAACTTCAC
GCTTTTAGAGGAGAACCCCACCGGCTTTAGGAGCCGGCCACTTGGCCAAACCAAGTGGAAGCTATGACGAAACCATTCGA
AAACACCACCCACTATTAAGTCCTAAATCATGCCTTTATTGACCTACCATCCCCATCCAACATCTCCGCATGATGAAACT
TTTGGCTCTCTCCTAGGATTATGTTTAATTATCCAGCTAATCACTGGAGTATTTTTAGCCATACATTACACCGCCGAGTA
ATACTAAGCATTCTCTTAATCTCTCATTTGCCGAAACGTAAACTACGGTTGACTAATCCGCAATATACATGCAACGGAGC
TTCATTGTTTTTCATCTGCCTATACCTTCATGCAACCCGAGGCCTTTATTACGGATCTATCTCTACAAAGAACATGAAAC
ATTGAGTTATCTTACTACTAACCACTATAGCAACAGCATTCGTAGGATATGTCCTCCCATGAGGACAAATATCCTTCTGA
GGCAACAGTAATCACAAACTTGTCCATACCATATGTAGGAGGAACACTTGTAAATTGAATCTGAGGAGGCTTCTCAATTG
ACAACGCCACACTAACCCGATTTTACCTTTCACTTCCTACTCCCATTCATAATCATAGGCTTAAGCATTATACACTTAGT
ATTCTCCACAAAACAGGATCGAACAACCAACAGGAATAAACTCCAACTCAGACAAAATCCCATTCCACCCTACTTTTCCT
ACAAGGACCTGCTAGGAGCATCAATATTAACAGCATTATAACCTCACACTTTTATACCAAACCATTAGGAGCCGGAAAAT
TTCACCCCGGCAAACCCACTTTCTCCCCACATTAAGCCAGAGTGATATTTTTATTCGCTTATGCCATCCTCCGATCTATT
CCTAATAAATGGAGGGTGTTGGCCTTAATACTCTCAATCTTAATCCTCCTCATCATACCCCTGGTCCACACATCCAAACA
ACGAAGCTCAATACACCGCCCAATCAGTAAAATATTATTCTGATACTTAATCTCCACTATTTTCATCCTCACATGAATTG
GGGACAACCAGTAGAACCCCATTCACGGTAATCGGCCAAACAACTCAGTAATTTATTTCCTAATTATTACAGTCCTAATT
CTATTACTGGCACTATGAAAATAAATATTAAACGATAGTCTCCTCAAGAAAAGAGGACCTTTCCCTATCCCGGTTCCCAG
AACGGAGTTTTAAATAAACTATTTCTTGACATCACAAACCTCACCAACCGGAGGGAAAAAGTGATTGCTAATCACTAAAA
TCAGGGTTAAACACCTGACCCCTCATTAATGCAGGCGGCATGCCGCCTTATATTTATATACTATACTCTAGTACGTCCTT
CCCCCTCCTATGTATATCGTGCATTCCTTCTCGACCTCACGAGTAATCATCATATATTATTCCTATTGATTCTACATATT
ATGAGAGATGGCAACCCTGAATGTAAGATTAATCGTACTAGCTTCACGCGCATAATATCCTATTCCACATACTTTTCTTT
TTCAAAATACCGTTACTTTTCCAGTGCTTACATGGATCTTCCCTCCCGCAAATTTTTGATAAGAATACTCTGGTTGCACC
GAGATTTAAAGACACGTTCTGTCACAAATAAGTAACTTATAGTCTGCAAAACATTTGGTACTTTTTAAAATATTTACCTT
TCAACCATATCCAGTTATGTCTATACCATCCTGTATAGGGTCGGGCATATTAATGCATGGTGTGTAACGGACATAGACAA
TTCCAGAGGCTATTTAATTAATGCTTGTTGTATAATACTACATATATTTCCCCTTCTTAACAAAATTTTACCATTAACTT
TAAAATATTTTATTATAGCAGTTTTTCTGCTAAACCCCTTACCCCCACGAACATAGATTAGCTAACTTTATTCTGTTAAA
CCCTAAACCAAGAGTCAATAAACTGAGTTTGTTCGTAGGAAAACTTTTTCCCCACTTTTTAAATGATAAATAATTTATAA
AATCCTATACTAAGGAAGCCTTATGCGTTTTAAACATTAAGTATTTTTACATATTTTTACAAAAATAAAGCATTTTACAT
AAAATATAAGGGCCCGTACCTACAACCACACCATGTATAATTTATTTCTTTTTCATAAAATAAAAGCACTGAAATGCCTC
TTACCATTTACAATAAAA
>65b67ff1-3ade-402b-8535-590921ddcfa8
TTTGCACGAATCAAAGCCACCAAAATCAACTGTCTCTTCCCCAACCCCCTTTTGCCTTTAAGAAAATCAGACAACAAAAA
CTAGCAAAGATAAAAAAACCACAAGATTAACAGCAACTGAACATCCTCAAGCCTCAGGATAAAATCAGCGGCCAAAGCAA
CAGAATAAGCGAACACTGCTAACATACCACTGAATAAATCAAAAACAAAATGACGAACAAAAAGAACTACCAACATGGTA
TTATATGCACTACAAGTTTCAGTGAAATATAGTTAAAAAATAAAAAGATACAGCTGAAAATGTGATTTTCCGTGACCAAT
GAAAATGAAAATGAAAGCAAAAACAAAACGACAATTTGATATTTATGAAAACAAAAGGACAAATTTAAATATTGAAAACA
AAATGACATGGGCCCCTGGTGCACACCTCTAATGATGGAAAAAACATGTTCATCTTCTTTTTGAGTCATTTAGGGTACAA
CAAACCTTAGTTAACACCACAGGGACCTGGTTTTACTGAGGGCTGCAGTGTATGAAACAGGTAGGTAGGTGACTGGAGCA
ATGCTGGCATCAGACTCGTGCTGAATCCATTGACTTCTCCGTGGGAGCCCATTTGCGGTCCTATGTTGAGGCTGTGAGGG
ATGGCAAAGAAAGAATTCTTTCCTGCCCTCATAGTGTCTGCAAAGCGGGCTGTTCACCAGATTGGTGTGAGGCTGGTCAG
TCAGCCTCCCTCTGCCCTGGACAGAGACTTGTCCCAGGCCGCTGTGAGGAGTTGCTATCTGCTTGCAGGCAGGTGCTCAG
ATCCAGAGCAACTTCAGCTCTGGGTTTGGGCTGAGGTG
>ec90aa2d-4616-4cb1-a7b0-7b5546b49ccc
TCATTGTAGCTTCGTTCGGTTACCGCTCAAATTTTTTGTTAGAAGGGAAATATATGTGTAATGCGCAAGCATTAATTAAA
TAGCCTCTTGGAATTGTCTATGTCCGTTACTTTGGCGTGTGACCTATATAGGATGGTATAGACATAACAGGATATGTGGT
TTGAAGGTAGAAATATTTTAAAAAAAGTACCAAATGTTTTGCAGACTATAAGTTGCTATTTGTGACAGAACGTGTCTTTT
AAATCTCGGTGCAGCCAGAGGTATTCTTAATATCAGAGTTGCGGGAGGGAAGATCCGTAAGCACTGGAAAGAGTAGCCAG
AGAGGGTATTTTGAAAAGTATGTGAATAGGATGTATGCGTGTGTATCTGTTCACATACTTGCTCAAAAGCTCAGATTTTC
TTCCAGTATAACTTCCTCCCGCAATAACATGATATTAAATACCTCTGATTCAGCACGTTCTGTCTAAATAGTAACTTATA
GTCTGCAAAACATTGTGCACAAAATGACACCTTTCGGCTCCCTCAGTCCTACCATCTGGGTATATCCGTAATTGGCGGCT
TTGAACAAACAATTCAGAAGGCTATTTAGTAATGCTTGTTAGGCTGCTAATACCATATATTTCCCCTTAACTGGC
>407e91fc-3489-4d12-8381-bbbb61e3b631
GAACACATTGTTCCCTTCGTTAATGCCCCAACTAAACCCGGCCCCATGATTATCGCTCTGTAAGTCCTAGTGTGGCTCTC
ACTAGGAGTAATACACTAAAGAATTGAAACTATTCCAAAACATTTATCCACAACCATGTGCTGCGGAGCCCCTCGTCCCT
ATGACCTTGATGAAATCCAGGCCTTTGAAATTTTTACCCTCCTTATTTACTAAAAATACCCTTATATGACTAGCGGTGAT
AATACCAGCAGCCGTTCTTTTACCCCCAACCAACACCTTGTAACAGACGTTGCTTGAAATGAACGATGACAATTCACTAA
ACAGATTACCGGCCCGCTCCCAGCGCGAGCCATAAAATATGACGGTGTTTTCTTGACAATAATAACCTAACATCAATAAA
CATGATTAATTATATCCCTCACACATTCTTAACAGCCCAATTAACATTAACCATTTCGCTGCTTTCGTATAGTTAGCCAC
CAGCAAATCATCAGGTATTAAAAAGAAACGACAA
>d843e912-a464-45b0-bb28-c1db8a204ca1
TCGTGACAGTTGTAAAGGGAGGGTCTGAGTTTGAGTCACAAAGTCACGCAGAAATAGGCCCAATTGCAATGCTTCCTAAG
GAGAGTAGGATGGCATTAAGATAGAGGTTTTATCTTCAGTGATTTTTTGTATTTATTGAATTGTCATTGGGGCCTGTTTG
TACTAAAAGGCAAAGGCGTGTTGTATAGGCAGCTGTTATTGGTGTAAGCCATGGTAAGAAAATGCTCCTAGGTTTAGTGT
AGATGAGTTTATGGTTTCAATGATAGCACTTTTGGTAGAAGCCGGTCATGAATGGAATTCACACTTACTGGAGCAAGGTT
TAATTGTGAAGCAGGAGGATGTAATTAATTGTTTGTGTAGTTCCTCTATTTTTTTCGAATGTCCTGATTTCGTTGCTAAG
GTTGTGGGAGATGATTCGAACCGGAAATAAATAGTTTTGATTTAAGAATGCGTGTAGGCATATGTGGAGAAAGGTTTGTT
GATTAAAGGCCGATGATTTGTTATTATTATTAGGCCTGAATTGCATTTGCTGTTGATAAAACAATAATTTTTTGGAAAAT
TCTAATAAGAATTTTTGTTGCCGAGGTATATTGCGGTTATAAAGATTGGGAGAAATGGCCATTTAAGTAAAGAGGCGGAA
AGATTGGTTCGATGTAAAGGGATTTAGATTTGTCTTCTATTATTATTGGGTGAAGGCGGATTAATGAAAATTCTTAGGCT
GACTATTATTCTTTAAAATTAGTAAAGGACTGTTGATACTGAGATTGTTGAGCCTATGGTACCTAATAGTCTAGATTGTG
TACTAAATTGTGCTTAACGATTTTTGGCAGCTGCTAGGACCAAGGAGAATTGATTATTCGAATGGTTTTAGTATAAATAA
TTGAAGTTGCCATGAAGCAACGTTGAGGTTCCAGTTCATGCTAGTGTTAAAATAAAATACAGCAGATGATGAAGGCTTGA
CTATTAGAGGGCCATAGAAGGGGCCAACACCGAGTATCAGCCCCACTTCACTCTAGCACAATAGTCGTAGCCGGCATTTC
TTATTAATCATACCCAATAATAGAAGACAACGAACTTACCTGCCTCTTGCAGGGCCATCTCCCACCTTTATAACCACCAG
TATGTGCACCACCGCGGG
>876dbeb8-bfa8-4681-b54a-a9243f1b8bf2
TTAATGAAACAAAATAAATTAATTAACTGGGATTCTCCGCTAAACCAGGGCTGCTGGCGTAACAAAACCTGGATAATGCT
AAGACTTAAGCACAGAGGTTCAACTCCTCGCCAACAATGCTATCTCTATTAACCCGTAGACCCCACTTATATACATCATC
CCAATCTAATTTGCACGGTACATTCAAACATTACTACGAAAAATTCACAAGGATATATACAATTACGAAAGGCCAAATAT
GAAAGTATTAGGCCCAAAGTTCACAGACCCTATTGCAGACGGCCTAAAACTGGTATAAAGGAGCAGAGTACGTCCATATG
CCGCCTCCAGAAGCACTATTCATTATGGCCCCAATCTTATCATTTATCACATTATATGATATGATCACCTCTTTCAATAC
CATTTCCTTTAATGGACATAAACCTCGGCCTGTTAATCATACTCACTTTCAAGCATAGCAGTATATACAGTAATCTTATG
ATCGGGCTGATCCTCAAATTCAATGTCACGCTCTTAAGGGCCAAGATTTTCGAGGCGGTAACAAAACTATCTCTTAGTCA
CACTTTAGAGATTGTGGTATTTTGTCACCACAATCTTACTAAGCCGGTTTGGATTCAAGGCCCTAAAGCACTTTTTTTAA
AGGAGACCAATGGAAGCTCTTAATAACATCATGACCAATAATAAATAATATGGTTAACATCGT
>19ddca4d-031a-468e-87aa-82e86aede378
CAGGAAAAAGATTGGGTTTACTCGATGAATGTTAGTGAAAGTGGCACTTTTAACCATGTTTGTAATATATAATCTGTTAG
AATCAATGGGTTGAAGATCCAGCCATGATTTACCCAAATACTGCTCTAGATAGTACGTAGTGGAAGTGTAATAAGAGATG
ATAAGAGTGAATAATGTCAGGATGAGTTTCAAAGAATGATTCCAGTTAATCAGTGTAAAGGAAAATAAAACCCAGGGCTC
AGGTAGCTGCATTTAATTATTCCTCCAACAAGGGGTAGCTAGTCAGCTAAACACTTTAATGCCTGTTTAGGGTTGGCAAT
AATTATGGTTGAATGTAAAATAGGCGTGTGTCATTCCGACTGTGTGTGGTGGGCCCATACAATGAAGCCTAGGAATCAAT
TGAAATTGTTAGCTCAGACTGTTATTCCTTATGTCCGAAGGTTCTTTCTATGCTTGTTTGAGTGGTCAGTTTACTACATG
GTGAAGAGATTATCCCAAATCCAGGTAAAATTAAGATATAAACTTCTGGGTGGCCAAAATCAAAATAAGTGTTGGTGGGA
TGGGGTCTCCTCCTCAAGATGGGTCAAGAATGAAGTATTTAGGTTTCGGTCAGTTAAATTGTAATTCCTGCTGCTAGTAC
GGGTGGGATAAGAAGTAATACTGCTGTGACTAGAGTTGGATCAAATGAATAAAAAATTTATTTGAGGCAAATTGAGATTG
GTTTTGGGGTTTTATAAGTATTAATGAT
>e07e938f-75d1-488e-ae5f-3d5273f3d244
CTCAGGCTAACTGGTTCAGTTGTATTGCTGAACCATTGGTCTGACTCAGTATGGTGCCACTTATGTTTTGCTACTCTTCT
GCCAGCTGCTTGCTGGCGATTGAAGAATCTCTCTACCTGGATCCACTTTCCACTTATAGATCTGTTAGTTACCAATTTTC
CGATAGTACCCAATGCTATGCCTTTTTTTAAAATAAGAAGGTGTCCCGGGGAGGGAAGGTTGATTGAATGTCTTATTCTA
TACAATACTATAGTTGGCTACTTTGGTGAGTTTATTTCTCCATGCCTTTCTTAGACAAATTGACATTGTCTGGGCTGTGG
CATGGCATAGCAGAGCCTAACTGTAATGTGTGGCTGTATGTTCTTCTATTGTTGCATGTGCTGTGTACCCTGACTGGCTA
GACAATTGGGGGGCATACCTTATACTATATATTAAACCTTACAATATTCTTCAGGTTATTATTTCCACCACCCTAACAGG
CGTGACCTTTTTCAACACAAACAAATCATTCCCCATAACAATGGTGGCTTTCTTCTTTCAATAGGAGGCCTACCACCATA
ACAGGGTTTTACCAAAATGAGATGATCTAAGAACGTCACAACATGACACAAGTAAGCCTCTGGCACGTCTCCACCTTGCG
CCTCTTCTTTTACCTCCGCCTGGTATTCGGCGTTTCTGACATCCGCCAAACTCAAATGTGATGACGAAACCAAACCAACC
ACTACATTTGCTCTGACTGTAATCTGTGTAATATTATATTGTTACTACTGGTTATTAGCCTGTTTTGAAAATTTGGACAT
ATAAACCAGGGGACCTTCAAAGCCCAAAAAAGAGACACCTCTTAATTTCTGAAACCTGAAGATTCTTACTTTCATAGCTT
AAAATGCAACTAAGACACCCAATGAATGAACTTCCTAGATGAGCAGGCCTGGAATCCTACAGCTCTGGTTAACAGCTAAA
CTAGCAAAACAGGCTTCCATCTACTAACCTGGACTATATTCTAATCTCACTAAAGTTTTGCCGCTCAGTGCTTGACAGGC
CTGCAGTGAGAAGAGATTCAAACAACTACTATAGAGTAGGTGCTGGCTTAACACCTAACATAACCATCACAGCTGCCAGC
TGACAGTGACTCTACTCAACCAACCACACAAGAGACATTGGCACTATATTTGCTATTTGGAGACCTGTGACAGAATAGTG
GAACCTCCTAGGTCTCTAATCCAAAGATTAAGCTATCAGACACCATGAGAACGACCAAATCTTCTATGTAATCGTAACAG
CCAATAACCTTGTTTTTTATCGGAGGATTTGGAGAGCCGGCTAATTCCATTAATAATTGGAGCCCTTCCCCAGATAATAA
CATAAGCTTTTGACTCCTCCGCATCATTCCTTTTACCTGTGGCATCCATGGACGACTGCAGACGGGAGGACAGGATAGAC
AAATATACCACCTCTAACGAGGCGAGCACATATTCCTGGGACCAGGCGTGAGACCTAACCATTTTCCCCAAACGTGCCTT
CGATCTGGGGCAATTAACTTCATCTACAATCATGTCATTTTAGGCCAGTGTACAGGAAATACCCTTGTTGCGTTTAGTCC
GTCCTAGTCAGCAGTATACTACTCATATCCTTACTAGCAGCAGATTTCTAATACTTCTGTTGTTGAACCTAATCACTTGT
TCTTTGATATCTGGAGGAGGACCATCTGTACCAACCCCTTATTTGCGATTTTTTGTGCAGAAGTTCTC
>03e26eda-5fee-400f-ae96-acdcc68a55fb
CGCAATGAGTCCAGCGGTGGCCTCGAGTCAACTCGCGAAACAAACAAGGCTGCCAGCGCAACCTTGAGACCCTATACGCT
GAGCACCCAAAACCATACCGAAATGCGCAGCCCCCAAAATCCCCCGGATCAAAGTACCACCAAAGATCGTTGTTTTCCCC
ATACGCGCATACCTCAAGAAAACCAGACCAACAAAACCAACAAAGACAAAAACCCACAGATTAACGTAACTGGTTTGCCC
CAGGCCTCAGGATAAAATCATGTAAAGCAACAGAATAGACAGAACATTGCTAACATGCAGCGAATAAATCAAAAACAAGA
TAACCTTGAACAAAAGAACTTTCTACAACCAAAAACACCCACCAACAGCGAAATATAAGGCCACCCCATATAAAGAAATG
AAGGTTAGAAAGGGACCAACAACAAAGCCAAAACAAAACAAAGACCAAACAGAAAAAGGCATAAGTCATTATTCTCACCA
AGACTCAATTTCGGAATAAGCGGCGAAAAGCACGCCCGTTATCTTAACTATAAAATGCCAGGCGCCATATTCCTCTCTCT
ATACTATATAATCACCTCCCATATTGCATCGTTTGCATTATTTCTCGGCAGC
>b5807cf0-1dc1-4f63-840d-6af49daa1212
TCAGTATGCTTTATTCCAGTTACGTATTGCTGATTTGTGTTTGGTCCTAAACATGAGAGACAAGTTTGGGCAGCAAATAG
ACTTGGGATTGCTAAAAGGTAGTCCAGGGTCTTGGATTATGCTTGTAGACTTACTGCTATGTGTGTGTTGTCTCACACCT
GTGGGTAAGCGGGTGGTCTGGGTGGGAGTTTAGAGACTTGTGAGAATAGGGACCTGTGTGTGTGTTTTGGATCTGTGAGT
AGTTCAGGATCTGTGGTATTGTGCTTTTGGGACTGTGAATCTGTGTGTGCAGTTGGGAGAGCACAGCCTGGCCCTGGATT
TTGAAGGGGTCTGGAATCAGCTGCACCACCATGTATGGGAGTGTTTGAGTGTGGATTTCAGGGGTTGCATGTGGGCAGCC
TTGGGATTCTTTGTCTGGAAATCCTTGTGTGGGTTCCCAAATGGAAATAAAGTATTTGCTGGCGGGGGACTGCTTCGACG
GATTAGGAAAATATATCGCTGGAAAGTAGAAAGTGATACAGGGCCTACTGGGAGTTAAAACTGGGTGGGGTCGGGATTGA
CAGTCAGCAACTGGGAAATAGAAGGCACGCTCCGAAAGAAGCATGGGAAGTAAAATTAGAAGGTGGGCAGGAAGGGAGTT
AAGAGGATTGAGGGAACAACTAGGACAGCCCCAGTCAGCACCAAGCTTCCTTGCAGAGCAAGCCAGACCCAGGAGGTCTC
AGTGAGCCATGAAGCTTGTGGCAGCGATCCAGAAGCTGCAGAGGGAGAACCGACTTGCAAAAAAGGCTTGGTAGCCGTCA
AGTCAAAGATCTTCCTGGGGTGGGGTCGTTCCCTAGAAGGAGTGCTGCTAGTGGCCACATATTCCAGTCCCCCCACAATC
CTTATTGCAGGAGCTGGCGTATGTTAACAGCCTGCTACTCATTACATATTCTTAACCACACAACATAGCAAGTTCTCTAG
CCTGGCATCCATACAAATCACCAAACACACGAGAACACCTATTCATAGCCTTACATAATTTCCAATAGTTCTCCTAATAT
TCAAACCAGAACTAGTATGATCTGGCTGCGTAACCAGATACCGCCTGACCGCTCGCGAATAAATTGACCCCGAGTCAACA
AACAACAACAATTCTTGCAACGCAACCAGAAACCTGGCACAGAACACCCAAATGTACAAAATCGCAACCCCACAAAATCC
CACGAATCAAGAAATACCACCAAAATCAACTATAACTACAAGCCCTTTTTGCTTAACCCCCAAAGAAAATCAGACCCAAC
AAAAACTGTAAGATAAAAAACCACAAGATTAACGATAACTGAACGACTCCCTCAAGCCTCAGGATAAAAATCAGCAGCCA
AAGCAACAGAATAGCGAACACTACTAACACCACCCAGATAAATCAAACAAAATGACAGACAAAAAAACTACCAACACCGA
CAAATCCCCACAACAGCAGAAGCTATCAAAGCCTAACACCCCATAATAGGGCGAAGGGTTGAAAGCCACTAACAACAAAC
CAAAGACGAAACAAGACCAAACAGAAAAATGGCATAAGTCATTATTCTCACCAAGACTCAAACTCGGAATAGCGGCGAAA
AACCGCCGTTATGTTTAACTATAAAATGCAGGCGGCACGCCGCCTTATAAACTATATATACTATACTCTAGTACGTCCTT
CCCCCTCCCTATGTATATCGTGCATTCCTTCTCGACCTCACGAGTAATCATACTCCATTGACTTCCTATTGATTCTACAT
ATTAGTGAGATAAGCAACCCTTGAATGTAGATTAATCGTACCCAACTTCACGCATAATATCTATTCCACATACTTTTCTT
TTCAAAACCTCTGGTTACTCTTTCCAGTGCTTACAGATCTT
>22032c8a-5bf0-49e5-b904-869d047495e5
GAAGCATTGCAATTGGGCTATTTCTGCTATGACTTTAGACCAAACTCAGGCCTCCCTACAACTGTCACCACCCTCATCAA
ACTCTCAGCACTAAAGGGGCCACCATAATAGGAATCTTTGTATCACTATTTTCATCCGCAAAAACAAACAAAACCGTCCA
CAAAAAATAACTTGTCAACCTTTTCAAACATATTAGCATTCTATAGCTCCTAACCCCACCGATCCCCACAACCCACCTTT
AAAAAAAAGCACAAAAGTATCCACAACCTCAATGATGCAACCTGATACAGATTCAGTGCAATTCTTCTCCAAACACAATT
AAAAGATATAAAAGCCCTTTCCTTCACAATGGGGCAAAGTAAAACCTACTTAGCAGTATTCACAATATCCTTGATAGCCC
TGATTATCTTAATAACCTAGACCTCCCCACGCTGAACTTTTTATAGCTTATTAAAGCACCAACCTTGTAATTGGAGACCC
TGAAGACTTATCCCTTCTAAAAGTATTTATAAAAACACTACACCTACTTAGTTTAACAAAAACATCAGACTGTGATTCTG
TCAATG
>79c74249-aeed-4a02-a7ca-b694d3327967
TTAGCAGAAAAACTAAGTTATAATAAAATATTTTAAAGTTAATGGTAAAAATTTTTGTTAGAAGGAAATATATGTAGTAT
TATGTCTAACAAGCATTAATTAAATGGCCTCTTGGAATTGTCTATGTCGTTACACACCATGCATTAATATGCCCGACCCT
ATATGGATGAAGTCTAGACATAACTGGATATGGTTGAAAGGTAGAAATATTTTAAAAAATTGCCAAATGTTTTGCAGACT
ATAAGTTACTTATTTGTGACAGAACGTGTCTGCGTCTCGAGTGCAACCAGAGGTATTCTTAATATCAAGAGTTGCAGGAG
GAAGATCCATAAACCTGGAAAAGTAACCAAGGAGTATTTGAAAAAGAAAAGTATGTGGAATAGGATATTATGCGCGTGAA
GCTAGTAATGATTAATCTTACATTCAAAGGGTTGCTTATCTCTCACTAATATGTAGAATCAATAGGAAGTCAATGGAGTA
TGATTACTCGTGAGGTCAGAAAGAATGCACGATATACATAGGGAGGGAAGGACATTAGGTATAGTATATATAAATT
>14534352-7db5-411a-bc71-c444fcf72a2f
TACTTTTCTTTTCAAAATACCTCTGATTCTCTTTCCAGTGCTTACGGATCTTCCTCCCGCAGCTCTTGATATTAGATACA
CTCTGGTTGCACTCGGATTTGGACACGTTCTGTCACAAATAAATAACCTAGATCTACCAAAACATTTGGTACTTTTTTAA
AATATTTACCTTTCAACCACATATCCAGTTATGTCTATACCATCCCTGAGGTCGGGCATATTAATGCATGGTGTGTGTAA
CAGACATAGACAATTCAAAGAGCTATTTAATTAATGCTTGTTAGACATAATACTACATATATTTCCCCCTTCTTAACAAA
ATTTTTACCATTAACTTTAAAATATTTATTATAACTTAGTTTTTCTGCTAAACCCCCACTTACCCCCCACGAACATAGAT
TAGCTAACTTTATTCTTGTTAAACCCCTAAACCGAAGGTCAACTAAACTGAGTTTGTTCGTAGGAAAACTTTCCCCACTT
TTTTAAAATGATAAATAATTTATAAATCCTACTAAAAGGAAGCCTTATGTATTTTTTAATTTAAACCTAATTTTTAATGT
ATTTTTTATCCTGCAAGGCCAGAACTTCACGCTTTTTAGGAGAACCCCACCGGCTTTAAGGCCGGCATTCTTAATAACCA
AGTAGGCTGTAGTCAAGAAACCATTCGAAAAACACCACCCAATTATTAAGTCTAAAAATCATGCCTTTATTGACCTACCA
TCCCCCATCCAACATCTCCACGCATGATGAAACTTTGGCTCTCTCCCTAGGATTATGTTTTAGTATCCAGCTAATCACTG
GGTATTTTTAGCCGCCATTACACCATAGACGTAATAAA
>443615ce-04f2-4d63-8c90-babcd940a937
AATAGCCTCTGGTCTTTTGTGAAGTTGGTGATTGCAAGAAGCGGTAAGCCAAGAGATTACAATGTTATTTGGGCACCTAA
GAGGTTAATTCAGTTGCAGTGGTTCAGAGATTAGCATTCAAAATCCAGTTCCTTGACACTTAATCTGAAACTTGGCTGCT
ATCTTTAATCAAAACAAGCGTGTTTTGCTTTGGTTGTAAGACGGCTACTTTCCCCTTCTCCCCTTAAGATATTTTTCGAG
GCTGTTCAAGAAGATATGGTTATTGAGGTGTCTGATAAGGGCACTGGGGATGCAATATGATTTTGGGTGTTCTGTGCTTT
TGTGGTTTTCTGGTTGGGTGTTGTTAGTAGCTTTGTTTGTTGTTTTAGAGTTGACTCAGGGGTCAATCCTCGTGGAACAC
TTACCGACGATCAGGGAGTATCTGAGATTTATCACGTGCCAGATCATACTAGTTCTAGTTTTTGAATATTAGGAGAACTA
TTGGAATTATGTGAGCTTATTAATAGGTGTTCGTGAAGAGGCATGTTGTGTGGTTAAGAATATGTGTAATGATAGCAGGC
TGTTAACACATATCCTGTAATAAAAGGATTGTGGGGGGGGATCAAATTTGAATATATGGCCGTAATAATTAGTAGTTCTC
CTATTAGGTTGATTGTTGTTGGTGGGAGGGCTATGTTTAATAGGTTAAACAGGAGTCATCATGTGGAGAAGGGGTATAAT
TAGTTGTATGCTTCGTACTAAAAGTAGTGTTCGATTGTTAATACGTTCATAATTAAAGTTGGATGGAGCAAAATAGTGCT
GAGGAGACAAGGCCGTGGGCTACTATTAAAATGATGGCTCCCGTTAGGCTTCATTCTGTGGATTAGGGAGGCTGCTTTGT
TACTAGGCCCATATGAGCACTGATGAATAGGCGATAAGAGATTTTAAATCTGTTTGTCGAAGGCAAATGAGGCTTGTTAT
AACCACCCCTCATAAAGATAAAAAAGTAATAAATGGGATTGACATGGTTTTGTTATTGGGGTGAGTATGAGTGATGGTAC
GAATAATGCCATATCCTCCTAATTTTAGGAGTTGCGGCCTAAGACCATTGAGCCAGCGATTAGACTTCTACATGGGCTTT
TTTTGGTAGTCATAAAGTGGAGCCCATATAATGTATTTTTTACTAAAATGCTATTATACATGCACTTCACAGAAAGAAAC
TTGTTGATGGTGGGTTGGTGTTTTGGGGCAGGGAAATGTAGGATTGTGATTAATAGAATTGTTGTTCAGGTTATATAAAG
TCAGTAGTGCAATTAGTAATGGAAGAGGCTGAGTGTGTAAAATAAAATATATTCCGGCATTAAAAGGCGTTCTGGTTGAT
TTCCTCATCGGGTGATAATGATTGAATTAGTAGGGGATAGCGTTACTTCGAATATGATATAAGAACAGTGCCAGGTCTGT
GGCACAAAGGCTCTAATTAGGAAGGTCTGAAGAAGTGTCAAGGTAATTAAGAATAGTTGTTTACGCTCATATGGTTCTTT
TGAGGAGTTTTGGCTTTGCTAGTGGTTAATGGCAGAAGTCATGTTGTTAGGACTAATAGTGGGGATGAAATAGCTGATCT
AGTCCTGTGTAAGGGCTAGAGAACTTTCCTCCATTGATTTATGGTTTTAAGATGGTTAGACTAGTGGCGGAAGTGTGGAG
CTATTAATGAGAAGAAGTTTATTCATGTTGACTTGAGGGGTTTGACAAAGGATTACAGGAGAAGGAAAAGAATTGTTGGA
ATAATAATTTTTAGCATTGAAGAGATTTAGGTTGTTTATATTGTA
>9e928ada-0dab-4498-9870-eaf7ae1c16ae
TGGAACAACCTTTTTGTGGCCACAGGTTTCCACGGACTCCATGTAATTATCAGCTCCTCCCTTCCTAATTGTATACCTCC
TACGACAAATCCTTCATCACTTCACCATAGACCACCATTTTGGGTTTGAGGCAGCATGATATTGACATTTCGTAGACGTA
GTATAAGCTGTTCCTATTTTCAATCTACTGATGAAGGGACCTATTCTTTAGTATTATTAGTACAAATGACTTCCAATCAT
TAAGTTCTAGGCAACCTAGAAAAGAATAATGAACATATTAATCCTGCTTTTAGTTATAATAATCCTCTTATCTATAGCAT
TAATCACAATTAACATCTGACTCCAAACACACAACCACATCAGAAAAACTATCACCATACGAATGCGGCTTTGACCCTTT
AATCTCCGCTCGCCTCCCATTTTCTATGCGCTTTCTGGTAGCCGTCCTATTCCTTTATTTGATCAGAAATTGCCCTCCTC
CTACCACACTACCATGAGCTGCACAATCTAACACCCCTACCGCAACCATGACATGAACTTCCTAATTTTAACCCTCCTAA
CACTCAGTTAATATATGAATGAACTCAAGGAGGTTTGGAGTGAGCCAGATGAAGAGTTAGTTCAATAAAGACAATTAACT
TCGACTTAATTAATCATGGTTTAATCCATGACTCTTCAATGCCTACCATTTTATTTAATCAGGCTTGGCTTTTTTATAAC
TTAAGTATAATAGGCCTGTCATTACAGCAGCTCACACCTTATCTCCGCTTTATTATGCTTGGAAGGCATAATATTAACTC
TTTTTCTAATAATAACAACCTGGGCCACAGAACAACAATCTACCTTATACTTCTGCCTTAATAATGCTACTAACACTTTC
TGCCTGCGGGCGAGCTGGAGCCTATCTTTACTTGTAACTACAACGCTCAGACACACGGATCAAGCAATATAAACAACCTA
AATCTCCTTCAATGCTAAAATTATTATTCCAACAATTTCCTTCTCCTGTAATCCTTTTGTCAAACCCCAAGTCCCAACAT
GAATAAACTTCTTCATTAATAGTCTACTAATCCTCGCCACTAGTCTAACCATCTTAAAACCACAAATCAACTTACAGGTG
AAAGTTCTCTAGCCCTTACACAGGACTAGATCACATTTCATCCCACTATTAGTCCTAACAACATGACACCACTAATAACA
CTAGCAAGCAAAACTCCCTCAAAAAAAGAACCATATGAGCGTAAACAACTATTCTTAATTACCTTGACATCTTCAGACCT
TCCTACTAGGAGCCTTTTTATTGCCTGAACCTGGCTTTGTTTATATCATATTCGAAGCAACACTTATCCCCACACTAATC
ATTATCACCCGATGAGAAATCAACCAGAACATGTAATGCCGGAATATATTTCTTATTTACACACTCACAGCCTCTCTTCC
ATTACTAATTGCACTACTGACTTTATATAACTGAACAACACCCTATTAATCACAATCCTACATTTCTGCCCCAAAACATA
ACCCACCATCAACAAGTTTCTTTCTGTGAAGTGCATGTATAATAGCATTTTTAGTAAAAAATACCATTATATGGGCTCCA
CTTATGACTACAAAGCCCATGTAGAAGCTCAATCGCCGCTCAATGGTCTTAGCCGCAATCCTCCCTAAAATTGGAGGATA
TGGCATTATTCGTACCATCACCATACTCACCCCAATAACAAAAACCATGTCAATCCCATTTATTACTTTATCTTTATGGG
GGTGGTTATAACAAGCCTTTGCCTTCGACAAACAATTTAAAATCTCTTATCGCCTATTCATCAGTAAGCCATATGGGCCT
AGTAACAGCAGCCTCCCTAATCACACAGAATGAAGCCTAACTTGAGGAGCCATCATTTTAATATTATTACGGCCTTGTCT
CCTCAGCACTATTTTGTCTATCCAACTTTAATTATGAACGTATTAACAATCGAACACTACTTTTAGTATGAAGCATACAA
AG
>570f96f2-1dbf-487c-bb01-453f36274c59
ATTTAAAAATACGCAAAGGCTTCCTTAGTATAGGATTTTATAAATTATTTATCATTTTAAAAAGTGGGGAAAAATTTTCC
TGCAGACAAACTCCAGTTTAGTTGACTCTTGGTTTAGGGGTTTAACAGAATAAAGTTAGCTAATCTATGTTCGTAAGGGG
GTAAGGGGGTTTAACAGAAAAACTAGTTATAATAAAATATTTTAAAGTTAATAGGTAAAAATTTTGTTGAGGGGAAATAT
GTAGTATTATGTCTAACAAGCATTAATTAAATAGCCTCTTGGAATTGTCTATGTCCGTTACACACCATGCATTAATATGC
GACTGTATAGGATGGTATAGATATAGGTTGAAAGGAATATTTTAAAAAGTACCAAATGTTTTGCAGACTATAAGTTACTT
ATTTGTGACAGAACGTGTCTTTAAATCGAGTGCAGCAGAGTATTCTGCCAATATCAAGAGTTGCGGAGGAAGATCCATAA
GCACTGGAAGAGTAACCAGAGGTATTTTGAAAGAAAGAAAAGTATGGAATAGGATATTATGCGCGTGAAGCTAGTAATGA
TTAATCTTACGTTTCAAGGGTTGCTTATCTCTCACTAATGTAGAATCAATAGGAAGTCAATGGGTATGATTACTCGTGAT
TCAGAAGGAATGCACGATACATAGGGAGGAAGGACGTACTAGAGTATAGTATATATAAATATAAGGCGGCGTGCCGCCTG
CATTTTATAGTTAAACAACGGCATTTTTCAAGCCGCTATTCCGAAGTTGGGTGGTGAGAATAATGACTTATACTATTTTT
CTGTTTGGTCTTTGTTTCGTCTTTTGGTTTTTGTTAGTGGCTTCTAACCCTTCGCCCTATTATGGGGTGTTAGGGCTTTG
ATAGCTTCTGCTGTTGGTGGGGGATTTTTTGGTCGGTGTTGGTAGTTCTTTTTGTCTGTCATTTTGTTTTTGATTTATTC
GAATTGGTATGTTAGTAGTGTTCGCTTATTCTGTTGCTTTGGCTGCTGATTTTTTATCCTGAGGCTTGAGGGAGTCGTTC
AGTTGCTGTTAATCTTGTGGTTTTTTTGGCATCTTTGCTAGTTTTTGTTGGGTCGTTTTTCTTGGGGGTTAAGTAAAAAG
GGGTTGGGGAAGAGACAGTTGATTTTGAGTGGTATTTCTTTGATTCATTAGGAGGATTTGTGGGGGTTGCGATTTTGTAT
GATTTTGGGTGTTCTGTGCTTGTGGTTTCTGGTTGGAAGGTGTTGTTAGTAGCTTTGTTTGTTGTTTTAGAGAGTTGACT
CCCGGGGTCAATCTCATTGGTTCCTTACGAGCGGTCAGGGTATCTAGTTAATACGTGCCAGATCATACTAGTTCTGGTTG
AACATTAGGAGAACTATTGGAATTATGTGAAGGCTTATTAATAGTGTTCTCGTGTGTTTGTTATTTGTATGGATGC
>3ba0196d-4520-4c77-ad3b-47e5efc47eab
TAGGTTGATTGTTGGTGGGGCTATGTTTAATAGGTTAAACAGGAGTCATCATGTGGAAGAAGGGTATAATTAGTTGTATG
CTTCGTACTAAAAGTAGTGTTCGGTATACGTTCATAATTAAGTTGGATAGACAAAATAGTGCTTTGAGGAGACAAGGCCG
TGGGCTACTATTAAAATGATGGCTCCCAAATTGAAGCATTCTGTGTGGATTAGGGAGGCTGCTGTTACTAGGCCCATATG
GCTTACTGATGAATAGGCGATAAGAGATTTTTAAATCTCTGTTTGTCGAAGGCAAATGAAACATTATAATCACCCCTCAT
AAAGATAAAGTAATAAATGGGATTGACATGGTTTTGTTATTGGGGTGAGTATGGTGATGGTACGAATAATACCATATCCT
CCCATTTTAGGAGGATTGCGGCTAAGACAAATGAGCCAGCGATTGGAGCTTCTACATGGGCTTTTGGTAGTCATAAGTGG
AGCCCATATAATTATTTTTACTAAAAATGCTATTATACATGCACTTCACAAGAAAGAAACTTTGTTGATGAGTGGGTTGG
TGTTTTGGGGCAGGAAATGTAGGATTGTGATTAATAGAGGTGTTGTTCAGGTTATATATAAAGTCAGTAGTGCAGTGGCC
AATGGAAGAGGGTGTGAGTGTGTAAAATAAAATATATTCCGGCATTAAGGCGTTCTGGTTGATTTCCTCATCGGGTGATG
ATTGGTGTGGGGATAAGCGTTGCTTCGAATATGATATAAAACAGTGCCAGGTCTGTGGCACAAAAGGCTCCTAGTAGGAA
GGTCTGAAGAAGTGTCAAAGGTAATTAAGAATAGTTGTTTACGCTCATATGGTTCTTTTTGAGGGAGTTTTGGCTTGCTA
GTGTTATTAGTGGCAGGAAGTCATGTTGTTAGGACTAATAGTGGGGATGAAATGTGATCTAGTCTGTGTAAGGGCTGAAG
AACTTGCTCCGTGTTGATTTGGTTTTAAGATGGTTAGACTAGTGGCGGAGATTAGTAGACTATTAATGAAGAAGTTTATT
CATGTTGACTTGGGAGGTTTGACAAAGTTACAGGGAGAAGGAAAATTGTTGGAATAATAATTTTAGCATTGAAGAGATTT
AGGTTGTTTATATTGCTTGATCCGTGTGTTCAGAGTTGTAGTTACAAGTAAAGACAGGCCTGTGCCCGCTCCGCAGGCAG
AAGGTGTTAGTAGCATTATTAAGGCAGAAAAGAGTAAGGTGATTGTTGTTCTGGCCCAGGTTGTTAATATTAGAAAAGAG
TTAATATTAGCTTCAAGCATAATAAAGCGGAGATAAGGTGTGAGCGTTGTAATGACAGGCCTATTATACTTGTTATAAAA
GCCAAGCCCAGATTAAATAAAATGGTAGGCATTGAAGAGTCGTAGATTAAACCATGATTAATTAAGTCGAGATTAATTGT
CTTTATTAGACTAACTCTTCATTCAGCTCACTCCAGTCCTCATGAGTTCATTCATATTAATCGAGTGTTGGAGGATTTAA
AATTAGGAAAGTTCATGTCATGGTTGCAGTAGGGGTGTTAGATTGTGCAGCTCATGGTAGTGGTAGGAGGGCAATTTCTA
AGATCAAATAAAAGAGATAGGACGGCTACCAAGAAAAAGCGCATAGAAAGAAATGGGAGGCGAGCGGAGATTAAAGGGTC
AAAGCCGCATTCGTATGGTGATAGTTTTTCTTGATGTGGTTGTGTGTTTTGGGAGTCAGATATTGAGTGATTAATGCTAT
AAGATAAGAGTTATTATAACTAAAAGCAGGATTAATATGTTCATTATTCTTTTTCTAGGTTGCCTAGAACTTAATGATGG
AGATCATTTGTACTAATAATACTAAAGAATAGGTCCCTCATCAGTAGATTGAGGTAAA
>7ba4a525-edd2-40bd-8735-532d9bfcd672
TACCCTGACCGCTCGCAAGGAACCACAGATTGACCCAGGTCAACTCTAAAACAACAAACAAAGCTACTAACAACTTTAAC
CAGAAACCACAAGCACAGAACACCCAAAATCATACAAAATCGCAACCCCCACAAAATCCCCACGAATCAAAGAAATACCA
CCAAAATCAACTGTCTCTTCCCCAACACACTTAACCCCCAAGAAAATCAGACCCAACAAAACTAGCAAAGATAAAAAACC
ACAAGATTAACAGCAACTGAACATGACTCCCTCAAGCCTCAGGATAAAAATCCAGCAGCCAAAGCAGCAGAATAATGAAC
ACTACTAACCTGCCAGATAAATCAAAAACAAAATGATGAACAAAAAGAACTACCAACACCGACCAAATCCCCCACCAACA
GCAGAAGCTATCAAAAGCCCTAACACCCCATAATAGGGCGAAGGGTTAGAAACCATAACAACAAACCAAAGACGAAACAA
AAAGACCAAACAGAAAAATAGCATAGTCATTATTCTGCAAGACTCAAACTCGGAATAGCGGCGAAAAACCGCCGTTATGT
TTAACTATAAAAATGCGGGCACGCCATATATATTTATATATACTATGCTCTAGTACGTCCTTCCCCCCACTCCCTATGTA
TATCGTGCATTCCTTCTCGACCTCACGGTAATCATACTCCATTGACTTCTATTGATTCTACATATTAGTGAGAGAATAAG
CAACCCTTGAATGTAAGATTAATCGATACTAGCTTCACGCGCATAATATCCTATTCCACATACTTTTCTTTTCAAAATAC
CTCTGGTTACTCTTTCCAGTGCTTACGGATCTTCCCTCCCGCAACTCTTGATATTAGAATACCTCTGGTTGCACTCGAGA
TTTAAAGACTTACGTTCTGTCTAAATAAGTAACTTATAGTCTACCAAGCATTTGGTACTTTTTTTAAAATATTTACCTTT
CAACCACATATTATCCAGTTATGTCTATACCATCCTATATAAGATTAGACATTATTAATGCATGGTGTGTAACGGACATA
GACAATTCCAAGAACTATTTAATTAATGCTTGTTAGACATAATACTACACATATATTTCCCCTTCTTAACAAAAATTTTT
ACCATTAACTTTAAAATATTTTATTATAACTTAGTTTTTTTAG
>3663b9dc-47f9-42ee-8e8b-72901d6eb5e3
GCTCCAATCGCCGGCTCAATGGTCTTAGCCGCAATCCTCTAAAATTAGGAGGATATGGCGTATTCGTACCATCACCATAC
TCACCCCAATAACAAAAAACCATGTCAAATCCATTTTATTACTTTGTCTTTATGAGGGGTGGTTATAACAAGCCTCAATT
TGCCTTCTGACAAACAGGATTTAAAATCTCTTATCGCCTATTCATCAGTAAGCCATATGGGCCTAGTAGCGTAGCCTCTA
ATCCACACAGAATGAAGCCTAACAGGGCCATCATTTTAATAGTAGCCTGGCCTTGTCCTCCTCAGCACTATTTTGTCTAT
CCAACTTTAATTATGAACATTAACAATCGAACACTACTTTTAGTACGAAGCATACAAAGCTAATTATACCCCTTCTCTCC
ACAGTGGCTCCTGTTGCCTATTGAAACATAGCCTCCCACCAACAATCAACCTAATAGGAGAACTACCCAATTATTACATT
GCAATTAACAGTCCCCCACAATCCCTTATTACAGGAGCTGGCGTAGTGTTAACAGCCTGCTATATTACCTATATTCTTAA
CCACACAACATAACAAGTTCTACAAGCCGCCTGGCATCCATACAAATAACAAACTTACACAGAACACCTATTAATAAGCC
TTCACATAATTTCCAATAAGTTCCTCCTAATATTCAAACCAGAACTAGTATGATCTGGCACGTATTAACCAGATACCTGA
CCCTTTCGCAGGAACACGAGATTGACCCCGAGTCAACTCTAAAACAACAAACAAAGCTACTAACAACACCCAACCAGAAA
CCACAAGCACAGAATTTTTAAAATCATACAAAATCGCAACCCCACAAAATCCCCACGAATCAAAATACCACCAAAATCAA
CTTCCCTCTTCAGCCCCCTTTTTACTTAACCCCCAAGAAAATCAGGCCAGCAAAAACTAGCAAGGGTAAAAAAAACCACA
AGATTAACAGCAACTGGGCGGTTTCCCTCCAAGCCTCAGGATGATAAAAATCAGCAGCTGAAACAACAGAATAAGCGAAC
ACTACTAACACTTACCACCAAATCAAAAACAAAATGACAGACAAAAAGAACTGCAACACCGACCAAATCCGCGGCAGCAG
AAAGCTATCAAAGCCCTAACACCCCGCATGGGCAGGGTTAAAGCCACAACAACAAACCAAAGACGAAACAAGACCCGACA
GAAAAAATAGCATAAGTCATTGACTATACACCAAGACTCAAACTCGGAATAGCGGCGAAAAACCGCCGTTATGTTTAACT
ATAAA
>4d690927-344a-401c-af28-46e8f7349254
ATTTAAGGACTGAATATTCGTATCAGGTTGCATCATTAAGGGTTGGATACTTTGTTTTTTTTTAAAAGGTGGGTTGTGGG
GATCGGTGGAGTTGGGGCTATAGAATGTTAATATGTTTGAAAAGGTTGACAAGTTATTTTTGTGGACAGTTTTTGTTTGT
TTTATGGATGAAAATAAGTGATACAAGATTTCCCATTATGGTGGCCCCTAGTGCTGAGAGTTTGATGAGGGTGGTGACAG
TTGGGGAGGTCTGAGTTTGGTCTAAAGTCATAGCAGAAATAGGCCCAATTGCAATGCTTCCTAAGGAGAGGCATAGGATG
GCATTAGATAGGGTTTATCTTCATTGATTTTTTTGTATTGGGTAATGTCGTGGGGGCCTGTTTGTACTAAAAAGATAAGG
CGTGTTATAGGCAGCTGTTATTGCAGTGGCAGCCATGGTAAGAAGTGCTCCTAGGTTTAGTGTAGATGAGTTTATGGTTT
CAATGATAGCATCTTTTTGGTAGAAGCCGGTCATGAATGGAATTCCTGCTAGAGCAAGGTTCCCAATTGTGAAGCAGGAG
GATGTAGTGGTATTGTTTGTGGATTCCTCCTC
>a457172f-eebb-45c4-92dd-fd1b9c0aa456
CAGTGCTTGGATCTTCCCTCCCTGGGCTTCTTGATATTAAGAATACCTCTGGATTTGCACTCGAGATTTAAAGAAGACAC
GTTCTGTCACAAATAAGTAACTTATAGTCTGCAAAACATTTGGTACTTTTTAAAATATTTACCTTTCGACCATATCCAGT
TATGTCTATACCATCCCTATAGGGTCAGGCATAATAATACATGGTGTGTAACGGACATAGACAATTCCAAGAGGCTATTT
AATTAATGCTTGTTGCAGGCATAATACTACATATATTTCCCCCCTTCTTAACAAAATTTTACCATTAACTTTTAAAATAT
TTTATTATAACTTAGTTTTTCTGCTAAACCCCCTTACCCCCACGAACATAGATTAGCTAACTTTATTCTTGTTAAACTAA
ACCAAGAGTCAACTAAACTGAGTTTGTTCATTAGGAGAAAACTTTTCCCCCCACTTTTTTTAAAATGATAAATAATTTAT
AAAATCTATACTAAGGAAGCCTTATGTATTTTTAAATTTAAACCCTAATTTTTAATGTATTTTTTATCCTGCCAGGGCCA
CGGAACTTCACACTTTTTTAGAGGAGGGAACCCACCAGCTTTAGGAGCCAGCCATTCTTGGTAAACCAAGTGGAAGCTTA
TGATCGAAACCATTCGAAAACACCACCCAATTATTAAAAGTCTAAATCATGCCTTTATTGACCTACCATCCCCGTAACAT
CTCCGCATGATGAAACTTTTGGCTCTCTCCTAGGATTATGTTTAATTATCCAGCTAATCACTGGAGTATTTTTAGCCATA
CATTACACCGCCGACGTATCACTAGCATTCTCTTCAATCTCTCTATATTTGCCGAGCAGCCAAACTTCACAGTTGACTAA
TCCACCAATATACATGCAAACGGAGCTTCATTGTTTTCATCTGCCTATACCTTCATGCAGCAGGCCTTTATTACGGATCC
TATCTCTACAAAGAAACATGAAACATTAGGTTATCTTTTTCTAACCACTATAGCAACAGCATTCGTAGGATATGTCCTCC
CATGAGGACAAATATCCTTCTGAGGAGCAACAGTAATCACAAACCTCTTGTCCGCCATACCATGTAGGAGGAACGCGTAA
ATTGGCGAATCTGAGGGACTTACCTCAATTGACGCCACACTAACCTTGATTTTTACCTTTCACTTCCTACTCATTCATAA
TCATGGGCCCAAGCATTATACATAGTATTCCTCCACGAAACAGGATCGAACAACCCAACAGGAATAAACTCAACTCAGAC
AAAATCATTCCACTTCCCTACTTTTCCTACAAGGACCTTGCTAGGAGCACTAATAATATTAACAGCATTACTAACCCTCA
CGCAACATCCCCCGCCTATTAGGAGACCCAGGAAAATTTCACCCCCGGCAAACCCACTTTCTACTCCCCCATTAAGCCAG
AGTGATATTTTTTTATTCGCTATGCCATCCTCGATCTATTCCTAATAAAATGGGAGGTGTTGGCCTGTATACTCTCAATC
TTAATCCCTCCTCATCATACCCCTGGTCCACTTATCCAAACAACGAAGCTCCACCGCCCAATCAGTAAAATATTTATTCT
GATACTTAATCTCCACTATTTTCATCCTCACATGAATTGGGGACAACCAGTAGAACCCCCATTCATCTTAATCGACCAAA
CAACTCAGTAATTTATTTCCTAATTATTACAGTCCTAATTCCTATTACTGGCACTATAGAAAATAAATATTAAACTGATA
GTCTCACTCAAAGAAAGGGACCTTTCCCTATCCCCGGTTCCCAGAACCGGAGTTTAAACAAACTATTTCTTGACATCCAC
AGGCCTCCTACCAACCGGAGTGGGGAAAAAAGTGATTGCTAATCACTAAAATCGGGGTTAAACACGACCCCCTCATTAAT
GCAGGCGGCATGCCGCCTTACATATTTATATATACTATACTCCTAGTACGTCTTCCCCCTCCCTATGTATATCGTGCATT
TCCTTCTCGACCTCACGAGTAATCATACTCCATTGACTTCCTATTGATTCTACATATTAGTGAGAGATAAGCAACCCTTG
AATGTAAGATTAATCATTACTAGCTTCACGCGCATAAAG
>efcd284c-bca1-423c-9096-0852f3b6b51d
TGGCCAGGGCAAAGTAAACCTACTTAGCAGTATTCATAATATCATGATAACCTGATTATCTTAACAGCACAGACCTCCCC
GCTGAACTTTTATAGCTTATTAAAAGCACCAACCTTGTAAATTGGAGACTGAACTTATCCCTTCTAAAGTATTTATAAAA
CACTACACCTACTTAGTTTAACAAAAACATCAGACTGTGATTCTGTCAATAGGGGCTAAGCCCCTTTTAGGTACAGAGCG
GCATGCCACTTGCCTGCTTCTACTATACTCTAGTACGTCCTTCCCCCCCTCCCTATGTATATCGTGCATTCCTTCTCGAC
CTCACGAGTAATCATACTCCATTGACTTCCTATTGATTCTACATATTGGTGAGAGATAAGCAACCCTTGAATGTAGATTA
ATCATTTTTAGCTTCACGCGCATAATATCTATTCCCACATACTTTTCTTTTCAAAATACCTCTGGTTACTCTTTCCAGTG
CTTACGGATCTTCCCTCCCGCAACTCTTGATATTAAGAATACCTCTGGTTGCACTCGAGATTTAAAGACACGTTCTGTCA
CAAATAAGTAACTTATAGTCTGCAAAACATTTGGTACTTTTTAAAATGTTACCTTTCAACCACATATCAGTTATGTCTAC
CATCCCTGTATAGGGGTCGGGCATATTGTATGGTGTGTAACGGACATAGACAATTCCAGGAAGCTATTTAATTAATGCTT
GTTAGACATAATACTACATATATTTCCCCTTCTTAACAAAAATTTTTTACCATTAACTTTAAAATATTTTATTATAACTT
AGTTTTTTCTGCTAAACCCCCTTACCCCCCACAGGCATAGATTAGCTAACTTTATTCTTGTTAAACCCTAAACCAGAGTC
TTCAAACTGGAGTTTGTTCGTAGGGAGCTTTTTCCCCCACTTTTTTAAAATGATAAATAATTTATAATCCCTATGCAGGG
AAGCCTTATGTATTTTTTAAATTTAAACTAATTTTTAATGTATTTTTTTATCACTGGGGCCACGGAGACTTCACGCTTTA
GAGGAACCCCACCGGCTTTAGGAGCCGGCCATTCTTGGCCAAACCCAAGTGGAAGCTATGATCGAAACCATTCAGCTTAC
CACCCAATTATTAAAGTCCTAAATCATGCCTTTATTGACCTACCATCCCATCCAACATCTCCGCATGATGAAACTTTGGC
TCTCTCCTGGGATTATGTTTAATTATCCAGCTAATCACTGGAGTATTTTTTAGCCATACATTACACCGCCGACGTATGCT
AGCATTCTCTTCAATCTCTCGCCGCGAAACGTAAACTACGGTTGACTAATCCGCAATATACATGCAAACGGAGCTTCATT
GTTTTTCATCTGCCTATACCTTCATGCAACCCGAGGCCTTTATTACGGATCCCTATCTCTACAAAGAAACATGAAACATT
GGAGTTATCTTACTACTAACCACCGGCGGTGAGAATATGCAAGCTTTCAAAGTCATGGCGCGCTTCCTCAGGCATGTAAT
ACATCAGAACTGCAGACTGATCACATGCATGATAGGTATCAATATGAAAATAATCACTCGGGGAGGGCAAAAAAGGTCAT
GGCATTTCAAGCTCATCTCCCGCCCCAAATCTGGAATCACCTGTCTGTTCTGGACAGAAATGGCCTTCACTGTGACCCCT
TTGGGCCCCAGCCTAGTGCTGAGAGAGTCTGCTCTAGCTATGACGGGCCAGAACTGCCACCTCCCTGGGTTCACCCAGAG
ACTCAGGGTTTTAACCCAATCTCGCTCAAAGGGAAGCTCTGGTTTCTCGAGATTGAACAGGTTACCAAGGACAAGCTTGG
AAAATCGGGACTTCTGGGGATGGCTGGAGTTGCCATGTGTCAGAAAGAGAGCAGGCCCGCCTCTAGAGACTTTCCTGCCC
CTTTCTGATGCTTTGCCCCAAAGGGAGCTCCGCAATGTCATGATGCTCCCTGGGGTGGAGTTATCAGGAGTAAGGGCATG
ACAACAAATTTGCCCCACCACCCCTTTCCTGATGTGGTCCATCCCCTGCAGAGTGTTGTGACATCATGGTGCTCTGTAAA
GGGAGAAGGGTGAATATACGTAATA
>145eeb8c-75b3-4b07-810b-834f33ce528c
TGGTTTACGTTTCGGCAAATATAGAGAGATTGAAGAGAATACTAAATGATACGTCAGCGGTGTAATGTATGGCTAAAAAT
ACTCAGTAGTTAGCTGGATAATTAAACCATAATCCTAGGAGAGGGGCCAAAGTTTCATCGTAGGAGATGTTGGATGGGGA
TGGTAGGTCAATAAGGCATGATTTAGGACTTTAATAATTGGGTGGTGTTTTCGAATGGTTTCGATCCTTATAGCTTCCAC
TTGGGTTTGGCCAGAATGGCCGGCTCTAAAGCCGGTGGGGTTCCTCCCTCTAAAAGCGTGAAGTTCCGTAGCCTGGCAGG
ATAAAAATACATTAAAAATTAGGGTTTAGAATTTAAAATACATAAGGCTTCCTTGGTATAGGATTTTATAAATTATTTAT
CATTTTAAAAAAGTGGGGGAAAAAGTTTTCCCTACAGACAAACTCAGTTTAGTTGACTCTTGGTTTAGGGTTTGCTACAA
GAATAAAAGTTAAGCTAATCTATGTTCGTGGGGGTATTAAGAGGGTTTAGCAGAAAAAACTAAGTTATAATAAAATATTT
TTAAAGTTAATGGTAAAATTTTTTACATTGAAATATATATGATATTATGTCTAACAAGCATTAATTAAATAGCCTCTTGG
AATTGTCTATATCCGTTACACACCATGCATTAATATGCCCGACCCTATATAGGATGGTATAGCAGACATAACTGGATATG
TGGTTGAAAGGAGTAAAATATTTTTAAAAGTACCAAATGTTTTGCGAGACTATGAAGTTACTTATTTAGCGACAGAACGT
GTCTTTAAATCTCGAGAGTGCAACCAGAGAGGTATTGCTTAATATCAAAGAGTTGGGAGGGAAGATCCATAAGCACTGGA
AAAGAGTAACCAGAGGTATTTTGAAAAGAAAAGTATGAATAGGATATTAACGCGTGAAGCTAGTAATTAATCTTACATTC
AAGGGTTGCTTATCTCTCCTTTAATATGTAGAATCAATAGGGAAGTCAATGGAGTATGATTACTCGTGAGTCGAAGGAAT
GCTGCGATATACATAGGGAGGGAAGGACAGTATATATAAATATAAAAGGCGGCATGCCTGTACTAAAGGGCTTAGCTATT
GACAGAATCACAGTCTGATGTTTTTGTTAAACTAAGTAGGTGTAGTGTTTTTTATAAATACTTTTAGAAGGGATAAGTCT
TCATTCTCGAATTTACAAAAGGTTGAGGGTGCTTTAATAAGCTATAAAGTTCAGCGTGGGAGGAGTCTGGAGTTGTTAAA
GATAATCAAGGTTGTCCAGGATGTTAATGAATACTGCTAGTAGGTTTTGCCCCTGGGCCAGGAAGGAAAGGAGCTTTTGA
TATCTTTAATTGTGTTTTTGGAGAAAGGAATTTGGGGACTGAATATTTAGTATCCAGGTTGCATCAACGAGGAGTTGTGG
ATGCTGTGCTTTTAAAGGTGGGTTGTGGGGATCGGTGGGTTGGGGGCTATAGAGATATTGTATATGTTTGAAAAGGTTGA
CAAGTTATTTTTTGTGGACGGTTTTTGTTTTGTTTTATGGATGAAAATAAGTGATACAAAGATTTCCCATTATGGTAAAT
GCTAGGAGGATTTGATGAGGTGGTGACAGTTGTAGGGAGGGTCTGAGTTTGGTCTAAGAATAGGCCCAATTC
>1e2f2254-d00e-4da7-9e1f-300f5ee5043f
AATGCTTTGCATCCATTAGCATCCTTCTCTACCCTTTAATGGCCCGATACCCTATTTAAAACTTCAATAAAGATACAAGC
CCGTACTGCGGTAAAGTACGCCTTCTTTTTCCACACTTGCCACCCTTATCATATTTATTAACTTAGGAATAGAAATCAAC
ACCACACGCTTAATCTCTTCCACAAATTTTTTTAACGTCGGCCTAAGCTTTAAATTCGATTACTTCACACTCGCATATTC
TGCCCAACAGCACTATTTATTTTGTAACATGGTCTATTATAGATTTCGCCAAATGATATATAGCCCACGACTAAGAAGTC
AATAAATTCTTTAAATACCTATTAATCTTTCTTTTTTTAGCAATATTAACACTAGTCTCCTCAAACAACCTTTTCAATTG
TTTATCGGATGGGAAGTGTTGGCATCATGTCTTTCCTACTAATCGGATGATGACCGAGGAGAAGCTAACACAGCCTCAAT
ACAAGCGTCATCTACAATCGCCTTGAGACATTGGCTTTTTATTTTTAACACTAGCATGAACTGGAACCAACGTTGCTTCA
TGAGAACTCGACCAATTATTTATACTAAAACCATTCGACACACTACCCTTTTAGCCCTGGTCTAGCAGCCGCTGCGGAAA
TCAGCACAATTTGGCACCCTTGATATTAGGGGCCATGGAAGGCCAACACCAGTATAAATAATTGATTCGAGGTTCTCCCT
GAAGCGCAATAAACAAAGCCAATATGAAACAACTTCATGAACATTCCTCGGGTCCATCCGACCAACGAGACAACTAACCA
GCAAAAGAAAGATTAATAATTTATTTAAAATTTATTAAAATGACTGGCGAAAATCTATAATGGAACACCATCGCTTAGGC
GAAGATAACAGTGTTAATCGACCCAAAAAGCGAACCAGAGATTATTGTCAATTTCTGACTAAAGTTAATATGGTAACGAA
GTAATGAAGCATTTCCCCAGTACAGCTCTTCAACCAGTTTTTTAAACTCGGTATCGATAAATGAAAGATCTTAATGAATA
CCCAGCGCAATCCACTGTAACGGCA
>292d55b1-ef01-49ad-99ff-58d460746835_Basecall_2D_2d:2D_000:2d
ATTCCTAATAAAATGGGAGGTGTTGGCCTTAATACTCAATCTTAATCCTCCTCATCATACTGGTCCACACATCCAAACAA
CGAAGCTCAATACACCGCAATCAGTAAAATATTATTCTGATACTTAATCTCCACTATTTTTCATCCTCACATGAATTGGG
GGACAACCAGTAGAACCCCATTCATCTTAATCGGCAAACAGCTCAGTAATTTATTTCCCTAATTATTACAGTCTAATTCC
TATTACTGGCACTATAGAAAATAAAATAAACTGATAGTCTCACTCAAGAAAGAGGACCTTTCCCTATCCCGGTTCCCAGA
ACCGATTTTAAATAAACTATTTCTTGACATCACAAACCTCTACCAACCGGAGTGGGAAAAAGTGATTGCTAATCACTAAA
ATCAGGGTTAAACACCTGACCCCTCATTAATGCAGGCGGCATGCCGCCTTATATTTATATATACTATACTCTAGTACGTC
TTCCCCCTCCCTATGTATATCGTGCATTCCTTCTCGACCTCACGAGTAATCATACTCCATTGACTTCCTATTGATTCTAC
ATATTAGTGAGAGATAAGCAACCCTTGAATGTAAGATTAATCATTACTAGCTTCACGCGCATAATATCCTATTCCACATA
CTTTTCTTTTCAAAATACCTCTGGTTACTCTTTCCAGTGCTTATGATCTTCCTCCCGCAACTCTTGATATTAAGAATACC
TCTGGTTGCACTCGAGATTTAAAGACACGTTCTGTCACAAATAAGTAACTTATAGTCTGCAAAACATTTGGTACTTTTTA
AAATATTTACCTTTCAACCACATATCCAGTTATGTCTATACCATCCTGTATAGGTCGGGCATATTAATGCATGGTGTGTA
ACGGACATAGACAATTCAAGAGGCTATTTAATTAATGCTTGTTAGACATACTGCCATATTTCCCCTTCTTAACAAAATTT
TTACCATTAACTTTAAAATATTTTATTATAGCTTAGTTTTTCTGCTAAACCCCTTACCCCCACGAACATAGATTAGCTAA
CTTTATTCTTGTTAAACCCCTAAACCAAGAGTCAACTAAACTGAGTTTGTTCGTAGGAAAACTTTTTCCCCACTTTTTAA
AATGATAAATAATTTATAAAATCCTATATAAAAAGGAAGCCTTATGCATTTTTAAACATTAAATCTTATTTTTACATTAT
TTTTACCAAAATAAAGCATTTTTACATAAAATATAAGGGCCCGTACCTACAACCACACCATGTATAATTTATTTCTTTTT
CCATAAAAATAAAGCACTGAAAATGCCTCCACCATTTGCAGCCAAAGTCATCGTAGCTTAAAATATTAAAGCCTGGCCTT
GAAGATGCCATTATAGGACTTGGTGCCTCAATGACGCAAAGATTTGGTCATAAACTTACTATTACTTAACTCTTAAATTA
CACATGCAAGTATCAGCACACCAGTGAAAATGCCCTTAAAACAACCACCAAAGGAGCCGGCATCAGGCACACCAAAGTGG
CCAAGACGCCTTGCCTCGCCACCCCAAGGGTACAGCAGTGATTAACATTAAGCCATAAGTGAAAACTTGACTTAGCTATA
GAGACCACGGCCGGTCAATTCGTGCCAGCCACCGCCTTAAACGAATTTTAGGCCGAAAGTAAAAGCCCAACGGCGTAAAA
GTAACTAAATCACCTTCACTAAACCCAAGAAAACTAAGATGAGTTGTAAAAACGCACACCTATAAAAACCTCTACATGAA
GATGTCTTGGGACAAGAATAAAATTTCAACTTACTAAAATTAAGGGACAAACTGGGATTAGATACCCCACTATGCTTAAT
CCTAAACATCGACACTAAACATACAAGGGTGTTCGCCCGGGAACTACCAGCAACGACGAAACCCTAAGACTTGACGGTGC
CCCAAACCCCCTAGAGGAGCCTAATTCTATAATTGATGATCCTGTACAACCTCACCATTTTTCGCCCCAGCCTATACCGC
CGTCGCCAGTCTACCTTGTGAAAGAATTAAGTAGGTCAAACAGCATTACCGCTAATACGTCAGGTCAAGGTGCAGCTAAT
AAAATGGAAGAAATGGGCTACATTCCCACAAACCGGGAAATACTAAAAGTTAAATGAAAAATAAGAAGGTGGATTTAGTA
GTAAACTAGAACCATATCAAGTTGAAAAGGCTCTGAGCGCGTACACACTGCCCGTCACCTCCTATTAAACCAAAGGAGGC
AAGTCGCAACACGGTAAGCATACTGAAAGTGCGTGCTTGGAAACAAAATGTATTATAAGTCCAGCCTACACCTGAACAAT
GTTAGCACACTAACCATTTTGAACCTTAAACTAGCCTGCTACCCAGATAATCTAAAACCAATTCACTAACCCAAAACATT
TTCGAGCTAAGTATAGGAGATAGAAAAGAACCCCAGGAGCTATAGAGACAATTTTTCGCAAGGGAAGTTTAAAATACCGT
TCATCAGCAAAGATAGACCACTTGTACCTTTTGAATAATGAGTTTAACTAGTCAAACAAGCTAAAGAGCTAAGCTTTTAC
CCCGAAATCAAGTGAGCTACTTATAAGCGTACAGAAATAATTCGGCTCTGTGGCAAAAGAGCGAAAAGACTAATAAGTAG
AGGCGAAACACCTACCGAACATGAAGATAGTTGGTTACTTATTAAACGAATCTAAGTTCTACCTTAACTACCCAACCCTC
CTTAAACAAAGAGAAATGAAGATTTAAGAGATATTTAATAGGGGTACAGCCCTATTAAAATAGGAAACAGCCTATACAAG
AGGAAGAGAATTACACCAGACCGTAGGCCTTAAAGCAGCCACCAAAATATAAAGCGTTAAAGCTAATTAACACCAACACC
AACCTTTTAATCCAACCCTAAACAACAATAAGTCATACTATGATAATATAACAGAATTAATGTTAAAATGAGTAACAAGA
AAGATTTCCGTGCATCCGCATAAGCCAGACTAGACAACCTACTGGTCATTACACAATAATTAATATTACACAACGAGCAA
TAATATTAATCTAACTGTTAACCCAACACAGGCATGCACCTAGGAAAGATTAAACTCACCAGAAGGAACTCGGCAACACC
GGGCCCGACTGTTTACCAAAAACATAACCTTTAGCTAATCAAGTATTAAAGGCGCCTCCTGCCCAGTGAAAATTAAACGG
CCGCGGTATTCTGACCGTGCAAGGTAGTGTAATCAATTGTCTCTAAATGAAGACTAGTATGAACGGAGAAACGAGGGCCC
AACTGTCTCTGGCGAAAATCAGTGAAATTGATCCTGTGCAAAAGCAAGGATAAAACCATAAGACGATAAGACCGTGGAGC
TTAAACATCAGAGTCAATTATACATGTTGAATCCACCAGGAATAAAATCAAAAATGACCTCTGTTTTGGCTGGGGCGGCT
CGGAATAAAAACTTCCGAAAACCTCATTTAGACCAACAAGTCAAAACATAAAATACTTGACCCAATATTATTGATTATTG
AACCAAGTTACCCAGGGATAACAGCGCCATCCCTTCGAGAGCCCATATCGACAAGGGAGATTACGACCTCGATGTTGGAT
CAGGACATCAGTGGTGCAACCGCTACTAAGGGTTCGTTTGTTCAACGATTAACAGTCCTACGTGATCTGAGTTCAGACCG
GAGCAATCCAGGTCGGTTTCTATCTAAGACATACTACCGGTACGAAAGGATCGAAACAGTAGGGCATAACCGCAAGCAAG
CCCTGCCTTAATTAATGAAACAAAATAAATTAATTAACTGGGATCTCCCCACGCCCTAAACCAGGGCTGCGGCGTAGCAA
AACCTGGATATGCTAAAGACTTAAGCACTTTTACACAGAGGTTCAACTCCTCTCGCCAACAATGCTATCTCTATTAACCT
GACGTTCTGTTTATGTT
>61f0422c-041a-4d40-85c0-d518c860a344
AGGCATTGAAGAGTCATGGATTAAACCATGATTAGTAGAAGTCAAGTTAATTATGTGAACTAACTCTTCATTCGGCTCCA
CTCAGTCCTCCTTGAGTTCATTCATATATTAATCTGAGTGTTAGGAGGGTTAAAATTAAGAATCATGTCATGGTTGCGGT
AGGGGTGTTAGATTGTGCAGCTCATGGTAGTGGTAGGAGGGAGGGGCAATTTCTAGATCAAATAAAAAGGAATAGGACAG
CTGCAAGAAAAGCGCATAGAAAATGGGGAGCAAAACTGATTAAAAGGTCAAAACGCATTCGACATGGTGATGGTTTCTTG
ATGGTTTATTGACAATTTGATCAGATATTAGTGCAATTAAAATACTATGACCAGAGGATTATTATAACTAAAAACTTAAA
GTTAATATGTTTAATTATTTTTTCTAGGTTGCCTAGAGGCAATGATTGGAAGTCATTTATGCTATGTACTAAAGATAGGT
CCCTCATCAGTAGATTGAGGTAAATAGGAACGTAG
>72b2ae93-e952-4ecf-bcae-01eb734f70ba
TCAACTTAATCTCTTCCTAAAATTTTAACGTCGGCCTAAGCTTTAAATTCGATTGCTTCACACTCATATTCTGCCCAACA
GCACTATTTACTTACTTATGGTCTGTTATAGATTTCGCCAAATGATATATAGCCCGGCAGAAGTCAATAAATTCTTTAAA
TACCTATTAATCTTTTCTTTTAGCAATAGTAACACTAGTCTCCTCAAACAACCTTTTTCAATTGTTTATCGGATGGGAAG
GTGTTGGCATCATGTCTTTCCTACTAATCGGATGATGACGGACCCGAGGGAGAAGCTAACACACAGCCTCAATACAAGCC
ATCATCTACAATCATACTTGGAGACATTGGCTTTATTTTAACACTAGCATGAACTGGAACCAACGTTGCTTCATGAGAAC
TCGACAATTATTTATACTAAAACCATTCGACACACTTTCCCCTTTAGCCCTGGTCTAGCCGCTGCAAATCAACTGTTGGC
ATACCGCCCTTGACTTATTAGGGGGCCATAGAAGGGCCAACACCAGTATCAGCCTACTTCACTCTGGCACAATAGTCGTA
GCCGGCATTTTCTTATTAAATCACCTTAACTGGCCACGTAAACTGT
>63312856-911b-491b-a92e-e0138acac469
CTCTCACTAATATGTAGAATCAATGGGAAGTCAATGGAGTATATGATTACTCGTAGTCGAGAAGGAATGCACGATATACA
TAGGGAGGAAGGACGTACTAGGTATAGTATATATAAAATATAAGGCATGCCGCCTGTACCTAAAAGGGCTTAGCCCCTAT
TGACAGAATCACAGTCTGATGTTTTTGTTAAACTAAAGTAGGTGTAGTGTTTTTATAAATACTTTTAGAAGGGATAAGTC
TTCAGTCTCCAATTTACAAGGTTGGTGCTTTAATAAGCTATAAAGAAGTTCAGCGTGGGGAGGTCTAGGTTGTTAAGATA
ATCAGGGTTATCAAGGATATTGTGAATACTGCTAAGTGGGTTTTCCTTTGCCCTGGGCCAGGAAGGAAAGGGCTTTTGAT
ATCTTTAATTGTGTTTTGGAGAAGAATTTGGGGACTGAATATTCGTATCAGGTTGCATCATTGAGGGTTGTGGATACTTT
TTGTGCTTTTTTAAAAGGTGGGTTGTAGGGGGATCGGTGGGTTAGGGAGCTATAGAATGTTAATTAATATGTTTGAAAAG
GTTGACAAGTTATTTTTTGTGGACAGTTTTGTTTGTTTTTATGGATGAGAAAATAAGTGATACAAGATTCCCATTATGGT
GGCCCCTAGTGCTGAGAGTTTGATGAGGGTGGTGACAGCAGTTGTAGGGAGGGTGCAGGTTTGGTCACAAAGTCATAGCA
GAAATAGGCCCAATTGCAATGCTTCCTAAGGAGAGGCTATTAGGATGGCATTAGATGAGGTTTTATCTTCAGTGATTTTT
GTATTGGGAAGTGACCCGTGTCATTAAGGGGGCCTGTTTGTACTAAAAAGATAAGGCGTGTTGTATGAAGCAGCTATTAT
TACGGTGGCGGCAAAACGGTAAGAAGAAGTGCTCCTAGGTTTAGTGTAGATGAGTTTATGGTTTCAATGATAGCATCTTT
TTAATTAGAAGCCGGTCATGAATGGAATTCCTGCTAGAGCAAGGTTCCCAATTGTGAAGCAGGAGGATGTAATTGAGTAT
TGTTTGTGGATTCCTCCTATTTTTCGAATGTCCTGTTCGTTGCTAAGGTTGTGAGG
>58fa3486-261e-49b6-8dcb-98d7360f4183_Basecall_2D_2d:2D_000:2d
AAATATTATTCTGATACTTAATCTCCATTTTCATCCTCACATAATTGGGGACAACCAGTAGAACCCCATTCATCTTAATC
GGCCAAACAGCCTCAGTAATTTATTTCTAATTATTACAGTCCTAATTCTATTACTGGCACTATAGAAAATAAAATATTAA
ACTGATAGTCTCACTCAAAGAAAAGAGGACCTTTCCCCTATCCCCGGTTCCCAGAACCGGAGTTTTAAATAAACTATTTC
TTGACATCACAAACCTCTACCAACCGGAGTGGGAAAAAGTGATTGCTAATCACTAAAATCAGGGTTAAACACCTGACCCC
TCATTAATGCAGGCGGCATGCCGCCTTATATTTATATATACTATACTCTAGTACTCCTTCCCCCTCCTATGTATATCGTG
CATTCCTTCTCTGACCTCACGGTAATCATACTCCATTGACTTCCTATTGATTCTACATATTAGTGAGATAGCAACCCTTG
AATGTAAGATTAATCATTACTAGCTTCACGCGCATAATATCTATTCCACATACTTTTCTTTTCAAATACCTCTGGTTACT
CTTTCCAGTGCTTACGGATCTTCCTCCCGCAACTCTTGATATTAAGAATACCTCTGGTTGCACTCGAGATTTAAAGACAC
GTTCTGTCACAAATAAGTAACATAGTCTGCAAAACATTTGGTACTTTTTAAAATATTTGTTTTCAACCACATATCCAGTT
ATGTCTATACCATCCTGTATAGGGTCGGGCATATTAATGCATGTGTGTAACGGACATGACAATTCAAGAGCTATTTAATT
AATGCTTGTTAGACATAATACTACATATATTTCCCCCTTCTTAACAAAATTTTTACCATTAACTTTAAAATATTTTATTA
TAGCTTATTTTTCTGCTAAACCCCTTACGAACATGGATTAGTAGCACATTCTTGTTAAACCCCTAAACCAGAGTCAACTA
AACTGAAGGTTTGTTCGTAGGAAAACTTTTTCCACTTTTTAAAATGATAAATAATTTATAAAATCCTATACTAAGGAAGC
CTTATGCATTTTTAAACATTAAATCTTATTTTTACATTATTTTTACCAAAATAAAGCATTTTTATAAAATATAAGGGCCG
TACCTACAACCACACCATGTATAATTTATTTCTTTTCCATAAAATAAAGCACTGAAAATGCCTCTTACCATTTACAATAA
AGTCATCGTAGCTTAAAATATTAAAGCCTGGCCTTGAAGATGCCATTATAGGACTTGGTGCCTCAATGACGCAAGATTTG
GTCATAAACTTACTATTACTTAACTCTTAAATTACACATGCAAGTATCAGCACACCAGTGAAAATGCCTTAAAACAACCA
CCAAAGGAGCCGGCATCAGGCACACCAAAGTGGCCAAAGACGCCTTGCCTCGCCACCCCAAGGGTACAGCAGTGATTAAC
ATTAAGCCATAAGTGAAAACTTGACTTAGCTATAGAGACCACGGCCGGTCAATTTCGTGCCAGCCACCGCGGTTAAACAG
AATTTTAGGGGCCGAAAGTAAAAGCCCACGTTCTGTTTATGTTTC
>51e50369-f0d6-413b-ace5-cb486c8013af
AAGGGGAAATAATAGTATTATGTCTAACAAGCATTAATTAAATAGCCTCTTGGAATTGTATGTCCGTTACACCTTAAGTA
TATGCCCGACCCTATAGGATAGTATAGACATAACTGCTGGATATGTGGTTTGAAAGGTAAATATTTTAAAAAAAGTACCA
AATGTTTTTGCAGACTATAAGTTACTTATTTGTGACAGAACGTGTCTTCAAATCTCGAGTGCAACCAGAGGTATTCTTAA
TATCAAGAGTTGCGGAGGGGGAAGATCGTAAGCACTGGAAAGAGTAACCAGAGGTATTTTGAAAAGAAAAGTATGGAATA
GGATATTAATAGCGTGAAGCTAATGATTAATCTTACATTCAAGGGTTGCTTATCTCTCACTAATATGTAGAATCAATAGG
AAGTCAATGGAGTATGATTCTCATTGAGGTCGAGAAGGAATGCACGATATACATAGGGAGGGGGAAGGACGTACACAGTA
TAGTATATATAAATATAAGGCGGCATGCCGCCCACCTGTACCTAAAAGGGGCTTAGCCCCTATTGACAGAATCACAGTCT
GATGTTTTGTTAAACTAAGTAGT
>d22f0b17-a8aa-42d0-a4d9-62496060e555
TTTTTGTTATTGGTGAGTATGGTGATGGTACGAATAATGCCATATCCTCTAATTTTAGGAGGATTGCGGCTAAAACCATT
GAGCCAGCGATTGGAGCTTCTACATGGGCTTTTGGTAGTCATAAATTGGAGCCCATATAATGGTATTTTACTAAAATGCT
ATTATACATACACTACTTAAAGAAAGAAACTTGTTGATGGTGGGTTGGTGTTTTGGGACTGAGGAAATGTAGGATTGTGA
TTAATAGGGTGTTGTTTCGGGTTATATAAAATTGATGGTGCAATTAGTAATGGAAGAGAGGCTGTGGCGGTGTAAATAAA
ATATATTCCGGCATTAAGGCGTTCTGGTTGATTTCCTCATCGGGTGATAATGATTGAGTGTGGGGATAAGCGTTGCTTCA
GAATATGATATAAAACAGTGCCAGGTCTGTGGCACAAGGCTCTCTAGTAGGAAGGTCTGAAGAAGTGTCAAGGTAATTAA
GAATAGTTGTTTACGCTCATATGGTTGCTGAGAGTTTGGGCTGGTGTTATTAGTGATGACAGAAGTCATGTTATTGAGGA
GCTAATAGTGGGGATGAAATGTGATCTAGTCCTGTGTAAAGGGCTAGAGAACTTTCACTCCGTGGTGATTGTGGTTTAAG
ATGGTTAGACTGAGTAGCGGAGATTAGTAGACTATTAATGAAGAAGTTTATTCATGTTGACTTGGGGGTTTGACAAAAGG
ATTACAGGGAGAAGGAAAATTGTTGGAATAATAATTTTAGCATTGAAGGAGATTTAGGTTGTTTATATTGCTTGATCCGT
GTGTGTTCGAGTTGTGGGTACAAGTAAAGACAGGCCTGTGCCCGCTCCACTTGAGCAGAAGTGTTAATGGCATTATTTAA
GGCAGAAAAGAGTAAGGTAGATTGTTGTTCTAATGGCCCAGGTTGTGTAATAGAAAAGAGTTAATATTATGCCTTCCAAG
CATAATAAAGCGGAGATAAGGTGTGAGCGTTGTGACAGGCCTATTATAAAGAAGCCAAGCCCAGATTAAATAAAATGGTA
GGCATTGAAGAGTCATGGATTAAACCATGATTAATTAAGTCGAAGTTAGTGTCTTTGTGAACTAACTCTTCATTCAGCTC
ACTCCAGTCCTCCCTTGAGTTCATTCATATATTAATCCGAGTGTTAGGAGGATTTAAAATTAGGGAAGTTCTAATGTCAT
GGTTGCGGTAGGGGTGTTAGATTGTGCAGCTCATGGTAGTGGTAGGAGGAGGGCAATTTCTAGATCAAATAAAAGATAGG
ACAGCTACCAAGAAAAAGCGCATAGAAAATGGGAGGCGAGCGGAGATTAAAGGGTCAAAGCCACATTCGTATGGTGATAG
TTTTCTTGATGTGGTTGTGTGTTTTGGGAGTCGAATCTTAATTGTGATTAATGCTATAGATAAGAGGATTATTATTATAT
AACTAAAGCAGGATTAATATGTTCATTATTCTTTTCTAGGTTGCCTAGAACTTAATGATTGGAAGTCATTTGTACTAATA
CTAAAAGAATAGGTCCCTCATCAGTGGGGTGGTGGTAAATAGGAATAGCCATACTACGTCTACGAAATGTCAATATCATG
CTGCTGCCTCAAACCCAAAATGGTGGTCTATGGTGAAGTGATGAAGAGTTTGTCATAGGAGGCATACAATTAGAAAGGAG
GAGCCGATAATTACATGGAGTCCGTGAAACCTGTGGCCACAAAAAGGTTGTTCCATAAACATTATCTGAAATTGTAAAGG
GAGCTACGTAATACTCTATTGCTTGTAAGGCTGTGAAGTATAATCCTAGGGTGATGGTTAACAATAAAGAGAAAAGGGCC
GATTTTCGTTTCCCTTCTATGATAGAATGATGTGCTCAGGTGTATTGCAGGCTAATAATACGGTTGTGTTAGAAGAGGGA
CCTCGAATGGGTCTGCAAGGAAAACCCCAGTTGGCGGCTTCATTGGCCTCAATTTCTGGTGTGGGGAATGACTAGAGTGA
TAAAGGCTCCAAAGAAACCAATAAAAAGAACACCTCGGAGACAATAAACAAGTATTCCATATCGTAGCCCTTTTGTACAA
ATAGGGTGTGGTGTCCTTGAAATGTGCCTTCTCGTATAATATCTCGTCATCATTGGTATATTAGAAGAAATC
>14f5d5f5-3b33-4f82-aa04-eb4192b59807
ATTGTGTTTGGTGTTGGTAGATTAGTTCTTGTAGATTAATCATTTTGGTAAAACCCTGTTATGGGTGGTAGGCCTCTATT
GAAAGCAGGATTAGGTATCAAGATTATTATGGGGAATGATTTGTTTTGTGTTGAAAAAGGCTTGTCAGCTTGGTTGAGGT
GGTGGAAATAGCCACTAAGAATATTGTAAGGTTTAACTTTTATATAATATATAGTATAAAATTACAGTGAGGGATAGGTC
TAGGGCTTTTGGTAAATTATAACTACTCATCCTATATGAGCGATTGAGAGGAGTATGCTATAATTTTTCGAATTTGTAAT
TGGTTCATTCTCCTCACCCCCCAACACCATAGATAAAAGACCGAGGAGAAGCGCTGGTCAACAAGTGATGATTTAATGAG
TTGTGCAATAGAATAATGATGGCTAGTGGGGCCAGTTTTTGTCATGTTGTGATGAGTAATATAACTTCGAGTTGGTTGTT
CCTAATGATACTGGCAATCAGAAGTGGAATGGGAGCCAAGCCTAATTTTATGGTAATAGCTAATGTTAATATTATTATTG
GTGTTGAGGGTGTGAAATGTGATGTCTCGTGGGCAGTTGTCAAGCATTAGC
>099095d3-5e17-40d2-8d6e-702ecf61b901_Basecall_Alignment_template
GGGTACAGGCGGCATGCCGCCTTATATTTATATACTATACTCTGGTACGTCCTTCCCCTCCTATGTATATCATTCCTTCT
CGACCTCACGGTAATCATACTCCATTGACTTCTATTGATTCTACATATTAGTGAGATAACAACCTTGGATATAGATTAAT
CCATTACTAAAGCCGCGCATAATATCCTATTCCTGCGCCTTTTCAAAATACCTCTAGTTACTCTTTCCAGTGTACGGATC
TTCCCTCCGCAACTCTTGATGTAAGAAATTACCTCTGGTTGCCTCAGATTTAGACACGTTCTGTCGTATTAACTTATAGT
CTGCAAAACATTTGGTACTTTTAAAATAATTTACCTTCCAACCCATATCAGTTATGTCTATACCATCTATAGGGTCAGGT
ATATTAATGCGTAATTGATGTAACAGTTCAGAACAATTCAAATTCTTTAATTAATGCTTGTTAGACATAATACTACATAT
TTCCCCTTCTTAACAAAATTTTACCATTAACTTTAAATATTTTATTATAACTTAGTTTTTCTGCTAAACCCCTTACCCCA
CGAACATAGATTATGCTGATGTATTAAACCTAAACGAAGTCAACTAAACTGAGTTTGTTCGTAGAAACTTTTCCCCACTT
TTTAAAATGATAAATAATTTATAAAATCTATACTAAGGAAGCCTTATGTATTTTAAACGTTAAACCCTAATTTTAATGTA
TTTTTATCTGCCAGAACCACGGAACTTCACACTTTTGGGAACCCCACCGGCTTTAGGAGCCAGCCATTCTTAGCCAAACC
AAGTGGAAGCTAAATTAAACCATTCGAAAACACCACCCAATTAATAAAGTCCTAATCGGCCTTTATTGACCTACCATCCC
CATCAGCATCTCCGCATGATGAAACTGGCTCTCTCTAAGTTATGTTTTCAGTATCAGCTAATCACTGGAGTATTTTAGCC
ATACATTACACCGCCGACGTATCACTAGCATTCTCTTCAATCTCTCCTTATTTGCGAAACGTAACTACGGTTGACTAATC
ACCAATATACATACAAACAGACTTCATTGTTTTCATCTATACCTTCCTTGGCAAAGGCTATTGCGGATCCTATCTCTACA
AAGAAACATGAAACATTGGGTTATCTTACTACTATACCTGTAACAGCATTAAATGGGATATGTCCTCCAGGACAATGCCT
CCTTCTGATTAACAATCCTGACCTCTTGTCGCCATACCATATGCCAGGAGGAACACTTGTAAATTAATTCTGAGGCTTCT
CAGTCAGCAACCACACTAACCCGATTTTACCTTTCACTTCTACTCCCATTCATAATCATGGGCTTAAGCATTATACATAT
TCCTCCACGAAACAGGATCGAACAACCCAACAGGAATAAACTCAACTCAGACAAAATCCCATTTCACCTACTTTTCCTAC
AAGGACCTGCTAGGAGCACTAATAATATTAATAGCATTACTAACCCTCCACGCTTTTTATACTGACCTATTTAAGGACCC
GGAAGAATTTCACCCCAGCAAACCCACTCTACTCCCCACATTAAGCCAGAGTGGTATTTTTATTCCTTGCCATCCTCAAT
CTATTCCTAATAAAATGGAAGTTGTTGTAATACTCTCAATCGCAATCACTCCTCTCCTTGCCCTGGTCCACACATCCAAA
CAGGCTCTCAATACA
>00728022-736b-4679-aa77-3c74df4e7dd1
CAAAATGTTGGTTAAACCCTTCCTTTACTAATGCACACCCTCCATCACCTGCCTCTTTGCTCTTATCGCCCTATCCACAA
GCACTATTATTACAATATCAACTACATTAGACCTAAGCTGGATTGGAAATTAATATACTCTCTATACTACTAATCTCAAA
GAACACCACCCCCAGGCCATTAAGAAGCCACCATAAAATATTTCATGACACAAGCCGCCTCAGCCATATTAATCTTCGCA
AGCACCATTAATGCTTGACAAACTGCCCAATGAGACATTTTCATTACTCACACCCTCAACACCAATAATAATTAACACTA
GCTATTACCGGCAAAACTAGGCTTTGGCCCCATTCCACTTCTGATTGCCAGAAGTATCATTAGGAACAACCAACTCCAGT
TATATTAATTATCACAACACTTGGTAAAAAACTGGCCCCATAGCCATCATTATTCTATTGCACAACTCATTAAATCATCA
CTTGTTGACCAGCCTCGGTCTTTTATCTATATGGTAGTTGGGGGGTGAGGAGGAATGAACAATTACAAATTCGAAAAATT
ATAGCATACTCTCAATCGCTCATATAGGATGAGTAGTTATAATTTGCCAAAACCCCAGACTATCCCTACTGTACCTTATA
CTATATATTATGTTAAACCTTACAATATTCTTTAGTTATTATTTCCACCACCTAACCAAGCTGACAAACGCTTTTTCAAC
ACAAAACAAATCATTCCCCATATGTCTTGATAGCCCTAACCCTGCTTTCAATAGGAGGCCTACCACCCATAACAGGGTTT
TACCAAAATGATTAATTCTACAAGAACTAAATCTACCAACACCAAACACAAATGGCCACTCTAGCATCCTTATCCACCTT
GCTCAGCCTCTTCTTTTACCTCCGCCTAGTATTCAACGCATTTCTAACCACTCCACCAAACACCTCAAATGTGACAAAAA
ACTGACGAAACCAAACCAACCACTACATTTTACTCCCACAACTAATAATCTTGTCCTTAATATTGCCAGTATTACCCCAT
AGTTATTAGCCTATTTTAAGAATTTAGGATATATAAACCAGGGGCCTTCAAAGCCCCAAAAAGAGAGACACCTCTTAATT
TCTGAGGGAAACCTGAAAGATTCTTACTTTGCATAGCCTTAATGCAACTAAGACACTTTTATTAAGATAAGGCTTCCTAG
ATGAGAGCAGGCCTCGATCCTACAAACTCTTAGTTAACAGCTAAACACCTTAAACAACAGGCTTCCATCTACTAAGCCTG
GGCTATATTCTAATCTTTCCTAAGTTTGCAGCTGAAATTGCCAGCAGGCCTGATAAGAAAAGGTAAACCTTTATAAATAG
GTCTACAGCCTAACACCTAACTCAGCCATCTTACCTTTGCCATACAAACGATGACTCTACTCAACCAACCACAAGACATT
GGCACCCTATATTTACTATTTGGGGCCTGAGCAGAATAGTAGGAACCTCAACTGTACGTAACTTCAGC
>3cdd41f2-54f0-415e-8f09-181b59c517b2
AGGAGCAATATCTGCCCTATTAATAACATCCGGATCTCGCCGTATGATTTCACTATAACTCTACGACATTAATCGTTACC
GGATTACTAAGCCTTCTTCTAACAATATACCAATGATGACGAATATTATACGAGAAGGCACATTTCAGGACACCACACCT
ATTTGTACAAAAAAGGGCTGCGATATGAGAATTTTGTTTATTGTCTCGAGGTGTTCTTTTTATTAGTTTCTTTTGAGCCT
TTTATCCTCTAGCCTATCCCCCACACACCAGAAATTGAGGCCAATGGCCGCCAACTGAAATTTTTCCCGTTAGACCCATT
CGAGGTCCCCCTTCTAAACACAACCGTATTATTAGCCTCAGGGTAACAGTCACCTGAAGCACATCATTCTATCATAGAGA
AAATCGGCCCTTTTCTCTTTATTGTTAACCATCACCTAAGTTATACTTCTGTACAAGCAATAGAGTATTACGAAGCCCCT
TTTACAATTTCAGATAATGTTTATGGAACAACCTTTTTTTTTGGCATACAGGTTCCACGGACTCCATGTAATTATCGGCT
CCTCTTTCTAATTGTATACCTCTACGACAAATCCTTCATCACTTCACCATAGACCACCATTTTGGGTTTGAGGCAGCAGC
ATGATATTGACATTTCACCATGTAGACGTAGTGTGGCTATTCTATTTTACCTCAATCTACTGATAGAGGACCTATTCTTT
AGTATTAGTACAAATGACTTTAATCCATTAAGTTCTAGGCAACCTAAGAAAAGAATAATAGACATATTAATCCTGCTTTT
AGTTATAATAATCCTCTTATCTATAGCATTAATCACAATTAACATCGGCTCCCCAAACACACAACCACATCAAGAAAAAC
TATCACCATACGAATGCGGCTGACCCTTTAATCTCCGCTCGCCTCCCATTTTTTCTGGCGCAACGGTAGCCGTCCTATTC
CTTTTATTTGATGAAATTGCCTCCTCCTACCACCATAGGCTGCACAATCTAACACCCCTACCGCAACCATGACATAGAAC
CTAATTTTAACCCTCTAACACTCGGATTAATATGAATGAACTCAGGAGGACGAATTGGATCGAATGAAAAGTTAGTTCAA
TAAAGACAATTAACTTCGACTTAATTAATCATGATTTAATCCATGACTCTTCAATGCCTACCATTTTATTTAATCAAGGC
GGCTTTTTTATAACAAGTATAATAGGCCTGTCATTACAACGCTCACCTTATCTCCGCTTTATTGTAGCTTGGTATAATAA
TAACTCTTTTCTAATAACAACCTGGGCCACAGAACAACAATCTACGCACACTCTTTCTGTAATAATGCTACTAACACTTT
CTGCCTGCGGGCGAGCACAAGCACATCTTTTGCCAGCAACTACAACTCAGACACGGATCAAGCAATATAAACAACCTAAT
CTCCTTCAATGCTAAAATTATTATTCCAACAATTTTTCCTTCTCCCTGTAATCCTTTTGTCAAACCCAAGTCAACATGAA
TAACTTCTTCATTAATAGTCTACTAATCTCCGCCACTAGTCTAACCATCTTAAAACCACAAATCAACACAGGTGAAAGTT
CTCTGCCCTTACACAGGACTAGATCACATTCATCCCCACTATTAGTCCTAACAACATGACTTCTGCCACTAATAACACTA
GCAAGCCAAAACTCCCCTCAAAAAAAAGAACCATATGAGCATGTTTAATATTCTTAATTACCTTGACACTTCTTCAGACC
TTCCTGCAAAGGAGCCTTTTTGTGCCACAGACCTGGCACTGTTTTATATCATATTCGAAAACAACATCCCACACTAATCA
TTATCACCCGATGAGAAATCAACCAGAACGCCTTAATGCCGGAATATATTTCTTATTTTACACTCACAGCCTCTCTTCCA
TTACTAATTGCACTACTGACTTTATATAACCTGAACAACACCCTATTAATCGCAAATCCTACATTTCCTGCCCCAAAAAC
ACCAACCCCACCATCGACAAGTTTCTTTCTGTGAAGTGCATGTATAATAGCATTTTTTAGTAAAATATATTATATGGGCT
CCACTTATGACTACCAAGCCCATGTAGAAGCTCAATCGCCGGCTCCATTGTTCTTAGCCGCGTCCTCCTAAAATTAGGAG
GATATGGCGTCCTTCGTACCATCTGCTCACCCCAATAACAAAAACCATGTCAATCCCATTTTATTACTTTATCTTTATGA
GGGTGGTTATAATAAGCCTCATTTGCCTTCGACAAAACAGATTTAAAATCTCTTATCGCCTATTCATCAGTAAGCCATAT
GGGCTAGTAACAGCAGCCTCCCTAATCCACAGAATGACCTAACAGGAGCCATCACATTTGTAATGGTAGCCCACGGCCTT
GCTCTCCTCAGCACTATTTTGTCTATCAACTTTAATTATGAACGTATTAACAATCGAACACTACTTTTTAGTACAGAAGC
ATACAACTAATTATACCCCTTCTCTCCACATGATGACTCTGTTTAACCTATTAAACATAGCCCTCCACCAAACAATCAGC
TAATAGGAGGAGCTACTAATTATTGCGGCCATATTCAACTGATCCCCCCCACAATCCCTTATTTACAGGAGCTGTGTATG
TTGTTAACAACCTGCTACTCATTATTCTTAACCGAAAACAAAAGCAAAAACTTAAGTTTTAAAATAAACTTAAATGGCTG
AAGTTTCTTAAAATACACACACAAAACAATTCAATTACAATTACAATTCAAAGTACCTTCCACTCCATACATTGCAACAA
AACATAAATGCCAAAAACATAGAAATGATTTCACAATTAGAGCAATATTTAATATTTTATCATCCAACATACATAGCAAT
ATATGTACTAGAATTCTTTACCATACACACTTCATTTTATCAATAACTAAACTTGCACATTTTACAATTATGAAATAATT
TATTCTCATAATTCTCATAATTTGACAAAGGAACAAATGTGTC
>1b116a12-f2f5-4917-a763-a97ccde6498b
CCTTATCTGGCCATTTACCATATGCCTAATGTTTTAACTAAGCATGTTTGAACTGTCTGCTGCACAAACACCTCTATAAA
GAGCAGGTAGTTATGCTTGCCCGGCAATCAGAAGTGGAATGGGGCCAAAGCCTAGTTTTATGGTAATAGCTAGTGTTAAT
GTGTGGTGTTGAGGGTGTGAGTAATGAAATGTCTCATTGGGCAGTTTGTCAAGCATTAATGGTGCTTGCGAAGATTAATA
TGGCTGAGGCGGCGGCTGTGTCATGAAATATTTTATGGTGGCTTCTACAGCTCGGGGGTGGTGTTCTTTTGAATTAGGGG
TAGTATAAGAGTATATTAATTTCAATCCAGCTCAGGGCAGATATTCAATGGTAGCTTGATATTGTAATAATAATTATGGA
TAGGGCGATAAGGAGCAAGAGAGGTGATGGAGGTGCATTAGTAAAGGAAGAGGGTTTAACCAACATTTTTTTGGGGCATG
GGCCCAGAAGCTATTAATGACTTTACTTTAGAAAACAGTGATGGGGTACATAGAGTTTGGTCTCTAATGTTTGGGTTCGA
TTCCCATTTTCTAGGAGATGAGGTTTTAAACCTTTTTAGTTCACTCTATCAAGTGATCCTTTATTCAGGCACATTC
>55548a5b-28a4-4742-ba26-170f55d580e1
ATAAGTAATATTAAGGACAAGATTATTAGTTGTGGGGAGTAAAATGTAGTGGCAGTTGGTTTGGTTTCGTCAGTTTTTGT
CACATTTTGAGGTGTTTGGTGGAGTGGTTAGAAATGCGTTGAATACTAGGCCCGAGTAAAAAGAGGAGGGCTGAGCAAGG
TGGATAAAGGATGCTAGAGTGGCCATTGTTTGGGTAGATTAGTTCTTATTAGAATTAATCATTTGGTAAAAACCTGTTAT
GAATTGTGGAAGCCTCCTATTGAAAGCAGGGTTAGGGCTATCAAAGATTATTATGGGAATGATTTGTTTTGGTATTGAAA
AAGGCTTGTCAGCTTGGTTAGGGTGGTGGAAATAATAACTACTAAGAATATTTGTAGGATTTAACATAATATATAGTATA
AGGTACAGTAGGGATAGAGTCACAGGACTTTTGGTAAGAGTATAACTACTCATCTATGAGCGATTGAAGTATGCTATAAT
TTCGAATTTAATAATTAGTTCATTCTCTCACCCCCAACTACCATAGATAAAGACCAGGAGCTGGTCAACAAGTGATGATT
TAATGGGTTGTTGCAATAGAATAATGATGATGATAGGGCCAGTTTTGTCATGTTGTGATAATTAATATGACACAGGGTTG
GTTGTTCTAATGATGCTTCTGGCAATCAGAAGTGGAATGGGGATTGAAAAGCCCTAGTTTTATGGTAATAGCTGGTGTTA
ATATTATTATTGGTGTTGAGGGTGTGGTAATGAAATGTCTCATTGGGCAGTTTTGTCAAGACATTAATGGTGCTTGCGAA
GATTAATATAGCTGAGGCGGCAACGTGATAATGAAATATTTTATGGTAAGCTTCTACGGCTCGGGGGTGGTGTTCTTTTT
GAGATTAGAGGGGTAGTATAGAAATTATGTTAATTTCAATCCCAGCTCAGGCGAATATTCAATGGTAGCTTATATTTGTA
ATAATAGTGAGGGGTTCCCAGAGGGTGATAAAAACATCCCCCGCCAGACTCTTCAGGAGGGAGGAGGCGTGGCAACTACC
CCCAACAAACATGTCCACACAAGGGGGGCTGACAGTTCTTATTCCTCTCCACAGCAGCAGCCTTCACAGAGAGGGGCTCC
AAGCATACACTCCCCTCATACACGGTCTCAAGGGGGAGCTGATTATAATCCAACCCCGCTGTCTGAGTCAACTTGCTATG
ACATGTCCCCACAAGCTCCGTTCATGAGCACCGACACTGATCCACCAACTCTCCTCTCGCTGCCACTCCCATCCTCTGGC
CAAACTGGGGCACAGGGCTGCTCCGCTTGATGTTTCTAACACAACTGACACAGGACATGGAAGAGCACCAACTGATATAG
AGGAAGTCCAAGTGGAGCAGAGCAAAACTAGGAGGAATAGCAACAGAAGTCATGCCTGAAGGTCCCCAG
>50dcf8e8-8548-4c49-a3fb-1cfa0791011d
CAACTACCACAAGGGCTGGGATAAGAATGGTTGGGGAGCCTTCTGGGAGAAATGTGCTAGTGATCGAGTTGTTTTTAATG
CCCCGATGATTACGGTGGCTAACTTAAATGGAAGGCTAGAGGCCATGGTTAGTACTAATTGGGCTGTTGGGGTGAATGTG
TGGGGAGTAGACTAATCATGTTTATTGATGTTAGGGTTATTATTAAGGTCATGAAAAACACCGTTCATTTATGGCCCTTG
CGTTGGGAAATGGACTTATAATCTGTTTAGTGAATTGCTTCATTGTTCATTTTTTAAGTAGAATATAACGCCCCTGTTAC
AAGGTGTTGGCTGGGGTAAAAAGAACTATGCTAGTATTATCACCGCTAGTCATATAAGAGTATTTTAGTAAATAAGAGGT
GGCAAAAATTTCAAAAGGTTCGGGATCATGGTCAAGAGTCCAAAAGGTGGACGAGGGGCTCCACCTTTACATGGTTATTA
AGGATAAATGTTTGGAATAGTTTTCACTTTTTGGTGTATTACTCCTAGTGAGAGCCACACTAGGACTATTGTTGATAATC
ATGGGGCCGGGTTTAGTTGGGGCATTAACAGAAGGGAACAATGTGTTCCTGTCTCCAACTTAAGGCTGGTGCTGCATTAG
CTTCTCGGTTCAAACGAAAGAGAATGTGTTCACTGTCTCCGCTAAAGGGCTGGTGCTGCATTAGCTTCTCGATTTTACGT
GGGTTGTGGCCCATGATCAGTCTTCGAAGTGTGAGATGGTACAGCTTCAATAACAATTGGTATAAAGCTATGGTTGGCTC
CGCAAATCTCTGAGCATTGGCCGTAAAAAGGTACAACAGGTGTGTTGAGATTATGGATTTGATTTAGGCGTCCCTGGTAC
GGCGTCGATTTTACTCTAAGTGATGGGACGGCTCGCGAGTGTAGGACATCTTCTGCTGATACCAAAATTCAGTTGGGGAT
TTTGTTGGTACAATCATTCGGTGGTCTACTTCTAGCAGGCGGAA
>f17bbf62-68d7-4d76-b904-42e46ce8760f
ATATCTTTAATTGTGTTTTGGAAAGAATTTGGGGACTGAATATTCGTATCAGGTTGCATCATTGAGGGTTGTGGACCTTT
TTGTGCTTTTTTTTAAAGGTGGGTTGTGGGGATCGGTGGGTTAGGGAGCTATAGGAGAAATGTTAATATGTTTGAAAAAG
GTTGATAGTTATTTTTTTGTGGACGGTTTGTTTGTTTTTATGGATGAAAATAAGTGATACAAAAGATTCCCATTATGGTG
GCCCCTAGTGTGAGAGTTTGATGAGGTGAAGGTGACAGTTGTAGAGAGGTCTGAGTTTGGTCTAAAATCATAGCAGAAAT
AGGCTTTTAGTGCAATGCTTCTGGGAGGCGTAGGATGGCATTAGATAGGGTTTATCTTCCAGTGATTTTTTTATTGGGTA
ATGTCGTGGGGGCCTGTTGCTAAAAGATAAGGCTGTTGTATAGGCAGCTGTTATTACGGTGGCAGCCAGCAGGTAGAAGA
AGTGCTCTAGGTTTGGTGTAGATGAGTTTATGGTTTCAATGATAGCATCTTTTGAGTGAGAAGCCGGTCATGAATGGAAT
TCCTGCTAGAGCCAGAGTTCCCAATTGTGAAGCAGGAGGATGTGGTATTGTTTTATTAAGTTCTCTATTTTTCCGAATGT
CCTGTTCGTTGCTAGGTTGTGGGAGATGATTCCGGAGCAAATAAATAGTTTTGATTTAAAAGAATGCGTGTAGGCATATG
TGGAGAAAGGCAAGTTTGGTTGATTAAGGCCGATGGTTGTTATTATTAGGCCTAGTTGACTAGCTGTTGATAAAAGCAAT
AATAATTTTTTGATATCATTTTGTGTTAGTGCACATATTGCGGTTATAAAGGTGGAATATTTAAGTAGAGGCAGGTGGTT
CGTGTAAGTTCGTTGTCTTCTATTATTGGGTGAAGGCGGATTAATAAGAAAATGCCGGCTACGACTATTGTGCTAGAGTG
AAGTAGGGCTGTCTGGTGTTGGCCCTTCTATGGCTAATAGTCAAGGGTGTATACCAAATTGTGCTGATTTTGCAGCGGCT
GCTAGGACCAGGCTAAAAGGGGTAGTGTGTCGAATGGTTTTAGTATAAATAATTGAATTCAGTTCTCATGAAGCAACGTT
GGTTCAGTTCATGCTAGTGTTAAGAAATAAAGCCAATGTCTCCAAGGCGATTGTAGATGATGGCTTGTATTGAAGCTGTG
TTAGCTTCTCCTCGGGTCCGTCATCATCCGATTAGTAGGAAAGACATGATGCCAACACCTTCCCATCGATAAACAATTGA
AAAGGTTGTTTGAGGAGACTAGGTATTATGTGCTAAAGAAAGATTAATAGGTATTTAAAAATTTATTGACTTCTAGCAGT
GCGTAGGCTATATATCATTTAGCTTGAAAATCTATAATGAACCATGTTACAAATAGTGCTGTTGGGCAGAATATGAGTGT
GTGAAGTAATCGAATTTAAAGCCAGGCCGACGTTAAAATTTGTGGAAGATTAAGTTGATGTGCGTGGTGTTGATTTCTAT
TCCTAAGTTAATAAATATGATAAGAACAGCAAGTGTGGAAGGCGTACTACAGTACAGGCTTGTATCTTTATTGAAGAGTT
TTAAATT
>772321d4-22e6-4e67-b2f3-e3adc2ff8c67
ATAAAAACATTTAATAAAGAAATTGTAAGGGGCTTCATGTCTCTATTGCTTGTAAGGCTGTGAAGTATAATCCTAGGGTG
ATGGTTAACAATAAAGAAAAGGGCCGATTTTTCGTTTCCCTTCTATGATAGAATGATGTGCTCAAGGTGACTGTTACCCC
GGGAGGCTAATAATAATACGGTTGTGTTGTTTAGAAGGGGACCTCGAATGGGTCCTAACAGGAAAACCCAGTTGGCAGCC
ATTGGCCTCAATTTCTGGTGTGGATAGGCTGAAAGTTGATAAAAGGCTCAAAGAAACCAATAAAAAGAACACCTCGGAGA
CAATAAACAAAATTATTCCATATCAGCCTTTTTGTACAAATAGGGGTGTGGTGTCAGCAAATGTGCCTTCTCGTATAATA
TCTCGTCATCATTGGTATATTGTTAGAAGAAGGCTTAGTAATCCAGTAACGATTAATGTCGTAGAGTTATAGTGAAATCC
TGCGGCGAGACCCTGATGTTATTAATAGGGCAGATATTGCTCCTGTAATAGGTCATGGACTTTGTTCTACGATGTGATAT
GTGTGGGTTTAGTGGACGTGTGTTTTCTTGTAGGTACAGGGATAGTAGGAGTACAAATACATGAAGCTTGAATAAGTGCT
ACTGCTACTTCTAGGATGGTTAGTAGTATTAAAGTTGTTGCTGCAGCCACTGTAGCCGGTCATATGGGTGTTGGAAGGTG
GATGCTAGGGCTATTAGTTGAAGTATTAGATGTCCTGCTGTTAGGTTAGCGCTGCTAGGCGTACTCCGAAATTAAGGGAC
AGATTAGAGCTGGGTTGTTTCAACTACCACAAGGGCTGGGATAAGAATGGTTGAGGCCTTCTGGGAGGAAATGTGCTAGT
GATCGGATTGTT
>6c8fea7a-193f-46f5-83e6-40d2167cd2db_Basecall_Alignment_template
TTACCCAATGCAAAATCACTGAAGATAAAACCCTATCTAATGCCAATCCTACGCCTCTCCTTAGGAAGCAGTACAATTGG
GCTATTTCTGCTGTGACTTTAGACCAAACTCAGACCCTCCTACAGCTGTCACCACCCTCATCAAACTCTCTCAGCACTGG
GGCCACCATGGAATCTTTATCCTTTCATCCATAAAACAAACGTCGTCCACAAAAATAACTTGTCAGCCTTTTCAAACATA
TTAACATTCTATAGCTCCTAACCCACCGATTTACAACCCCACCTTTTAAAAAGCACAAAAGTATCACAACCTCAATGATG
CAACCTGATACAGATATTCAGTCTAAATTCTTCTCAAAACACAATTAAGATATCAAAGCCTTTCCTTCCTGTTGAACAAA
GTAAAGCCATAGCAGTATTCACAATATCGCCAGTGATAACCCTGATTATCTTAACAGCCTAGACCTCCCACATGAACTTT
ATAACTTATTAAAGCACCAACCTTGTAAATTGGAACTGAAGACTTATCCTTCTAAAGTATTTATAAAACACTACCTCATA
GTTTAACAAAACATCGGACTGTGATTCTGTCAATAGGGGCTAAGCCCTTTTAGGTACAGGCGGCGCCGCCTTATATTTAT
GCTATACTATACTCTAGTACGTCCTTCCCCTCCTATGTATATCGTGCATTTCTTCTCGACCTCACGAGTAATCATATATT
GACTCTATTGATTCTACATATTAGTGAGATAAGCAACCCTTAGATAGATTAATCATTACTAACTTCACGCATAATATCTA
TTCCACATGTACTTTCTTTTCAAATACCTCTGGTTACTCTTTCCAGTCTTACGGATCTTCCTCCCGCAACTCTTGATATT
AGAATACCTCTAGTTGCACTCAGTTAAAGACACGTTCTGTCACAAATAAGTAACTTATAGTCTGCAAAACATTTGTTACT
TTTTAAAATATTTACCTTTCAACCACATATCCAGTTATGTCTATACCATCCTATAGGGTCGGGCATGTT
>a9d48aa0-a9d0-4715-8970-5bae30409389
TTCCCTCCCGTTCCACAGCTGTTCCTCTGCTTTTTTAACGCCAGACCTCAAATCACCTAACCCTACAATACATTTTTCCT
TTTATCCATCCATCGTCTGTGTGCTTGCTTCTCTGCCCATCATTTCCCCACTACCGACTGTTAGCCTACCTTCCATTCTA
CTACTGCTCCTGACCCCCCACCTTCCTTTCTCCCATCTTTCTTTTCCTGCCTCTTGGCTGCTATCCCAGCTCATGCTACA
AACAAAGCCTGCTCAATCTTCTGGACTACAAAAGATCAAACATCCCTGCACCTCCTGTTCATCTACCTCCGCCTCTACCA
AACACTTCACTCCATTCCACTTCAGCCAAGATCTAGAAATTGCCCTCCTCCTACCACTACCGCCCAGGCTGCACAATCTA
GCACTACCGCAACCATGACATGAACTTCCTAATTTTAACCACTCTAACACTCCAGTTAATATATGGAATGAACTCAAGGA
GGGACTGGAGTGAGCCGAATGAAGAGTTAGTTCAATAGGGTGGTCTTCGACTTAATTGTCATGAAAGAACATCCATGACT
CTTCAATGCCTACCATTTTACCCCATTTAATCTGGGCTTGAAGCTTTTATAATAACAAGTATAATAGGCCTGTCATTACA
ACGCTCACACCTTATCTCCCTTTTATTATGCTTGGAAGGCGCAATATTAACTCTTTTTCTAATATTAACAGCCTGAATAA
>58fa3486-261e-49b6-8dcb-98d7360f4183_Basecall_2D_template
AATATTATTCTGATACTTAATCTCTTATTTCATCCTCACGTAGTTGGGACAATAGTGAACCCCATTCATCTTAATCGGCC
AAACAGCCTCAGTAATTTATTTCTAATTATTACGGTCTATTCCTATTACTGGCACTATGAAATAAAATATTAAACTGATA
GTCTCACTCAAGAAGGGACCTTTCCCCTATCCCCGGTTCCCAAACCGGGTTTTAAATAAACTATTTCTTGACATCACAAA
CCTCTACCAACCAGTGGAAAAAGTGATTGCTAATCACTAAATCAGGGTTAAACACCTGACCCCTCATTAATGCAGGCGGC
ATGCCGCCTTATTTATATATACTATACTCTGGTACTCCTTCCCCCTCCTATGTATATCGTGCATTTCCTTCTCGACCTCA
CGGTAATCGCCTCCATTGACTTCCTATTGATTCTACATATTAGTGAGATAGCAACCCTTGAATGTAAGATTAATCATTAC
TAGCTTCACGCGCATAATATCTATTCCATACTTTTCTTTCAAAATACCTCTGGTTTACTCTTTCAGTCTTACGGATCTTC
CTCCAACTCTTGATATTAAGAATACCTCTGGTTGCACTCGATTTAAAGACACGTTCTGTCTAAATAAGTAACTATAGTCT
GCAAAACATTTGGTACTTTTTAAAATGTTACCTTTCAACCACATATCAGTTATGTCTATACCATCCTGTATAGGGTCGGG
CATATTAATGCATGGTGTAACGGACATAGACAATTCAAGAGCTATTTAATTAATGCTTGTTAGACCTTAATACTACATAT
ATTTCCCCCTTCTTAACAAAAATTTTTACCATTAACTTTAAAATATTTTATTATAGCTTAGTTTTTCTGCTAAACCCCTT
ACCCCCACGAACATAGATTAGCTAGCACATTCTTGTTAAACCCCTAAACCAGAGTCAACTAAACTGAGTTTGTTCGTAGG
AAAACTTTTCCCACTTTTTAAAATGATAAATAATTTATAAAATCCTATACTAAGGAAGCCTTATGCATTTTTAAACATTA
AATCTTATTTTTACATTATTTTTACCAAAAATAAAGCATTTTTACATAAAATATATAAGGGCCCGTACCTACAACCACAC
CATAATATAATTTATTTCTTTTCCATAAAATAAGCACTGAAAATGCCTCTTACCATTTACAATACAAAGTCATCGTAGCA
AAATATAAACCTGGCCTTGAAGATGCCATTATGGGACTTGGTGCCTCAATGACGCAGATTTGGTCATAAACTTACTATTA
TTACTTAACTCTTAAATTACACATGCAAGTATCAGCACACCAGTGAAAATGCGCCAAAACAACCACCAAGGCCGGCATCA
GGCACAAAGTGTAAAGACGCCTTGCCTCGCCACCCCAAGGGTACACAGCAGTGATTAACATTAAGCCATAGAGGTGAAAG
CACCCGGCAACTATAGAACCACGGCCGGTCAATTTCGTGCCAGCCACCGCGGTTAAACAGGTACAGGCCGAAAGTAAAGC
CCACGTTCTGTTTATGTTTCTTGGACACTGATTGACCTGAC
>3a985a24-77d5-487f-896e-5767ad49d8a9
TCAGTGGCGCTGCGTTCGGTGCATTATTGCTGAAGCCTTATGTATTTTAAGTGGCTAATTTTTTAATATTTTTTATCCAC
CAGGGCCACGGAACTTCACGCTTTTTAGGGGAGGAACCCCACCGGCTTTAGGAGCCGGCCATTCAGCAAGCAAGTGGAAG
CTATGATCCGAAACCATTCGAAAACACCACAATTATTAAAGTCCTAAATCATGCCTTTATTGACCTACTGCAGCCCCCAT
CCAACATCTCCGCATGATGAAACTGGCTCTCTCTAGGTTATGTTTAATTATCCAGCTAATCACTGGAGTATTTTTAGCCA
TTACGCCGACGTATCACTAGCATTCTCTTCGTCTCTCTATTTGCCGAAACAGCTGGTTGACTAATCCACCAATATATACA
TACCAACGGAAAAGCTTTAATTGTTTTTTTCATCTGCCTATTGTGCCGGATATCTCTACAAAAACATGAAACATTGGGTT
ATCTTACTGCTGCTAACCACTAGCAGCTTGGCATTCGTAGGGTCTGTGCCGAAATATCGCTTCTGAGGTAATCACAAACC
TCTTGTCCGCCATACCATATGTAGGAGGAACACGCACATGAATCGCAGGCTCAATTGACAACGCCACACTAGCGATTTTT
ACCTTTCACTTCCTGCTCCATTCATAATCATGGGCTTAAGCATTATACGCATAGTAATTGCCACGAAACAGGATCGAACA
ACCCAGCAGGAATAAACAACAGACAAATCATTCCACCCTACTTTTTCCACCACAAGGACCTGCTAGGAGCACTAATAATA
TTAACAGCATTACTAACCCTCACACTTTTATACCCCAAACCTATTAGGAGACGGAAGAATTTCACCCCCTTGAAACCCAC
TTTCTACTCCCCATTAAGCCAGAGTGATATTTTATTCGCTTATGCCCATCCTCCGATCTATTCTAATAAAATGGGAGGGT
GTATATACTCTCAATCTTAATCACTCATAATGTACAATTTTATCCAAACGATGACTCCAATTTTGCCGTCGGTAAAATAT
TATTCTGATAGCAATGTCCTTTATTTTCATCCTCCATGGTGGGGGGCAACCAGTAAACCCCCATTCATCTTAATCAACCA
AACAGCCTCAGTAATTTATTTCCTAATTATTACAGATTCTGTTTCATGCATAGCTTTTCAGTAAATATTACAACTGATAG
TCTCATCAAAGAAAA
>5a06c3f8-9548-4e70-bbf3-fe3561d25d77
GAGATCGGTCTGTCAGAATGGAATTCCTGCTAGAGCAAAGTTCTAATTGTGAAGCAGGAGGATGTGTTATTGTTTGTGGA
TTCCTCCTATTTTCAGATGTCCTGTTCGTTCTTTAAGGTTGTGGATGATTCGGAGCAAATAAATAGTTTTGATTTAAAGA
ATGCGTGTAGGCATATGCTGGAGAAAAGGCAAGGTTTGGTTGATTAAGGCCGATGGTTGTTATTGTGGGCCTAGTTGACG
CTGTTGATAAAGCAATAATTTTTTATTATCAGCTGTCCATATTTGGTTATAAAGATTGGAGATGGCCCCAAATGAGCGGA
GTGGTTCGATAAGTTCGTTGTCTTCTATTATTGGGTGAAGGCGGATTAATGAAAATACCGGCTACGACTATTGTGCTAGA
GTGAAGTAGGGCTGATACTGGTGTTGGCCCTTCTATGGCCCTAATAGTCAGGGTGTATGCCAAATTGTGCTGATTTACAG
CAGCTGCTAGGACCAGGGCTAAAAGGGAGTGGTGTGACAAAGAATGGTTTTAGTATAAATAGTGGTAAGATTCTCCTTGA
AGCAACGATGGTTCCAGTTCATGCTAGTGTTAAAATAAACGAAATGTCTCAAGGCGATTGTAGATGATGGCTTGTGTGAG
GCTGTGTTAGCTTCTCCTCGGGTCCGTCATCATCCGATTAGTAGGAAAGACATGATGCCAACACCTTTCCCATCCGATAA
ACAGTGAAAAAGGTTGTTTGAGGAGACTAGTGTTAATATTGCTAAAAGAAAGATTAATAGGTATTTAAAGAATTTATTGA
CTTCTTGATTAAGTGGGCTATATATCATTGGCAGAAATCTATAAGCAGACCATGTTACAATAATTAACTGTTGGGCAGAA
TATGAGTGTGGAAGTAATCAATTTAAAGCTTAGGCCGACGATAAAAATTTGTGGAAGAGATTAAGTTGATAATGATTCTA
TTCTAAAGATTAATAAATATGATAAGGGTGGCAAGTGTGGAAAGAAGGCGTACTTTACTGCAGTACGGGCTTGCCTCTTT
ATTGAAGTTTTAAATAGGGTATCAAGCCATTAAAGGGTAGAGAGAAGGATGCTGTGGATGCAAGCATTATTGTGTTAATT
CATTGGGTTTCGATCATAGCTTCCACTTAGGTTTGGCTAGAATGACTGACTCCTAAAACTCAGTGGAATTTCCTCTAAAG
CGTGAAGTTCCATTATTTTGGCAGGACAAAAAATACATTAAAAAAATTAGGGTTTAAATTTAAAAATACATAAGGCTTCC
TTAGTATATAGGATTTTATAAATTATTTATCATTTAAAAAAAGTGGGAAAAAAAGTTTTCCTACATGAACAAACTCAGTT
TAGTTGACTCTTGATTTGAGGTTTAACAAGAATAAAGTTAGCTAATCTATGTTCGTGGGGGAGTAAGAGGTTTAGAAAAA
ACTAAGTTATAATAAAATATTTTAAAATTAATGATAAAAATTTTTTGTTAAGAAGGAAATATATACAGTATTATGTCTAA
CAAGCATTAATTAAATAACCTCTTGGGTGTCTATGTCGTTACACACCATGCATTAATATGCCCGACCCTATAGGATGGTA
TAGACATAATCATACCTCTGACAGTGCCGGGCCGGGCTCTGTCGAAACCTCTGGGATTCCTCGGATCACACCCCCACACC
CTTCTGCAATGGAGGAAGGCACTACTGATAAGTTTCCAGGGC
>29110d7c-323e-4181-addb-1d6b58c4848f_Basecall_Alignment_template
GTATCAGGTCTCGCCGTATGGTTCTATAACTCTACATTAATCGTTGCGGATTACTAAGCCTTCTTCTAACAATATACCAA
TGATGACGGAATATTATACGAAGGCATTTCAGACACCACACCCTATTTGTACAAAGGGCTTTACGTGTATGGAATAATTT
TGTTTATTATTGTCTCGGTGTTCTTTTATTGGTTTCACGAGCCTTTATCCTCTAACCTATCCCCACCAGGGGTAGGTAAT
GGCCGCCAACTAGAATTTCAGTGAACCCATTCAGGTCCCCTTCGCTAACCGTATTAATTAGCCTCCGGGGTAACGATCAC
CTGAGCATCATTCTATCATAGAAACGAAAATCCCGGCCCTTTTCTCTTTATTGTTAACCTCACCTAAGTTGCTACAGCCT
TACAAGCAATAAGTATTACAGCCCTTTTAATTTCAGATAATGTTATGAACAACCTTTTGTAGCCACAGGTTTCCCGGACT
CCATGTAATTATCATCCTCCTTTCTAATTGTACCTCCTACGACAAATCCTTCATCACTTCACCGCAGACCGCATTTTGGG
TTTAGAGGCAGCAGCATATTATTGACATTTTCGTAGACGTATTATAGCTATTCTATTTACCTCAATCTACTGATAGGGAC
CTATTCTTTAGTATTATTAGTACAAATGACACAATCATTAAGTTCTGGACAACCTGAAAGAATAATGATATATTAATCCT
GCTTTAGTTATAATCCTCTTATCTATAGCATTAATCACAATTAACATCTGACTCCAAACACACAACCACATCAGAAAACT
ATCACCATACGAAATGCGGCGACCCGCTGTCTCCGCTCGCCTCCATTTCTATGCGCTTTTCTTGGTAGCCGTCCTATTCC
TTTATTTGATCTGGTGCCCTCTCCTACCACTACCATGAGCTGCGAAATCTAACACCTACCGCAACCATGACGCCTTGAAC
TTCCCTGAATTTTAGCCTCCCTACTCCAGTTAATATATGAATGAACTCAGGAGGTTAGGTGAGCCGAATGAAGAGTTAGT
TCAATAAGACAATTAACTTCGACAATTAATCATGGTTTAATCCATGACTCTTCAATGCCTACCATTTATTTAATCTGGGC
TTGGCGCATAACAAATTATAATAGGCCTGTCATTACAACTCACACCCATATCTCCGCTTTGTTATGGCAGGCATAATATT
GCTTTTCTACATGTATAGCCTGGGCCACAGAACAACAATCTACCTTACTCTTTCTGCCTTAATAGTACTACTAACACTTT
CTGCCTGCGGAGCGAGCACAGAGCCTAATCTTTGCCTTGCTACAACTCGAACACACGGATCAACAACATAAACAGCCTAA
ATCTCCTTCAATGCTAAAGTGTGTCCAACAATTTTCCTTCTCCTGTAATCCTTTTGTCAAACCCCAAGTCAACATGAATA
AACTTCTTCATTAGTCTACTAATCTCCATATAGTCGCCATCTTAAAACCACAAATCAACACGGGTAAGTTCTTAGCCCTT
ACACAGGACTAGATCATTTCATCCCCACTATTAGTCCTAACAGCATGACACCCTTACTAATAACACTAGTAAAACTCCTC
AAAGAACCACTGAGCGTAAACAACTATTCTTAATTACCTTGACACTTCTGAACCTTCCTACTAAGACCTTTGTGCCACAG
ACCTGGCGCTGTTTTATATCATATTCAAACAACGCTTATCCCACACTAATCATTATTATCACCCGATGAAATCAACCAGA
ACATAATGCCGGAATATATTTCTTATTTTACACTCACAGCCTCTCTTCCGTACTAATTGCACTACGACTTTATATAACCT
GAACAACACCCTATTAATCACAATCCACATTTCCACCTTTAAAACGCAACCCACCATCAAGTTTCTTTCTGTGAAGTGCA
TGTATAATAGCATTTTAGTAAAAATGCCATTATAATAGGCTCCACTTATGACTACCAAAGCCATGTAGAAGCTCAATCGC
CGGCTCAGCAATGGTCTTATGCAATCCTCCTAAAATTAGGAGGATATGGCATTATTCGTACCATCTGCTTCCTCACCCCA
ATAACAAAACCATATCAATCCCATTTATTACTTTATCTTTATAGGGGTGGTTATAACAGCCTCATTTGCCTTCGACAAAC
AGATTCATTTCTTATCGCCTATTCATCAAGTAACCATATGGGCTAGTAACAGCAGCCTCCTAATCCACACAGATAAAGCC
TCTTAGGAGCCATCATTTTAATAGTAGCCCACAGCAATATATCAGCACTATTTTGTCTATCCTTTATTATAGACACATTA
ACAATCAGACACTACTTTTAGTACAAACATACAACTAATTATACCCCTTCTCTCACATGATGACTCCTGTTGCCTATTAA
ACAGCCCTCCACAACAATCAACCTAATAGGAGAACTACTAATTATTACAGCCATATTCAACGCTGATCCCCGATCCTTAT
TACAGGAGCTGGCGTAGTGTTAACAGCCTGCTCATTACCTATATTCTCTTAACCACACAACAAAGTTCTCAACCACCTAA
GCATCCATACAAATAACAAACACACGAGAACACCTATTAATAAGCCTTCACATAATTCCAATAGTTCTCTAATATTCAAA
CCAAGAACTAGTATGATCTGGCACGTATTAGCAGATACCCTGACCTCGCAAGGAACACGAGATTGACCCCGAGTCAACTC
TAAACAACAAACAAAGCTATAACAACACCCAGCCAAGAACACAAGCACAGAACACCCAAATCATACAAAATCGCAACCCC
ACAAATCCCACAGTCAAGAAATACCACCAAATCAACTGTCTGTCTCTTTAGCACACTTAACCCCAAAGAAAATCCAGACA
GCAAACAGCAAAGATAATAAAACCACAAGATTAACAACGCTGAACATTTCCCTCAAGCCTCGGATAAATCAGCAGCCAAA
GCAACAGAATAAGCGAACACTACTAACATACCACCCGAATAAATCAAAACAAAGCGGCAGACAAAGAACTACCAACACCG
ACCAAATCCCCACCAACAGCAAACTCAAAGCCTAACACCCCATAATAGGGCGAAAGGTTAGAAACCGCAACAACAAACCA
AGACAGAAACAAGACAAACAGAAAAATAGCATAATTATTCTCACCAAGACTCAAACTCAGACAAGCGAAAACCGCCGTTA
TATTTAACTAAAATGCAAACGGCACGCCGCCTTATATTATATATACATACTCCTAGTACGTCCTTCCCCTCCTATATATC
ATTGCATTCCTTCTCGATATCACAGTAATCATACTCCATTGAGACTTCCTCTGATTCTACATATTAGTGAGATAAGCAAC
CCTTGAATATAGATTAATCATTACTAGCTTCACGCGCATAATATCCTATTCCACATACTTTTCTTTCAAATACCTCAGTT
ACTCTTTCAGACAACACGGATCTTCCACTCCGCAACTCTTGATATTAGAATACTCTGGTTGCACTCGAGATTTAAAGACA
CGTTCTGTCACAAACCGTAACATAGTCTGCAAAACATTTAGTACTTTTTAAAATATTTACCTTTCAACCATATCCAGTTA
TGTCTATACCATCCTATAGGGTCAGACATATTAATGCATGGTGTGTAACGGACATAGACAATTTAAGAGGCTATTTAATT
AATGCTTGGTGAACATAATACTACATATATTTCT
>49f345d7-d330-476a-831e-1e9ac4428bcc
AACTTCAATAAAATACAAGCGTACTGCGGTAAAGTACGCCTTCTTTTCCACACTTGCCACCCTTATCATATTTATTAACT
TAGGAATTAAAGGAAATCAGCACCACGCGCATCAACTTAATCTCTTCCACAAATTTTAACGTCGGCTAAGCTTTAAATTC
GATTACCTCATATTCTGCTTGCTTAATATTGTAACATGGTCTATTATAGATTTCGCCAAATGATATATAGCTGACCAGAA
GTCAATAAATTCTTTAAATACCTATTAATCTTTTAACTTAGCAATATTAGCTTGCACAGTATCCTCAAGCCTTTTCAATT
GTTTATCCGGATGGGAAGGTGTTGGCATCATGTCTTTCCTACTAATCGGATGATGACGGACCCGAGGAGAAGCTAACACA
ACCTCAATACAAGCCATCATCTACGGTCGCGGAGACGTGGCTTTTATTTTAACTAGCATGAACTGGAACCAACGTTGCTT
CATGAGGGCGACCAATTATTTATACTAAAACCATTCGACACACTACCCGCGCAGCCCTGGTCCTAGCAGCCGCTGCGGAA
ATCAGCACAATTTGGCATACACCCTTGACTATTAGAAGGCCATAGAAGGATAACACCAGTATCAGCCTACTTCACTCTAG
CACAATAGTCGTAGCCGGCATTTTCTTATTAATCCGCCTTCGCAATATTAGAAGACAACGAACTTACACGAGCCACCTGC
CTCTTGCTTGGGGCCATCTCCACCTTTATAACCGCAATATGCTAACTTGCAAATGATATCAAAAAAAATTATTGCTTTAT
CAACAGCTTCAACTGGCCTAATAATAACAACCATCGGCCTTAATCAACCAAACCTTGCCTTTCTCCACATATGCCTACAC
GCATTCTTTAAATCAAAACTATTTATTTGCTCCGGAATCATCTCCCACAACCTTAGCAACGAACAGGACATTCGAAAAAT
AGGAGGAATCCACAAAACAATACCAATTACATCCTCCTGCTTCGTTAGAACCTTGCTCTAGCAGGAATTCCATTCGCTAT
TCGGCTTCTACTCAGATACTTTATCATTGAAACCACCGGCTTTCATCTACATAAACCTAGGAGCACTTCTTCTTACCATG
GCCGCCACCGTAATAACAGCTGCCCTGCCACAACGCCTTATGTAGGCGCAAACAGGCCCCGACATTACCCAATACAAAAT
CACTGAAGATAAAACCCTATCTAATGCCATCCTACGCCTCCTTAGGAAGCATTACGAGTGGGCCCTATTTCTGCTATGAC
TTTAGACCAAGCTCAGACCCTCCTACAACTGTCACCCACCCTCATCCGCTCTCTGGCACTTCAAAGGGCCACCATAATGG
GAATCTTTGTATCACTTATTTTCATCCATAAAACAAACAAAACCGTCCTGAAAAATAACTTGTCAGCAGCAAACATATTA
ACATTCTATGGCTCCTAACCCACCGATCCCCACAACCCACCTTTTAAAAGCACAAAAGTATCCACAACCCTCAATGATGC
TGTACAATTACGAATATTCAGTCCCAAATTCTTCTCCAAAACACAATTAAAGATATCCAAAGCCCTTTCCTTCCTGGCCC
AGGGCAAGTAAACCTACTTAGCGGTATTCTAGTATCATGACTAATACAGGTTATCTTACTTAGCCTGGTTCTCCCCACTG
AACTTTTATGGCTTATTGAAAGCACCAGCAGCAGCAAATTGGACTGAAGACTTATCCTTCTAAAAGTATTTATAGAACGC
TACACCTACTTAGTTTGCTTAAAACATCAGACTGTGATTCTGTCAATAAGGAATTTCTATTGACAGAATCTGGTATTTTA
ATTAAACAAACAAATGTCAATAAATACTTTAGAAAGTCTCAATTAGTTGATAACTGCTAAACTAAGAAGATGGAACCAAG
ATAATGTGTGAAACTCACTGTAATAGTTACGCCCTAAAACCGAAAGAGCTTTGATATCTTTCGTGTTTAGTGAGGGCTAA
ATCATTGCGAGGAGTTGATGAATACTGACAAAAGGTGGTTAGAAACCTCAAATGTTGTATGTTTGAAAAGGTGACAGATT
GTTACGTGGTTGCCGGTATGGATGAAAATATTGATACAGATTCCACAATGCTGAAAATCATGAAAACTGGAACGACAGGC
GTGGATGGCGATAGATAACATCTTCGGTGATGACGGAAACTGTTGTACTGAAAACGGGCGTGGAAGTACGGTGGCTGAAG
AACAGAACTGTTGTCGATAGCATCGCGATAGCCTGCTTCGAACGGAATTCCCAATTGTGTTTGGCGGACTATCTATTTCG
GGCATCATCCAGGACAGTTTTCCGGGCTATCAAAGCAGTTTTCCCGATTTCCAAAAAAAAGAATCGCGTCAATAACCTCA
ATCGGAAGAGTTCGGACCCGATTGGAAACCGACATGATTCGTTAACAGGCTGTTATTGTGATTGATAAAGCTGGCGAACA
CGATATCATTTATTGATTGAATGCACATATGCGTCTCGTATTCTGAATATTATTGGTGAAGCTGGATGAAATGCCGGCTA
TGCCAGAGGAACTGACGCGGTGTTGACGCTAATGTCGGGAATAACTGATGAAAAAAGGCAATTTTAGTATAAATGTTAGA
CCGATTCATGAAGCAGTTCCGGCAGTGTTCAAAGCCAGTAATAACCGGTCCTCTGTGAGTAAACGCTCCCGTCCGACAAA
CGGTGAAAAAGACGTTTGAAATTGTGTTAATGTGCCGAAAGATGGTATTTATTCTTCATTGTCGATTAACGTTGAAGATG
TTAATCAGGCCCAGACCGACAAGATTAACAAATATGATAAAGTGGCGTCGAAGCGTGCGGTAGCTATGCTGATAAACGAA
GGGA
>51814f43-0387-4a7e-9d26-05dd8e2a98c2
TCTGTGGCCCAGGTTGTTAATATTAGAAAAAGAGTTAATATTATGCCTTCCAAAGCATAATAAAGCGGAGATAAGGTGTG
AGCGTTGTGACGACCTATTATACTTGTTATAAGCCAAGCCCAGATTAAATAAAATGGTAGGCATTGAGGAGTCATGGATT
AAACCATGATTAATTAAGTCGAAGTTAATTGTCTTTATTGAACTAACTCTTCATTCGGCTCACTCCAGTCCTCCTTGAGT
TCATTCATATATTAATCCGAGTGTTAGGAGGGTTAAAATTAAGGAAGTTCATGTGTCATGGTTGCAGTTGGGTGTTAGAT
TGTGCAGCTCATGGTAGTGGTAGGAGGCAATTTCTAGATCAAATAAAAGGAATAGGACAGCTACCAGAAAAGCGCATAGA
AAATGGGAGGCGACGAATTAAAAGGGTCAAAGCCGCATTCGTATGGTGATGATTTTTCTTGATGTGGTTGTGTGTTTGAA
GTCAGATGTTAATTGTGATTAATGCTATAGATAAAGAGGATTATTATAACTAAAAGCAGGATTAATATGTTCATTATTCT
TTTTCTAAATTTACCTAGAACTTAATGATTGGAAGTCATTTGTACTAATAATGGGTCCCTCATCCAGTAGATTGAGGTAA
ATAGGAATAGCCATACTACGTCTACGAAATGTCAATATCATGCTGCTGCCTCAAACTAAAATGGTGTCATTCCCCATTTC
ATATGTTGTGGTAGCATGCAGGGTCCCATCCAGAAGTAGGAACCCATTGTGCTGAGAACCATTTAACATGATGATAAGCA
ATCGGAGACAAAACATCTCTCTTACTATCTATAAAGAACTTACAATAAACATGGACTCTATATAATTACACCAACATTTT
TTATTTTCTATAATAAGCTTGTACGCAGACACCAAATAAACCTTTCCTTCTAGACAAAATTCAGGGATCCGCTACAGCTC
TGCTTCTTATCTACTAGCTTCAGAGCCCATATTTTACTGCCTATTGTTTTGGAGAGTGAATGACTTCTAAATCTTAATGA
GCAGTAGTATTTTTTCTCAGAACGTAGGAATGGGACTTTCTGTATGTTAAAAACTGAAAGTACCCAATAGTGGCTCTATC
AGATTAATCTGATATCTCGGTTCTTTCGTGGTATAAAATTTATCAGATCTTTTACTGGGTTTTTATCAGATTTTTAACAT
TACCATTTTCCCCATTGAGGCAGTAGGAAAACCGCATTATTAAAATCAATACTGAAAACGAACCAATAGGGTACTGGTAG
GCAGAGAACCAAAACCGATAAAGATGAGGAGCAAAACTTTGCGAAGTCAGC
>ea3e23ea-ff77-4014-8b57-b3ca1458cdb6
TGAAATATATTTGACATTATTAAGGCGTTCTGGTTGATTTCCTCATCGGGTGATAATGATTAGTGGGGATAAGCGTTGCT
TCGAATATGATATAAAACAGTGCCAGGTCTGTGGCACAAAAGGCTCCTAGTAGGAAGGTCTGAAGAAGTCATCAAGGTGG
TAAGAATAGTTTTAACTCATATGGTTCTTTTTGAGGAGTTTGGCTTGCTAGTGTTATTAGTGGCAGAAGTCATGTTGTTA
GGACTAATAGTGGGGATGAAATGTGATCTAGTCCTGTGTAAGGGGCTAGAGAACTTTTTCACTCCGTGTTGATTTATTGG
TTTTAAGATGGTTAGACTAGTGGCGGAGATTAGTAGACTATTAATGAAGAAGTTTATTCATGTTGACTTGGGGTTTGACA
AGGATTACAGGGAGAAGGAAAGAATTGTTGGAATAATAATTTTAGCATTGAAGGAGATTTAGGTTGTTTATATTGTGCTT
GATCCGTGTGTTCGAGTTGTAGTTACACAAATAAAGACAGGCCTGTGTGCCCGCTCCACTTAGTGTGAGAAAGTGTTAAT
GCTTGCATTAATGGAAGCAGAAAAGTACAAAGGTAGATTGTTGTTCTGTGGCCCAGGTTGTTAATGAAAAGAGTTAATAT
TATGCAGCCAAGCATAATAAAGCGAATAAGGTGTGAACGTTGTAATGACAGGCCTATTATACTTGTTATAAAAATACATT
AAATAAAATGGTAGGCATTGAGTCATGGATTAAACCATGATTAATTAAGTCGAAGTTAATTGTCTTTATTGAACTAACTC
TTCATTCAGCTCTCCAGTCTCCTTGAGTTCATTCATATATTAATCCGAGTGTTAGGAGGGTTAAAATTAGGGAAGTTCAT
GTCATGGTTGCGGTAGGGGTGTTAGATTGTGCACAGCTCATGGTAGTGGTAGGAGGGGAGGGCAGATTCTAGATCCAAAT
AAAGGAATAGGACGGCTACCAGAAAAAGCGCATATGTAGAAAATGGGAGGCGAGCGGAGATTAAAGGGTCAAAGCCGCAT
TCGTATGGTGATAGTTTTTCTTGATGTAGTTGTGTGTGTTTAGGAGTCAGATATTAAATGTGATTAATGCTATAGATAAG
AGGATTATTATAACTAAAAGCAGGATTAATATGTTCATTATTCTTTCTAGGTTGCCTAGAACTTAATGATTGGAAGTCAT
TTGTACTAATAATACTAAGAATAGGTCCCTCATCAGTAGGTGGTAAATAGGAATAGCCATACTACGTCTGAGGAAATGTC
AATATCATGCTGCTGCCTCAAACCCAAAATGGTGGTCTATGGTGAGTGATGAAGGATTTGTCGTAGGAGGCATGTACAAT
TAGAAAAAAGGAGGAGCCGATAATTACATGTGGAGTCCGTGGAAACCTGTGGCCACAAAAGGTTGTTCCATAAACATTAT
CTGAAATTGTAAAAAGGGGCTTCGTAATACTCTATTGCTTGTAAGGCTGTAATCCTAGGGTGATGGTTAACAATAAAGAG
AAAAGGGCCGTTTCGTTTCCTTCTATGATAGAATGATGTGCTCAGGTGACTGTTACCCCGGAGGCTAATAATACGGTTGT
GTTAGAAGGGGGACCTCGAATGGGTCTAACAGGAAAACCCCAGTTAGCGACCGGTAATATCAATTTCTGGTGTAGAGGAT
AGGCTAGAGTGATAAAAAGGCTCAAAAAGAAACCAATAAAAGAACACCTCGGAGACAATAAACAAAATTATTCCATATCG
TAGCCCTTTTTTGGCACAAATAGAGATTGTGGTGTCCTTGAAATGTGCCTTCTCGTATAATATCTCGTCATCATTGGTAT
ATTGTTAGAAGAAGGCTTAGTAATCGGTAACGATTAATGTCGTAGAGTTATAGTGAAATCATACGGCGAGACCTGATGTT
ATTAATAGGGCAGTGTGCTCCTGTAATAGGTCATGGACTTTGTTCTACGATGTGATATGTGTGTGGGTTTAGTGGACATT
AGATGTTTTCTTGTAGGTACAGGGATAGTAGGAGTACAAATACATGAAGCGAATAAGTGCTACTGCTACTTCTAGGATGG
TTATTAGTATTAAAGTTGTTGCTACGGCCACTGTAGCCGGTCATATAGATTGGAAGGTGGATGATTGCTAGGGCTATTAG
TTGAAATGAAGATGTATGCTGTTAGGTTAGCTGCTAA
>2bc20a97-0226-422f-8735-b1dc3c474c37
AAAAAAGTATAATCCTAGGTGATAGTTAACAATAAAGAAAAGGGCCGATTTCGTTTCCTTCTATGATAGAATGATGTGCT
CAGGTGACTGTTACCCCGGAGGCTAATAATACGGTTGTGTTTAGAAGGGGACCTCGAATGGGTCTAACAGGGAAAACTGA
TTGGCAACTCGTGGCCTCAATTTCTGGTGTGGGGATGAAGCTAGAGTGATAAAAAAAGGCTCAAGAAAACCAATAAAAAG
AACACCTGGGGAGACAATAAACAAAATTATTCCATATCATGTATTTTTTGTACAAATAGGGTGTGGTGTCCTTGAAATCA
TGCCTTCTCGTATAATATCTCGTCATCATTGGTATATTGTTAGAAGAGGCTTAGTAATCCGGTAACGATTAATGTCGTAG
AGTTATAGTACGAAATCATGCAGCGAGACCTGATGTTATTAATAGGGTGAATGTTGCTCCTGTAATAGGTCATGGACTTT
GTTCTACGATGTGATATGTGTGGGTTTAGTGGACATTAGATGTTTTCTTGTAGGTACAGGGATAGTAGGAGTACAAATAC
ATAGGCTTGAATAAGTGCTACTGCTACTTCTAGGATGGTTAGTAGTATTAAAGTTGTTGCTACGGCCACTGTAGCCGGTC
ATATAAA
>c70fca63-9e28-4697-87fc-4a37c716d79b
TCACAGGCTCAAGAATGATTACACGGACACCCCCACAACTACACACCAACAGAAGAACCCCTTTTATTTACCAACCACAA
AGAGAGGAAGGGTGAACCCCCTCCAACTAGTTTCAAACTAATTGAGCAACCACATACAATCTCTCTTAGGGTTTTAGTAA
AAATTATACGTTCTTGTCTTGAACGAGTTAAGACTTAAACACTTTAAGCCCCGCATGGCCTACCCCCATACAAATTGCAC
TACAAAACGCATCCTCTCCTCTAATAGAAGAACTTCCTACACTTCACGACCATGCACTAATGGTCATCCTATTAATCCAG
CATCCGTGTTCTAATCACCATAACACTGACTACTAAACTAACACACACATTAACGCAACTTGAACGCCCCAATCACCCAG
AAACAGTATGAACCATCCTACCATCATCTATTATTCTAGTAACAATTGCCTACCATCATTACAATCCTATACCTAATAGA
TGAAATCAACAACCCTTTCTAACCATCAAAGCCCTTGACCACCAATGATACTGAAGCTAGCAATATACAGACTACAAAGA
CCTCTCATTTGACTCCTACATAATCTAACAAAAGAACTAAAAACGAGGACACTTCCGCCTGCTGAAGTAGACACCGAATG
ATTGTACCAACAAAATCCCCAATCCGAATTTTGGTATCAACCGAAGAAGATGTCCTACACTCATGTAGGCCGTCCCATCA
CTAGAGGTAAAAATCGACGCCGTACCAGGACGCCTAAATCAAACTACAATCTCAACACCTGCCAGGCCTTTTTGCAGCCA
ATGCTCAGAGATTTGCAGGCCAACCATAACATACCAATTGTTATTGAAGCTGTACCTATCTCACACTTCGAAAACTGATC
ATGGGCCACAACCCAATAACCGAGAAGTAATGCAGCACCAGCCCTTTAGCGGAACGAGACACATTCTCTCTTCGTTTTGA
ACCGAGAAGCTAATGCAGCACCAGCCTTTTAAGCTGGAGACAGGAACACATTGTTCCCTTCGTTAATGCCCCAACTAAAC
CCGGCCCCATGATTATCAACAATAGTCCTAGTGTGGCTCTCACTAGGAGTAATACACTAAAGTGAAACTATTCCAAAACA
TTTATCCCACAACCGCGTAACTGCGGAGCCCCTCGTCCACCTTGACCTTGACCATGTGATCCCGAACCTTTTTGAAATTT
TGCCACTCCTTGTTACTAAAAATACCCCTTATATGACTAGCGGTGATAATACCAGCAATAGTTCTTTTTACCCCCAGCCA
ACACCTTGTAACAGGGCGTTACATATTCTACTTAAAAAATGAACAATGAAGCAATTCACTAAACAGATTATAAGCCACTC
CCAACGCAAAGACCATAAATGAACGGTGTTTTCATGACCTTAATAATAACCTAACATCCAATAAACATGATTAGTCTACT
CCTCACATTCACCCCAACAGCCCAATTAGCATTAACCATGGCCCTAGCCTTTCCATTGCTGGTTAGCCACCGTAATCATC
GGGGTATTAAAAAATGGCACGATCACTAATTTCCTCCAGAAGGCTCCCCAACCATTCTTATCCCAGCCCTTGTGGTAGTT
GAAGTAATCAGCCTCTTAATTCGCCCCTTAGCACTCGGGTACGCCTAGCAGCTAACCTAACAGCAGGACATCTACTACTT
CAACTAATAGCCCTAGCAATCATCCACCTTCCAACACCCATATGACCGGCTACATTGGCCGTAGCAACAACTTTAATACT
ACCATCCTAAGTAGCGGTAGCACTTATTCAAAGCCTATGTATTTGTACTCCTACTATCCCTGTACCTACAAGAAAACATC
TAATGTCACTCAAGCCCACATATCACATCGTAGAACAAAGGAAGAGTCCATGACCTATTACAGGAGCAATATCTGCCCAC
AATAACATCAGGTCTCGCCGTGATTTCACTATAACTCTACGACATTAATCGTTGCACCGGATTACTAAAGCCTTCTTCTA
ACAATATACCAATGATGACGAGATATTATACGAGAAGGCACATTTCAAAGACACCACACACCTATTTGTACAAGGGCTAC
GATATGGAATAATTTTTGTTTATTGTCTCGAGGTGTTCTTTTTATTGGTTTCTTTTTGAGCCTTTTTATCACTCGCCTAT
CCCCCACACCAGAAATTGGAGGCCAATGGCCGCCAACTGGGAGATTTCCGTTAGACATTGAGGTCCCCTTCTAAGCTGCC
TAGCCATACATTATTAGCCTCCCGGGTAACAGTCACCTGAGCATCATTCTATCATAGAGGAAACGAAAATCGGCCCTTTT
CTCTTTATTGTTAACCATCACCCTAAGGATTATACTTCACGGCCTACAAGCAATAAGTATTACAGAAGCCCTTTTACAAT
TTCAGATAATGTTTGTAAGTGCTTTTGTGGCCACAGGTTTCCACGGACTCCATGTAATTATCGGCTCCTCCTTTCTAATT
GTATGCCTCCCTACGACAAATCCTTCATCCACTTCACCATAGACCACCATTTTGGGTTTGAGGCAGCAGCATGATATTGA
CATTTCGTGGGCAGCCAGTATGGCTATTCCTATTTACCTCAATCTACTGATGAGGGACCTATTCTTTTAGGCAGTATTAG
TACAAATGACTTTAATCATTAAGTTCTAGGCAGCCCACAGAAAAGAATAATGAACATATTAATCTGCTTTTAGTTATGGC
AATCCTCTTATCTAGCATTAATCACAATTAACATCTGACTCCCAAACACACAACCACATCAAGAAAAACTATCACCATAC
AGATGCGGCGACCCTTTGTCTCCGCTCGCCTCCCATTTTCTCATGCGCTTTTTCTTGGTATGCCGTCCTATTCCTTTTAT
TTGATCTAGAAATTTGCTTACACTCCTCCTACCACTACCAGGCTGCACAATCTAACACCCCTACCGCAACCATGACATGA
ACTTCCCTAATTTTTAACCCTCCTAACACTCGGATTAATATATGAATGAACTCAAGAGGACTGGGAGTGAGCCGAATGAA
GAGTTAGTTCAATAAGACAATTAACTTCGACTTAATTAATCATGGTTTTAATCCATGACTCTTCAATGCCATTTTATTTA
ATCTGGGCTTGGCTTTTATAACAAGTATAATAGACTGTCATTACAACGCTCACACCTTATCTCCGCTTTATTATTATGTG
GAAGGCATAATAATATTAACTCTCTTTTCAGCAATGGCCAACTGG
>ef989124-5d05-47ec-8515-1f54534f7db7
TTATTTATCATTTTGAAAGTGGGGAAAAGTTTTCCTACGAACAAGCTCAGTTTAGTTGACTCTTGGTTTAGAGTTTAACA
AGAATAAAGTTAGCTAATCTGTTCGTGGGGGGTAAGAGGTTTAGCAGAAAAGCAAGTTATAATAAAATATTTTAAAGTTG
TGTTAAAAATTTTTTGTTAAGAGGAAATATATGTAATTATTATGTCTAACAAGCATTTAATTAAGTTAACTCTTGGAATT
GTCTATGTCCGTTACACACCAACATGCTGACCCTATGGGATGGTATGACATAACTGGATATGTGGTTGAAAGGCAATATT
TTAAAAGTACCAAATGTTTTGCAGACTATAAGTTACTTATTTGTGACAGAACGTCTTTGAAATCTCGAGAGTGCAAGCCA
GAGGTATTCTTAATATCCAAGAGTTTGCGGGAGGAATGTAACACTGGAAAAGTAACCAGAGGTATTTTGAAAGAAAAGTA
TGTGGAATGAGGATATTATGCGCGTGAAGCTATTAATGATTAATCTTACATTCGAGATTTGCTTATCTCACTATTGTAGT
CAGCAGGAAGTCAATGGGTATGATTACTCATTAGAGGTCGAAGAAGAGGTACATTATACATAGGGGAGGGAGGCGTACTG
AGTGTAGTATATATAAATATAAAGGCGGCGTGCCGCCTGCATTTCTCAGTTAACATAACGGCGGTTTTCAGGCCACTGTT
CCAGTTTGAGTCTTGGTAGAGATAGCAACCGCTTGAATGTAGATTGTCATTGCTGCTTCACGCCCTCTTTATTCTATACT
CTTTCAAAAAAAAAAGCCTCTGAGACCCTTTCCGGTACAGTCTTCCTAACCAAGCCTCTGGTTACCTCAGCAAACACATT
CTGTCTAAACCAACCTCAGTCTCTACTGATGCGGCTATTCAGCACTCTCAGCCCATCTGCTACCATCGACATGTCATGCA
TGGTATCAGCCTTTAAGTTCTTCAGAAGGCCCAACAATGCTTATTGAACTATAATACTATCCCTACCCCTTCTTCAACTA
AAAGAGCCCCACCATCTTTATTTAATATAACTGTTTTCTTACTAATGTTTTGAGCTTTTTCCCCACTTTGCCAAACTGGT
ATAGCTCAATTAGCACAATACATGCA
>5cf664c5-238e-4e08-b8a4-ca4918d04113_Basecall_Alignment_template
TGTATTGTACTCCTGTCCTGTACCTACAAGAAAACATCTAATGTCCCTCAACCACATATCACATCGTAGGACAAGATCCA
TGACTGTGCAGGAACAATATCTGCCTAATGCAATAACATCGCGGTCTCGCCGTATGATTTCACTATATCTACGACGATGT
CGTTGCCGGATTACTAAACCTTCTTCTAACAATATACCAATGATGACGAATATTATACGAGAAGGCACATTTCAAGAACC
ACCACACCTATTTGTACAAAGGCTACGACTAGAATAATTTTGTTTATTGTCTCCGAGAGGTGTTCTTTTATTGGTTTCAC
GGAGCCTTTTATCACTCTAGCCTATCCCCACCAAATTTAGAGCCAATGGCCGCCAACTGGAGTTTTCCGTTAAGGTATTC
AGATTTGCCAAACACAACCGTACAACCCAGCGCCGGGGTAACAGTCACCTGAGCACATCATTCTATCGCCGAAGGAAACG
AAAATCGGCCCTTTTTCTCTTTATTATACCATCACCTAAGTTATACTTCACAACTGCCACAACAACCGTGCAAACCCCTT
TAATAATTTCAGATAATGTTTGTGGAACAACCTTTGTAGCTGGTTTCCACGGACTCCATGTAGTATCGGCTCCTCCTTTC
CTGGTGTATGCCTCCTACGACAAATCCTTCATCACTTCACCATGAACCACCATTTTGGGTTGAGGGCAGCAACATGATAT
TGAGCATTTCGTAGACGTGGTATGGCTATTCTATTTACCTAAATCTACTGATAGGGACCTATTCTTTAATGATGTGGTAC
AAATGACAATCATTAAGTTCTGAGCAACCTAGAAAGAATAATGAACATAATAATCCTGCTTTTAGTTATAATAATCATAT
CTATAGCATTAATGCAATTAACATCAATCCCAAACACAACCATCGAAAACTATCACCATACAGATGCGGCTTTGACCCTT
TAATCTCCTCGCCTCCCATTTCTACTTTTCTTGGTAGCCGTCTATTCTTTATTTGATCAAAATTGCCCCTCCTCCTACCA
CTACCATGAGCTGCACAATTAACACCCCTACCACCCAATATGACATGAACCCTAATTTTAACCCTCAACATAGTTAATAT
GAATGAACTCAAGGAGGACTGGGGTGAGCCAGATGAAAGTTAGTTCAATAAAGACAATTAGCCGACTTAATTAATCATGG
TTTAATCCTTGTTCTTCAATACCTACCATTTATTTAATCTAGGCAGCACATAACAAGTATAATAGGCCTGTCGTTACAAC
GCTCACACCTTATCTCACTTTATTATGCTTGGAGAATAATATTAACTCTTTCTAATAATGTGTACAGACACAGAACAACA
AATCTAACCTCTTTTCTGCAATAATGCTACTAACGCTCTGCCTGCAGACGGCACAGACCTATTCTTTACTTGTAACTACA
ACTCGAACACACGGATCAAGCAATATAAACAACCTAAATCTCTTCAGTATAAAATTATTATTCCAACAATTTCCTTCTCC
CTGCAATCTTTTGTCAAACTGATCAACACTGAATAAACTTCTTCATTGTGGTCTACTAATCTCCGCCACTAATTTAACCA
TCTTAAAACCACAAATCAGCACAGATGAAAGTTCTCTAGCCCTTACAGGATAGATCATTTCATCCCACTATTAGTCCCTA
ACATATGACTTCTGCCACTAATAACACTAGCAAGCCAACTCCCTCAAAAGAACCATGAGCGTAAACAACTATTCTTAATT
ACCTTGACACTTCTTCAGACCTTCCTACTAGGAGCCTTTTGTGCCACAGACCTGGCACTGTTTTTATATCATATTCGAGC
AACGCTTATCCCCACACTAATCATTATCACCCATTAAATCAGCCAGAACGCCTGTGCCGGGATATATTTCTTATTTTACA
CACTCCTTCTCTTCCATTACTAATTGCACTACTGACTTTATATAGCCTGAACAACACCCTAGTAATCACAATCCTACGAC
CGCCTTTAAACGCAACCCACCATCAACAAGTTTCTTTCTGTGAGTGCATGTATAATAGCATTTTAGTAAAAATACCATTA
TATGAAGTCATATGACTACCAAAAGCCCATGTAGAAGCTCTCAATCGCCGGCTCAATGGTCTTAGCCGCAATCCTCTAAA
ATTAGGAGGATATGGCGTGTCATTACTCATACTCACCCCAATAACAAAACCATCAATCCATTTATTACTTTATCTTTATG
AGTGGTTATAACAAGCCTCATTGCTAGACAAACGGATTTAAAATCTCTTATCACCTATTCATCAGTAAGCCATATGGCCT
AGTAACGGCCTCCTAATCCACAGAATGAAACCTAACGGAACCATCATTTAATAGTAACCCCACGGCCTTGTCTCCTCAGC
ATATTTTGTCTATCCAACTTTAATTGAACATTAACAATCAGACACTACTTTTAGTACGAAACGCCTGGCCCAGGTATACC
TTCTCTCCACATGATGACTCCTGTTTAACCTACAAACATAGCCCTCCCGCAACAATCAACTAATAGGAGAACTACTAATT
ATTACGGCCATATTCAGCTGGTCCCCAAATCCTTATTACAGGGCTGGCGTAGTGTTAACAGCCTATACTCATTACCTATT
CTTAACCGCACTGTATATGCAAGTTCTCTAATACCTGGCATCCATACAAATAACA
>17e25d9a-8595-41f8-9980-a2ee067853a8
GTAATCATCGGGGTATTAAAAAACAACTCGATCACTAGCACATTTCCTCCCAGAAAACCACAACCATTTCTTATCCAGCC
CTTGTGGTGAAAGTTGAGTAATCAGCCTCTTAATTTCGCGCCTAGCACTCAGGTACGCCCTAGCAGCTAACCTAACAGCA
GGACATCTACTACTTCAACTAATAGCCTAGCAATCATCCACCTTCCAACACCCATATGACCACGGCTACAGTGGCCGTAG
CAACAACTTTAATACTACTAACCATCCTAGAAAGTAGCAGTAGCACTTATTCAAAGCCTATGTATTTGTACTCCTACTAT
CCCTGTACCTGCAAAGAAAACATCTAATATTCCTCAAACCCCACACATATCATCGTAGGAGCAAAGTCCATGACCTATTA
CAGGAGCAATATCCCTATTAATAACATCAGGTCTCGCCGTATGATTTCACTATAACTCTACGATGGCCCGGTATGTGGCT
GCTAATGGATGGGCACGCAAGGATGGCTCAAGGCCAAATATAGGCCAGTGGAACACTA
>1f7c8863-c3c5-4a1d-9726-0dc995d34f93_Basecall_Alignment_template
ATCTCTCACTAATATACTTAGAATCAATAGGAAGTGTGGAGTATGATTACTCGTGAGTCGAGAAGAATGCACGATATACA
TAGGGAGGAAGGACGTACTAGGTATAGTATATACCAATATAAAGGCGGCATGCCTGCAACACCTAAAGGCTTAGCCTAAT
GACAGAATCACAGTCTGATGTTTATTAAACTATTAGATTATAGTGTTTTATAAATACTTTTAGAAGGATAAATCTTCAGT
CTCCAGATTTACAAGGTTGGTGCTTGTAAGCTATAAAGTTCAGCGTGGGAGGTCTAGGTTGTTAAGATAAATCAGGGTTA
TCAAGGATATTGTAAGATACTACTAAATGGGTTTTACTTTGCCTGGGCCAGGAAGAAGAACTTTTAATGCTCTTCATTTG
TGTTTGGAGAAGAATTTGGGGACTGAATATTCGTATCAAGTTGCATCATTGAGGTTGTGGATACTTTTGCTTTTAAAGGT
GGGTTATAGAGGATCAGTGGGTTAGGAGCTATAGATATTAATATGTTTAGAAAGGTTGACAAGTTATTTTTGTGGACAGT
TTGTTTGTTTTATGGATGAAAATAAGTGATAAAGATTCCCATTAGGTAGCCCTAGTGCTGAGAGTTTGATGAGGTGAAGT
GACAGTTGTAAGAGGTCTGAGTTTGAGGTCTAAAGTCATAGCAGAAATAAATTACAATACTTCTAGGAGGAAGGCGGCAG
GATGGCATTAAATGGGGTTTTATCTTCAGTGATTTTGTATTGAGTAATGTCATTGGGGCCTGTTTGTACTAAAAAGATAG
GCGTGTTGTATGGACGGCTCTATTATTACGGTGGCGTAAGTATATGAGTAAGAAGAGTATACTCCTAAGGTTTAGTGTAG
ATGAGTTGGTTTCGTAGTATAGCATCTTTTGGTAGAAACCGGTCTGAATGAATTCCTGCTAGACAAGGTTCCCAATTGTA
GAGCAGGAGGATGTAATTGGTATTGTTTGTAAGATTCCTCTATTTTTCAGATGTCCTGTTCGTTGCTAAGGTTGTAGGAG
ATGATTCGGAGCAAATAAATGGTTTTGATTTAAAGGAGTAAGTGGCAGGGCATATGTAAGAAGGCAAAGTTTAGTTGGTT
ATAAGGCCGATGGTTGTTATTGTGGAGCCTAGTTGTGACTAGCTGTTGATAAAGCAATATTTTTGATATCATTTTGTGTT
GGGTACATGTGCGGTTATAAAGGTGGAAGTGGCCCAATGATAGAGGCAGGTGGTTCGTATAAGTTCGTTGTCTTCAATAT
TGTTAGGTGAAACGGATTAATGAAAATGCAGCCGACTATTATGCACAAGTAAATGCGGGCGATACTGGTGTTGTGCTACT
GTATTTAATAGTCAAGGGGTGTATGTAGGTGTGCTGATTTTGCAGCTGCTAGGATAAGGATAAAGGGGTAGTGTGTCCGA
ATGGTTTAGTATAAATAATTGATTCAGAGTTCTCAGCGAAACAGCATTGGTTCAGTTCGTATAGTGTTAGAAATAAAGCC
AATGTCTCCGAGGCGTTATAGATGATGGCTTGTATTGAGGCCTGTGTTGAAAGCTACTCCTCAGATTAGTATCATCCGAT
TAGTAGGAAGACATGATGCCAACACCTTCCCATCAAAGTGACAGGTGAAAAAGGTTGTTTAGGAGACTAGTGTTAATATT
GCTAAAGAAAGATTAATGAGTATTTAAAGATTTGTGACCTTCTTGGTCATGGACTATATCATTTGAAATCTATAATAGAC
CGTATTACAAATAGTGCTGTTGGGCAGAATATGAGTGTAAATGAAATCAGATTTAAAGCAGGCCGACGTTAAATTGTGGA
AGAGATTAAGTTGATGTGCGTGGTGTTGATTTCCTTCTAAGTTAATAAATATGATAAGATTGTAAGTGTAGGAAAAGAAG
GCGTACTTTGCGGTACGGAGGCTTATCTTATTGAAGTTTTAAATGGGGTATCGGCCATTAAAGGGTAGAAGGATGCTAAT
GGATGCAAGCATTATTGTATTAATTGGTATGATTCGGTGGGTTTCGATCATAGCTTCCATGGTTTGGCCAAGAATGGCCG
GCTCCTAAAGCCGGTGGGGTTCCTCCCCTCTAAAGCGTGAAGTTCCGTGGCCTGGCAGAATAAAAATAGCAAAATTAAAG
GTTTAAATTTAAAAATACATAAGAACTGTAGTATAGGATTTTATAAATTATTTATCATTTAAAAAGTGGGAAAAAGTTTC
CTGAACTAAACTCAGTTGTTGACTCTTGGTTTAGGAGTTTAACAAGAATAAAGTTAGTAATCTATGTTCGTGGGGGTAAA
GTTAGCGAAAAACTAAGTTATAATAAAATTTTAAAGTTAATGGTAAAATTTTAAGAAGTATATGTAGTATTATGTCTAAC
AAGCATTAGTTAAATAGCCTCTTAAATTGTCTATGTCCGTTACACCGTACATTAATATACCCGACCTATATGGGATGGTA
TAGACATAACTGGATATGTGGTTGAAAGGTAAATATTTTAAAAGAAGTACCGATGTTTGCAGATATAAATTTACTTATTT
TGTGACGAACGTGTCTTTAAATCAAAGTGCAGCAAGTATTCAGCAATATCAAGTTGCGGAGGAGATCCGTAAGCACTGAA
AAATGGCAGAGTATTTTGAAAGAAAAGTATGTGGGATAGGATATTATGCGCGTAAATGGTAATGATTAATCTTACATTCA
AGGGTTGCTTATCTCTCACTAATATGCTTAGAATCAATAGGAAATCAGTAGGTATGATTACTCGTGAGGTCGAGAAGGAA
TGCACGATATACGCAAAGGGAAGGACGGACCGTGCCAGATGAAGTATAGTATATATAAATGCCTGACGGCGTGCCGCCTG
CATTTTATAGTTAAACATAACGGCAGTTTTAAAGCCAGCGCCGCTATTCCGGGTTGATCTTGGCTGAAATAATGACCTGC
TATTTTCTGTTTGGTCTTTGTTTCGTCTTTGGTTTGTTGGTAGTGGCTTCTAACCCTTTAACCTATTATGGGGTATTAAG
ACTTTTGATAAAACTACTGTTGGTGAGATTTTGGTCGGTGTTAGTAGTTCTTTTGTCTATCATTTTGTTTTGATTTATTG
GTGGTATATTGAGTATTCGCTTATTCTGTTGCTTTGTACTGTTTATCCTGGGGCTTGAGAGTCGTTCAGTTGCTGTATTA
TCTTGGTTTTTATCTTTGCTAGTTTTGTTAGGTCTGGATTTTCTTGAGGTTAAGTAAAGGGGTTAGGGAAGAGACAGTTG
ATTTTGGTGGTATTTCTTTGATTCATTAAGGGATTTTGTAGGGTTACGATTTTGTATGATTTTAGGTGTTCTATGCTTGT
AGTTTCTAGTTGGTATTTATTAGTAGCTTTGTTTGTTGTTTAGAGTTGGCTGGGAGTCAATCTAAGTGGTTCCTTACGAG
CAGTCAGGGTATCTGGTTAATGCATTGCAGATCCTTCGTTCTGGTTTAGATATTAGGAGAACTATTGGAATTATGTGAGG
AAGCTTATTAATGTCGGTGTTCTCATTATGTTTGTTATTTGTATGGATGCCAGGTGGCTAGAAGAACTTGCTATGTTGTG
TGGTTAAGAATATGATAATAATGGATGCTTGGGCTGTTAACACTGCGCCAGCTCCTGTAATAAGTTGTAGGGGATCAGTT
GAATATGGCCGTAATAATTAGTAGTTCTCCTATTAGGTTGATGTTGGTGGGAGGGCTATGTTTAATATTAAGTTAAACAG
GAGTCCTCATGTGAAAGAGTATAGTGGTTATGCTTCGTACTAAAAAGTAGTATTTCGATTGTTAATACGTTCATAATTAA
AGTTGGATAGACAAAATAGTGCTGAGAGACAAGGCCGTGGGCTACTATTAAAATGATAGCTCCCATGACTTCATTCTGTG
GATTAGGAGGAATTTCATATTACTGCGGCCCATGGCTTACTGATGAATAGGCGATAAGAGATTTTAAATCTGTTTATGAG
AGGCAAATGAGACTGTTATAACCACCCTCATAAAGATAAATGTGTCAGTTGACATGATTTTTGTTATTGGGAGGTAGGTA
TGGTGATGGGTACGAATAATGCCATATCCTCCTAATTTAGGATTGCGGCTAAAACCATTGAACCGGCAGGTGGAGCTTCT
ACTGGGCTTTTGGTAGTCATAAGTGGAGCCCATATAATGGTATTTTACTAAAAATGCTAATATACATACACTTCCTGAAA
ACTTATTTGATGAGTGGGTTGGTGTTTTGGGGCAGGAAATGTAGGATTATGATTAATAGATTATTTGTTCAGTTATATAA
GTAGTAGTGCAATTAATGGAAGAGGCTGTAGTGTGTAAAATAAAATATATTCAGCATTAAAGGCGTTCTGGTTGATTTCC
TCATAGGTGATAAGCCAATTAGTGTGGGGATAAGCGTTGCTTCGAATATGATATAAAACAATTACCAAGGTCTGTAGCAC
AAAGGAAAACCTAGTAGGAAGGTCACAAGTATCAAAGGTAATGCAGAATAGTTGTTTACGCTCATGGTTCTTTTGGGGAG
TTTTGAAAACTACTGGTATTATTAGTGTAGAAATCCATGTTAGTAGGACTAATAGTAGGGATTGAAATTCTTGATCTAGT
CCTGTAGCAGAGCTAGAGAACTTTCACTCAAATGTTGATTGTGGTTTAGATGCATTGAACTGGGTGGCGGAGATTAGTAG
ACTATTAATGAAGAAGTTTATTCATGTTGACTTGAGGTTTGACAAGGATTACAGGAAGGAAGGTATTTGGAATAATAATT
TTTAGCATTAGAAGGAGATTTGAGTTGTTTATATTGCTTGATCCGTAATGTTTCAGGTTGTAGTTACAAGTAAGGAACAG
ACTGTGCCGCTCCGCGAGCAGAGAGTGTTAGTAGCATTATTAAAGGCAGAAAAGAGTAGATGGGTATTGTTCTGCTGGCC
CAGGTTATTATGTAGAAGAGTTAATGTGCCTTTAAACTGTAAAGCGGGAATAAAGATGTGAGCGTTATGTAATGACAGGC
CTAGTATAGCATTATAAAAGTAAGCCCAGATTAAATAAAATGGTAGGCATTGAAAGTCATGGATTAAATAGCAATTAATT
AAGTCGAAGTTAATTGTGCTTTGTATTTAACTCTTCATTCAAGCTCACTCCAGATATCTTGAGTTCATTCATATATTAAT
CCGAGTGTTAGGAGGATTAAAGATAGGGGAAGTTCATGTCGCTGGTTGCGGTAGGGTGTTAGATTGTGCAGCTCATGGTA
GTGGTAGGAGGAGGGCAATACAGATCAAATAAAAGGGAATGGGACGGCTACCAAGAAAAGCGCATATAGAAAATGGGAGG
CAGGCAGTTAAAGTCAGAAACCGCATTCATTATGGTGATAGTTTTCTTGATGTAGTTGTGTGTTTGAGTCAGATGTTGAG
TATGATTAATGCTATAGATAAGAGGATTATTATAACTAAAGCAGGATAATATGTTCATTATTCTTTTCTACGTTTGCTAA
GACTGGCAGTTGGAAGTCATTTGTACTAATAATACTAAAGAATGAGTCCCTCATCGTGGGTGGGGTAAATAGGAATAGCC
ATACTACGTCTACGAAATGTCAATATCATGCTGCTGCCTCAAACCTGAAATGGTGGTCTATGTTGAAGTGATGAAGTTTG
TCGTAGAGGCATACAATTAGAAGAGAGCCGATAATTACATAGGTCAAAATGGAAACTTCATGGCGTACAAAAGTTGTTCA
CAAACATTATGAAATTGTAAAGAAGGGCTTTGTAATACTCTGGCTGGCAGCGAAAGGCTGGCGAGTATAATCCTAGGGTG
ATGGTTAACAATAAAGAAAAGGGCCGATTTTCGTTTCCTTTATGATAGAATGATGTCAGGTGACTCTATTGCAGGCTAAT
AAATACCTGATTGTGTTTAGAAGGGACCTCAGATAGGTCTAACAGGGAAAACCCCAGTTAGCGTAGCTCAATTTCTGGTA
ATGAGAGGGGATAGGCTGAAGTGATAAAGGCTCAAGAAACCAATAAAAGAACACCTCAGGACG
>ce0e7aed-8eaa-4c30-b0e2-687f2d8c0790
ATCTTAGGAGCCAATTAACTTCATCCCACCACAATCATTAATATAAAACCCCCAAACCAATCTCAATACCAAATACCCTT
ATTCATTTTGATCCGTCCTAGTCACACCTTGATATTACTACTCTTATCCTTACCCGTACTAGCAGCAGGAATTACAATAC
TTCTTGACCGAAACCTAAATACTTCATTCTTTGACCATCTGGAGGAGGGAGACCCCATCTGTACCAACACTTATTTTGAT
TTTTGGCCACCAAGTTTATATCTTAATCTTAGATTTGGGATAATCTCACATGTAGTAACAAACTTCTCAAACAAGAAAGA
ACCTTTCGGATATATAGGAATAGTCTGAGCAATAATTTCAATTGGATTCCCTAGGCTTTGTGTATGGGCCACCACATATT
CACAGTCGGAATGGACGTAGACACACGCGCCTGACACATCTGCAACTATAATTGTGCCATCCCAACGGGCATTAAAAGGT
ATTTAGCTGACTGCTTTACCCTTTATGGAGGAATAATTAAATGAAAGCAACATACTCTGAGCCCTGGGTTTTATTTTCTT
ATTTACCGTGGTGGATTAACTGGAATCATTCTAGCAAACTCATCCTTAGACATTATTCTCCACGACACTTATTACGTAGT
AGCGCACTTCCACTACGTACTATCTATAGGGCAGTATTTTGCAATCATGGCTGGACTAACCCATTGATTCCCCCTCTAAC
AGGATATATATTACACAAAACATGAGCAAAAGTACACTTCACTTTTAACATTCATCGGAGTAAACCTAACCTTTTTTCCC
TGGCACTTCTTAGGCCTAGCAGGAATGCCACGACGATACTCAGACTACCCAGTGCATACTCCACATGAAATACCCTATCA
TCTTTTGGATCCTTATCTCCTTAACAACTATCATCATTATACTTTTTATCTTTTTGAGAGGCTTTTTCTTCTAAGACAAG
TAGACCACACAAAATAAACTTCACAGGCTCAAGAATGATTACACGGACACCCCCACAATACACACCAACGAAGAACCCCC
AGCACATTTACCAACCACAAGAGGAAGAATTGAACCCCCTCCAACTAGTTTCAAGCTAATTGAGCAACACTACAATCTCT
CTTAGGGACTTTAGTAAAAATTATACGTTCTTGTCATGAACGAGTTAAAGACTTAAACCGCTAAGCGCATAGCCTACCCA
CATACAAATTGCACTACAAAACGCATCTCTCACCTAATGAAGAACTTCTACACTTCCGACCATGCACTAATAGTCATCCT
AATCAGCACATCCGTGTTCTACATAATCACCATAACGCATTCTATAAACTAACACATTAACACAACAGACGCCCCAATCC
CACAGAAACATTATGAACCATCCTACCATCTATTATTCTAGTAACAATTGCCTACCATCATTTACCAAATCCTATACCTA
ATAGGTAAATCAACAACCCTTTCTAGCAATAAACGCCAGCCGCAATGATACTGAAGCTATGAATATACAGACTACAAAGA
CCTCTCATTTTGGCTCCTACATAATCTAACAAAAGAACTAAAAACGGACACTTCCGCCTGCTAGAAGTAGACCACCGAAT
GATTGTACCAACAAAATCCCCAATCCAGGTACTGGTATCAGCAGAAGATGTCCTACACTCTCATGAGCCGTCCCATCACT
GGGGCCAAAATCGACGCCGTACCAGGACGCCTAAATCAAACTACAATCTCAACACACCTGCCAGGCCTTTTTACGGCCAA
TGCTCAGGAATTTGCGGAGCCAACCATAGCTTTATGCAATTGTTGTGAAGCTGTACCTATCTCACACTTCGAAGACTGAT
CATGGGCCACAACCCAATAACCGAAGCTAATGCAGCACCAGCCCTTTAGCGGAGACAGGAACATTCTCTCTTCGTTTGAA
CCGAAAACTAATGCAGCACCAGCCTTTTAAGCTGGAGACAGGAACACATTGTTCCCTTCGTTAATGCCCCAACTAAACCC
GGCCCCATGATTATCAACAATAGTCTAGGTGTGGCTCTCACTGGAGTAATACGCAAAAAAGTGAAACTATTCCAAAACAT
TTTATCCCACAACCATGTGCTGCAGGCCCCTCGTCCACATGACACTGACCATGATCCCGAACCTTTGAAATTTTTGCCAC
TCCTTATTTATAAAAAATACCCCTTATATGACTAGCGGTGATAATACCAGCAATAGTTCTTTTTAACCAACACCTTGTAA
CGGGCGTTATATTCTACTTAAAATGAACAATGAAGCAATTCACTAAACAGATTATAAGCCCACTCCCAACACCAGGACCA
TAAATGAACGGTGTTTTTCATGACCTTAATAATAACCTAACATCAATAAGCATGATTAATTCTACTCCCTCACATTCACC
CCAACAGCCCAATTAGCATTAACCATATTTCTTATTTCCATTATGGTTATCCACCGTAATCATCAGGGGTATTAAAAAAA
ACAACTCGATCACTAGCATTTCCTCCCAGAAGGCTCCCCAACCATTCTTATCCAGCCCTTGTGGTAGTTGGAAACAATCA
GCCTCTTAATTCGCCCCTTGGCACTCGGGTACGCTAGCAGCTAACCTAACAGCAGGACATCTACTACTTGACTAATAGCC
TAGCAATCATCCACCTTCAACACCCATATGACCGGCTACAGTGGCGTAGCAACAACTTTAATACTACTAACCATCCTAAG
TAGCAGTAGCACTTATTCAAGCCTATGTATTTGTACTCCTACTATCCCTGTACCTACAAGAAAACATCTAATGTCCGCAA
ACCCACACATATCACATCGTAGAACAAAGTCCATGACCTATGCAGAACAGCAATATCTGCCCTATTAATAACATCAGGTC
TCGCCGTATGATTTCACTATAACTCTACGACATTAATCGTTACCGGATTAAACTTCTTCTAACAATAATACCAATGATGA
CGAGATATTATACGAGAAGGCATTTCCAAGACAC
>1e308c59-4933-438b-ae65-14465c6408c1
GCTATTGGTCTAACAGCATGACTGCCCTTGCTAATAACGCTAGCAAGCCAAGAGCTCCTCCAAAAGAACCATATGAGGCG
TAAACAACTATTCTTAATTACCTTGTGCATTTGCTTCTTCAGACCTTCTGCCGAGGCCTTTTGTGCAGCGCAGACCTGGC
GCTGGTATATCATATTTCGGCAGCAGCATGCACTAATCATTATGCCCGATGAGGAAATCAACCAGAACGCCTTAATGCCG
GAATATGGCAGCATTTTGCACTCACAGCCTCTCTTTATTTACTAATTGCACTACTGACTTTATATAACCACAAGACAACA
CAATGTCCACAATCCTACGTTTCCTTAACTGAAACACCAACCCGCCCCATCAACAGGGTTTCTTTCTGTAGTGCATGTAT
ATGCGTTTGGTAAAACGCATTTATATGGGCTCCACTTATATGACTGCAAAGCTACATGTGCAAGCTCAATCAGCGGCTCA
ATGAAGTGTAGCCGCAATCCTCTAAAATTAGGAGGATATGGCATTATTCGTACCATCACCATATACTTTAATAGCAAAGC
CATGTCGATCCCATTTTATTACTTTATGCTTTATGAGGGGTGGTTATAGCTTGGCCTCGATTTTACTTCGACAAACAGAT
TTAAAATCTCTTATCGCCTATTCATCAGTAAGCCGTTATGATAGTAACGGCAGCCTCCCTAATCCACAGAATGAAGAAGC
CTAACGGGGGCCATCATTTTAATAGTGGCACGGCCTTGTCTCATAAACTTATTTTTGTCTATCCAACTTTGGTATGAGGA
ACATTAACGATGAACACTACTTTTAATTTTGAAGCCTTACAACTAATTATACCCTTCTCTCCATGATGTCCTGTTTAACC
TATTAAACATGGCCACTCCACCAACAATCCAACCTAATGGGAGGAGCACCACTAATTGTACGGCCGCGTTCGGCTGAAGT
CCCCACAATCCTTATTACAGGGCTGGCGTGAGTGTTAACAGCCTGCTACTCATTACACATATTCTTAACCACACAACATG
GCAAGTTCTCTAGCCACCTGGCATCCATACAATAACAAACGCACGAGGAGCACCTATTAATGGCTTCTTCACATAGTCCA
ATAGTTCTCTAATATTCAAGAGCCAGAACTGAGCCCTTGATCTGGCGTATTAACCACAGATACCTGACCGCTCGCAAGGG
AATACGAGATTGACCCCGGAGTCAATCTCGTGGTTTCAGCCAGGCGGTCTGAATATTAGAGAACCGAGAATTATCACCGA
GATTCATGTTTGTTTCTAATAGTCGAACAGCTATAACAATAACGGGCTGATGCTTGTTAATGAAGACCTCAATGTACCAG
AGTCGTATAATGAATAATTTAATTGGTCAGATCTTTAATACAATAATTATTATTCGGCTATTGAACTGATCGATGAACGA
TAGATTTTAAATCATCATTTAATGAACTGTTCTTTACCCCTCGCCAGGTGTAATAAATGGACCCATATGTTGAGGTAATC
GATGAACACAGTAATACCTACTGTTTTTGGAGGTTTTGAAACCGTATACGATGAACGGCTTCCAGTCACGAAGATGAGCC
ATATAATATTATTTTTATACTTCCTGTACGCTTCTGAAAACGGACCGGAACCGTCGGTAATGCAAAAATAAGTATTCCGT
GCGTTAAATTTCTCATCCTGTTGAATATTGAGGATAACGCTTCAAAATACCGGGTATGTTCGCTTCACAATAGAAGACGA
AATATTGTTAACAATACTGCTGGTGTTAACGAAAGCGAACAACAATGAGTTAATAATGGAATCAGCCTGCTCGCTCAAAG
>bd7665ef-7bae-40f9-a7e3-0b0572c5de59_Basecall_Alignment_template
AAATGATATCAAAATTACTGGCACATGTAGCTAGTCAATAGGCTAATAATAACAACCATCGGCTGTCAACCGTGCGCTGC
CACATATGCTACACGCATTCTTTAAATCAAAACTGTTGTTTATGGAATCATCCCACAACCTTAGCAACAGGCAGGACATT
CGAAAATAGGAGATCAAAACAATACCAGTACATCCTCCTGCTTCTGGTGGGAACCTTGCTCTGGCAGAATTCCATTCTTG
ATAGCTTCTACTCAAAGATGCTATCATGAAACCATAAGCTCATCTACACTAAACCTGAACGCTGCTGCCTGGCCGCCACC
GTAATAACAGCTGCCTTGTACGCCTTATCTTTTAGTACAAACAATTTGACATTACCTTCAAAAATCGCGAAGATAAAACC
TATCTAATGCCATCCTCGCCTCTCCTTAGGAAGCATTACAATTGGGCCTATTTCTGCTATGACTTTAGACCAAGCTCAGA
CCACTCCTACAGTATGCCACCTCATCAAACTCTCAGCACTAGGGCCACCATAGTAGAATCTTTGTATCCTTATTTTCATC
CATAAAACAAACAAAACCGTCCACAAAATAACATCTATTTCCGACATATTAACATTCTATGGCTCCTAACACGATCCCCA
CAACCCACGCTTTTAAAAAGCACAAAAGTATCACAACCCTCAATGATGCAACCTGATACGAATATTCGATTTAGATTCTT
CTCAAAACACAATTAAAGATATCAAAAGCCGCTCTTCCTGGCCCAGGGCAAAGTAAAACCTACTTAGCAGTATTCACAAT
ATCGCCATTAACCTGATTATCTTAACCCTAGACCTCCCACGCTGAACTTTTATAGCTTATTAAGCACCAACCTTGTAAAT
TGGGGACTGAAGACTTATCCTTCTAAGTATTTATAAAACACTACCTTAGTTTAACAAAACATCCAGACTGTGATTCTGTC
AATGAGGGCTAACCCTTTTGATTCAGGCGGCATGCCGCCTTATATTTCTATACTATACTCTGGTACGTCCTTCCCCTCTA
TGTATATCCATTACGTCCCCTTCTCGACCTCACGGTAATCATACTCGTGACTTCCTATTGATTCCACATATTAGTAGAGA
CCAAAGCAACCCTTGGATAACAGATTAATCATTACTAACTTCACGCACATAATATCTATTCACATACTTTCTTTTCAAAA
TACCTCTGGTTACTCTTTCCAGTGCTTACGGATCTTCCCTCCGCAACTCTTGATATTAAAATACCTCTAGTTGCACTCGA
GATTGAACCGTTCTGTCTAAATAAGTAACTTATAGTCTACAAAACATTTGGTACTTTTAAAATATTTACCTTTCTTCATA
TCAGTTATGTATACCATCCTATATAGGGTCATATTAATGCATGGTGTGTAACAGACATAGACAATTCCAGAGGCTATTTA
ATTAATGTCTTGTTAGACATAATACTACATATAATACCCCTTCTTAACAAAAATTTTACCATTAACTTTAAAATATTTTA
TTATAACTTAGTTTTCTATAAACCCCTTACTACAACATAGATTAGCTAACTGTTCATTAAACCCTAAACCAAGTCAACTC
ATTGCAAGTTTGTTCGTAGGAAAACTTTTCCCCACTTTTTAAAATGATAAATAATTTATAAAATCTATACTAAAGTATGT
GTTTTAAATTTAAACCTAATTTTTAATGTATTTTTATCCTGCCAGGACACAGAACTTCACGCTTTTAGAGGAACCCCACC
GGCTTTAGACCAGCCGTGTAGTAAAACCAAATTAGATATAGTCAACCATTCAACACCATAATTATTTAAGTCCTAAATCA
TGCCTTTATTGATACCATCCCATCAACATCTCCGCATGGTAGAGCAGCTCTCTCCTAGGATTATATTCATTATCAACTAA
TCACTGGAGTATTTTATCCATACATTACACCGCCGACGTATCACTAGCATTCTCCTTCAATCTCTCATGTTGCCAAACGT
AAGCTTCAGTTATTAATCAATATACATACAAACGGGCTTCATTGTTTCATCTATACCTTCACAGCTTATTTTATTACGGA
TCCTATCTCTACAAAAAGAAACATGAAACATTGGGTTATCTTACTACTAACCACTATAGCAACAGCATTCGTAGGATATG
TCTCCCATGGGGACAAATATCCTTCTGAGGAACAACAGTAATGCAAACCTCTTGTCGCCATACCATATGTAGGAGGAACA
CTTGTAAATTGAATCTGAGGAGCTTCTCCATTGACAACGCCACTAACCCGATTTTTACCTTTCCGCCCTACTCCATTCAT
AATCATGGGCAAGCATTATACACTTAGTATTCTCACGAAACAGGATCGAACAACCCAACGAATAAACTCCAACTCAGACA
AAATCCCATTCCACCTAGCACCACCGGGACCTGCTAGACACTAATAATATTAACAGCATTACTAATACCCTCACTTTTAT
ACCCAAACCTATTAGGAACCGGAAAATTTCACCCGACGACCCTTTCTACCCCCATTAAGCCAGGTGATATTTTGTTCATA
TACCAAATCCTCCGATCTATTCTAAATAAAATGGGAGGTGTTGGCTATCTACTCTCAATCACCAATCCTCTCATCATACC
CTGGTCCACATCCAAACAACAGAAGCTCAATACACCGCCCAATCAGTAAAATATTATTCTGATACTTAATCTCCTATTTT
CATCCTCACGTAGTTGAC
>72671089-44d9-416d-8c18-c9f41a790162
AACTTTTTTCCCCACTTTTTTTTTAAAATGATAAATAATTTATAAAAAAATCCTATACTAAGAATGTATTTTTTAAATTT
AAACCCTAATTTTTTAATGTATTTTTTTATCCTGCCAGGGCCACGGAACTTCACGCTTTTAGAGGGAGGAACACCGGCTT
TAGGAGCCGACCATTCTTCAGCCAAACCCAAGTGGAAGCTATGATCGAGCTTGAATCACACCAATTAACACAATAATGCT
TGCATCCATTAGCATCCTTCTCTACCTTTAATGGCCGATACCTATTTAAAACTTCAATAAAGATACAAGCGTACTGCGGT
AAAATTACGCCTTCTTTCCACACTTGCCACCCTTATCATATTTATTAACTTAGGAATAGAAATCAACACCACGCACATCA
ACTTAATCTCTTCCACAAATTTTAACGTCGACTAAGCTTTAAATTCGATTACTTCACTACACTCATATTCTGCCCAACAG
CACTATTTGTAACATGGTCTATTATAGATTTCGCCAAGTATATGGCCACGACCAAAAGTCAATAAATTCTTTAAATACCT
ATTAATCTTTCTTTTAGCAATATTAACACTAGTCTCCTCAAAACAACCTTTTCAATTGTTTTATCGGATGGGAGGGTGTT
GTATTGCTTCAAAAGATAATAGGCTGACTAGGAGGCGTAACTGATCGTGGTAATTTGGCTAATGCTTCATGTTATAGTGC
TATTGGTAATATCGAAATTGCGTTAAGCGTGAACCAGATTATTCGTGCGTATAATGTTCATTTATTCTAAGGATAACAGA
AGCTCGCGATAAAGAATGACTGCAAAAAAAAGTCAATCGGAAAAAAAAAGCGTACTGCAAGCTACCGGTAGTTTTTTTTT
ATCGTGAAAGGACTGCTTGTCGACCGAGTTTCGATCATGAACTTCCCGCGGGTTAACCGCTCCGCGTGAACTCAAAAGCG
ACCAGTTCCATTGACTATTTTGAACCACGATGCGCCAGATTTAAGCCAAAAATACATAAGGCTCGCCAGTATAGAGATTT
TATGAAACCCCATCGTACAAAAGTGGTTTTAACAACACGGG
>d7e5b42a-235d-44f0-a006-e4ce0f9e0062
AAAAAAAAACAACTCGATCACTAGCACATTTCCTCCCAGAAGATACAACCATTCTTATCAGCCCTTGTGTGGTAGTTGAA
ACAATCAGCCTCTTAATTCGTAGCGCTCGGGTACGCCTGGCAGCTAACTAACAGCAGGACATCTACTACTTCAATAATAT
TTAGCAATCATCCACCTTCCAACACCCATGGAGGCCGGCTACGGTGGCCGTAGCAACAACTTTAATACTACTAACCATCC
TAGAAGTAGCAGTGGCACTTATTCAAGCCTATGTATTTGTGCTCCTACTATCCTGTACTTACCACAAGAAAACATCTAAT
GTCCTCAAACCCACACATATCACATCGTAGAACAAGTCCATGACCTATTACCGGGGCAATGTCTGCCCTATTAATAACAT
CAGGTCTCGCCGTATGATTTCACTATAACTCTTACTGACATTAATCGTTACTGCTAAGCCTTCTTCTAACAATATGCCAA
TGATGACGAGGATATTATGCGAGAAGGCGCATTTCAGGACACCACACCCTATTTGTACAAAGGGCTACGATATGGAATAA
TTTTGTTTATTGTCTTCGAGGTGTTCTTTTTTATTGGTTTCTTTTGAGCCTTTTATCACTCTAGCCTATCCCCACACCAG
AAATTGGAGGCCAATGGCCGCCAACAGGGTTTTCCGGGTAGACCCCATTCGAGGTCCCCTTTAAACACAACCGTATTATT
AGCCTCGGGGTAACAGTCACCTGAGCACATCATTCTATCATGAAGGGAAACGAAAATCGGCCCTTTTCTCTTTATTGTTA
ACCATCACCCACAAGTTATGCTTCACAGCCTTACAGCAATAAGTATTACAAGCCTTACAATTTCAGATAATGTTTATGGA
ACAACGCTTTTTTTGTGGCCACAGGTTTCACGAATCCATGTAATTATCGGCTCCTCCTTTCTAATTTTGCTATGCCTCCT
ACGACAAATCCTTCATCACTTCACCATAGACCACCATTTTGGGTTTGAGGCCTTGGCATGATATTGACATTTCGTAGACG
TAGTATGGTATTCCTATTTACCTCAATCTACTGATGGGGACTATTGCTTGGTATTATTAGTACAAATGACTTCCAATCAT
TAAGTTCTAGGCAACCTAGAAAGAATAATGAGCATAGTAATCCTGCTTAGTTGCATGTAATCATCTTATCTATAGCGTTA
ATCACAATTAACATCCTGACTCCCAAACACACAATACATCCAAGAAAAACTATCACCATACAGATGCGGCTTTGACCCTT
TAATCTCCGCTCGCCTCCATTTTTTTCTATGCGCTTTCTTGGTAGCCGTCCCTATTCCTTTTGACTGATCTAGAAATTGC
CCTCCTCCTACCACTACCATGAGGCTGCACAATCTAACACCCTACCGCAACCATGACATGAACTTCCCTAATTTTAACCC
TCTAACACTCAGTTAATATATGAATGAACTCAAGGAGGGACTGGTGAATGAAAGAGTTAGTTCAATAAAGACAATTAACT
TCGACTTAATTAATCATGGTTTAATCCATGACTCTTCAATGCCTACCATTTTATTTAATCTGGGCTTGGCTTTTATAGCA
ACAAGTATAATAGGCCCTGTCATTACAACGCTCACACCTTATCTCCGCTTTATTATGGCGGAAGGCATAATATTAACTCT
TTTCTAATATTATTAACAACCTGGTACAGAACAATCTACCTTACTCTTTTCTGCCTTAATAATGCTACTAACACTCTGCG
GGCGGGCACGAGCCTGTCTTTTGCGGCTTTACAACTCGAACACACGGATCAAACAGTATAAACAACCTAAATCTCCTTCA
ATGCTAAAAATTATTATTCCAACAATTTTTCCTTCTCCCTATGTCCTTTTGTCCAAACCCCAAGTCAGCATGGACTTCAT
GTTGACGGGGCTGACTCGAAAGAAATTATTGAATAATAATTTTAACAATTTAGATTGGGCCCCTCTGCTGATCCATGACC
ATTACAATAAAGACACCAGGCAACCCACTTCCGCACGAGCTGCCAAAATGACCAGCTAGCGATAACGAAAAAAACAAAAG
GCTGGAGCAACCCTGCCAGCGACTTCAGAACCAATATTAGAAAAGTTAATATTATGCCTTCAACAATAAAGCGAGATAGT
ATTGACATATACTTGTTATAAACAAGCCAAATTAAATATTTGGGCGAAGTCGTAGTTAAACATGATTGGCTGAATAAGTT
GGCTGTTTTGAATTTTAACTCTTTCGTCGGCTTTCCTCGAGGACTAGATCTTCATAATCAGTCAGAAGTGAGGAAGTTCA
TCGTGATGCGGCGGAAATAAAGAAATGGAACGTACCAACATGCTAGAAAAATGAGAACAGCAGGGTGAAACCACCGTCAT
CGGTGACTAGTTTTCTTGATATTGATTTGATCCCGAGTGATTAATTGTGTTAACCAGGACGGCTTTTAAAAAGCGGGATT
AGCTGATTCATTATTCTTTTCTGGGCCTTTCGTATGGAACGGAGTCTTGTGCTGTTCAATACTGAAAGGCGGATCCGTCG
GCTGGGCCAACTGGAATGACGTCTGCAATGTCCCTTCATCTTTGCTGCCTCAAGCCCAGATGATACTGTTGAAAGACATA
CGAGGGCGGTAAAGGGCTTTCTCGCTATACTGTTAACTGGGCTGTCTGGGGGTGATGATTGTAAAGGGAACCGATTTATT
TCCCTTCACCTTGTTTCGTGGCTCGGGTGACAGATAGCCTCGATTTGTGTTTAGAAGGGGAACTATCAGTAATTCAACTG
AGGAAAACCGGCGGCAATTATTGATTATTGGTTCAGGCTTCAAATTGACTCAAAGGCTCGAAAACCGGCCTCGGAAGATT
TAACTGGTACATTCATCGTGGCCCTTTTTATACAAATGGTATTCGTAATGCTGCCTATATGCTATCCTCAAATTATTTCG
TGTTGAAGAAGGCAATATCCCGACCGGCGGCTAACGGAAGTATAATGACGATAACCAGGGGCGTATTAATAACGGGTCGT
GGTTTTCCGAACTACGATGTGATATAATAACTGAGAACAGAACAAATACGCTGGAGCTGGGCCTGTCCTTCTGAGATGAT
TGGCTAATGACCAAAGTTGTACGACACTAGTCATGAACGTTGAAGAGCCAGTGTTGGGGCTGACCGGTTAATCTGCTGAT
TGAGCACTCGATGAACGTAGAGGCTGATTCGGCATTGAGGACGTGTTGAAACTGCAACGGTGATCCGGACCGTTTTCAAC
TGTCT
>7f25282d-dc59-455e-99b2-bda3d53a6dcb
AGGCCTTTTATTACGGATCTATCTCTACAAAGAAACATGAAACATTGGGTTATCTTACTACTAACCACTAGCAGCAGCAT
TCGTAGGATATGTCCTCCCATGAGACAAATATCCTTCTGAGGGGCAACAATGTCACAAACCTCTTGTCCGCCATACCATA
TGTAGGAGGAACACTTGTGAATCTGGACTTCTCAGTGTAACGCCACACTAACCCGATTTTTACCTTTCACTTCTACTCCC
ATTCTGTCATGGGCTTAAGGCATTATACACTTATTATTCCTCCACGAAACAGGATCGAACAACCCAGCAGGGGCCAAACT
CCAACTCAGACAAAATCCCCATTCCACCCTACTTTTTCCTACAAAGGACCTGCTAGGGCACTAATAATATTAACAGCATT
ACTAACCCTCACACTTTATACCCAAACCTATTAGGAGACCCGGAAAATTCACCCAAACCCACTTTCTACTCCCCACATTA
AGCCAGAGTGATATTTTTTTTATTCGGCTTATGCCATCCTCCGATCTAATAATAAAATGGGAGGGTGGCCTTAATACTCT
CAATCTTAATCCTCTCATCCTTACCCTGGTCCACACATCCAAACAACGAAGCTCATTACACCGCCCAATCAGTAGGAAAT
ATTATTCTGATGCTTAATCTCACTATTTTCATCCTCTCCATGAATTGGGGACAACCAGTAGAACCCCCATTCATCTTAAT
CCGACAAACAGCCTCAGTAATTTATTTCCTAATTATTACAGTCTAATTCCTATTACTGGCACTATAAGAAATAAAATATT
AAACTGATAGTCTCACTCAAGAAGAGGACCTTTCCCTATCCCCGGTTCCCAAGAACCGGAGTTTTTTAAATAAACTATTT
CTTACGACATCACCAAACCCTCTACCAACCGGGTGGGAAAAAGTGATTGCTAATCACTAAAATCCAGGGTTAAACACCTG
ACCCCCTCATTAATACGAGGCGGCCTTATATTTATATATATACTATACTCTAGTACGTCCTTCCCCCCCTCCCTATGTAT
ATCGTGCATTCCTTCTCGACCTCACGGTAATCATGCTCCAAGTGACTTCCTATTGATTCTACATATTGAGTGAGGGAGAT
AAGCAACCCTTGAATGTAAGATTAATCATTACTAACTTCGCGCATAATATCCTATTCCACATACTTTCTTTTCAAATACC
TCTGAGATTTTGCTCTTTCAGTGCTTACGGATCTTCCCTCCCGCAACTCTTGATATTAAGAATACCTCTGGTTGCACTCG
AGATTTAAAGAACACCGTTCTGTCACAAATAAATAGCTTATAGTCTACCAAAACATTTGGTACTTTTTTTTTAAAATATT
TACCTTTCAACCACATATCAGTTATGTCTATACCATCCTGTATAGGGTCGGGCATATTAATGCATGGTGATAGCCAACGG
ACATAAGACAATTCCAGAGGCGCTATTTAATTAGTAGCGATTGCTAGACATAATGCTACATATATTTCCCCTTCTTAACA
AAATTTTTTTTACCATTAACTTTAAAATATTTTTATTATAGCTTAGTTTTTCTGCTAAAGCCTTACCCCACGAACATAGA
TTAACTTTTATTCTTGTTAAACCCCTAAACCAAGAGTCAACTAAACTGAGTTTGTTCATTGAGGGAAAACTTTTTTTCCC
CACTTTTTTTTAAAATGATAAATAATTTATAAAATCCTATACTAAGAGCCTTATGCATTTTAAACGTTAAATCTTATTTT
TACATTATTTTTACCAAAAAATAAAGCATTTTTTACATAAAATATAAGGGCCCGTACCTACAACCACACCATGTATAATT
TATTTCTTTTTCCATAAAAATAAAGCACTGAAAATGCCTCTTACCATTTACAATAAAAGTCATCGTAGCTTAAAATATTA
AAGCCTGGCCTTGAAGATGCCATTAGGACTTGGTGCCTCAATGACGCAAAGATTTGGTCATAACTTACTATTACTTAACT
CTTAAATTACATGCAAGTATCCAGCACACCAGTGAAAATGCCCTTAAAACAACCACCAAAGGGCCGGCATCAGGCGCACC
AAAGTGGCCAAGACGCCTTGCCTCGCCACGCAAGGGGTACGGTGATTAACATTAAGCCATGAAATTGAAACTTGACTTAA
TGTTAATCGCACTGCTATTACTAGTAATAGGCATCTTTAATACCGGCTCTGATGATTGTTTAGAGGCATTTTCGCAGTGA
TAACGATACTATGGCGCAATAATAAGTTATGACAAATATTCCGACCTGCTCAAGGCAAAGGCTGTATTTAACCTTGACTT
TGTGTAAATGAAACCAGAAACGACACCTTTATTTAATGAATAATGTTCAATGATTTAACGAATTATGTAAAGAAATCTTG
ATTTGGTAAAAAACAATAATTTAATGTTTAATACTTCCTTGGTATGGAAGTTTTATAATTATTATCATTTTAAAAGTGAA
ACAATTTCGATTTAACGACTCTGGTTCAGAGTTTAACTGGAAAGTTAACTTCGTCAGGTAGCAGAAAAAAGTAGCTTTAT
ATCAAACGTGGACCAACGTTAGAAAGGAGATATAGCAACAATATGTCTGGCTGAAACATTAACCTCTTCAATTTATGTTT
TACCATGCGATATTATGGTAACCGATTTAATGTTTAAAAATGAACGAAGTCTTTGTTAGAGTTGCGGCGATGAAAAATGA
CCAGGGGCATTGAAAAGAAAAGTATTGAATGCGTGGCATGTTAATCTTCTCGCAGCCAATAGAGATAAATAATTATAAGC
GGAGAAGGAAAGTTCCTTATGGTATATATATGGAGCGGCATGCCGCCAGCATGAAGTCCGGAATATTTAACTGGGTGTAC
AGTGATTGGCAATCCCTTTCCGGTTCTGGGAACCGAACAGGATTTCTAACGCCAGTATGAAATAATTACTGAACTTTCGG
CTTTTGATGGTTGGAAACCACAATTCGTGAACAACTGATGATTAGTATCGACACACTGATTGAGCGTACCAACTTCGTTG
TTTAGTCGAAGTGGAATTGAACAAGACAACACCAGGAATAGATCGAGGATGGCTTTTGGCGATATCATACAATGAGAACA
AGCGTGTTTGAATAAAAAAATTGTATCGCGATTATCGAAAGTAAGGATGGTGAATTTGAGGCCGGTTGTTGATCTAAGTG
AACAAAGTAAATAACTTAGTATGGAATTATGGCGAGGTTAATGGTTGTCGAAGCTGCGAATTTCGGTTACTGAAAGAACT
CCATATTGACGTCTCGTGATTACTGTTATACGAATGTTGGTAACAGATTAACTCAATGTTTTCACCAGAAAGACCAGGAT
AATGGAGCACCGGCGCGAAAAGGG
>8f6fbcdd-a042-4cc9-86bc-4e7db318c052
AACAATGCTGTCTCTATTAACCTGACTAGATAGACCCACTTATATGCATCAAAATACAATCTAATTGCGGTAGCATTCTT
AGCATTTACTAGAACAGAAAATTCTAGGATATATACAATTACGAAAGGCCCAAATATAGTATGAGCCCCAAAGGGATTCT
ACAACCTATTGCAGACGGCCTAAAACTATTTATAAAAGAACCAGTACATCCATATGCCGCCTCCAAGCACTATTCATTAT
GGCTGCAATCTTGGCGCTATGTTATCCATTATATTATGATCACCTCTTTCAATACCGTTTCCTTTTAATGGACATAAACC
TCGACCTGTTAATCATACTCGCACTTTCAGAAGCAGCAGTATATACAATCTTATGGCTGATCCTCAGAATTCTAAATAAT
GCAGCTCTTATAGGGGCCATTCGAGCGGTAGCACAAACTATCTCTTATGTGAAGTCACACTAGAGATTATTATTTTATCT
ACAATCTTACTAATGAGGAGGATTTACAATTCAAACCCTAAAGCGCCACGCAGAGCCAATATGACTCTTAATAGTATCAT
GACCAATGTGTAATATGGTTAACATCTACCCTTGCAGAAACAAACCGAGCCCCATTTGACCTAACAGAGATTGAGTCTGA
ACTTGTCTCAGAGTTTAATGTAGAATATTCAGCAGGCCCATTTGCTTTATTCTTCCTAGCAGAGAATACGCCAATATCAT
AATAAATACAGTATCATGCATTATATTTATAAATCCAGGGCAAGGAATAATACCAGAACTATTCACCATAAATATTTATA
ATAGAAACAACTATCCTAACAATTTGATTCCTATGGGTCGGGCCTCCTACCCTCGATTCCGATCTGATGGCTCATGCATC
TTCTATGGAAAAACTTCCTCCCATCACCTAGCATTGCCTTTGACACACATCCTGCCTATTACCTTATCAGAGAGTTCCCA
GCTTAATTTGGACATGTGCCTGAATAAAGGGATGGCATTAAGTGAACTAAAAGGGGTTTAAACCCTTTCATCTCCTAGAG
AAAATGGGAATCGAACTAAACATTAGAGACCAAATCTATGTACCCCATCATACTGTTTTCTAAAGTAAAATTAAAGCTAA
TAAAGCTTCTGGGTACATGCCCCCACCAAAATGTTAGTTAAACCCTTCCTTTACTAATGCACCCTCCATCACACTGCGCC
ATATCTTCCCTATCACAAGCACTATTATTACAATATCAAGCTACCATTGAATATTCGCCTGAGCTGGATTGGAAGTGTAT
ACTCTCTATGCACTACCCCTAATCTCAAAGAACACCACCCCGAGCCGTGAAGCCACCATGAAAATATTTCCTTGTTTTCA
AGCCGCCGCCTCAGCCATATTAATCTTCGCAAGCACCATTAATGTGACAAGCTGCTTAATGAGACATTTCATTACTCACA
CCCTCAGCACCAATAATAATATTAACTTTTAGCTATTACCATAAAGAAGGCGGCCCATTCCGCTACGATTGCCGGAAGTA
TCATTAGGAACAACCAACTCGAATTTATATTGGCCAGTTGTTGAGGGTAATGGTTAGAGGATAAGTGTATTGCGATAAAT
GGAAATGGTCGGCGATATTCAACGATAAATGAACTGGTTAATGGTAAACGATGAAGAGCAAAGAACTTAAGCAATAACTG
ACTTTATTAATTTTATAAGTTTTGATCTTTCAGGTCGATTCCCATTTTCAGGAGATAATTTTAAACCTTTGGTCACTCAT
GATCGGCTTACCCTGAAGCTTCGATAACAAAGATATGCCAGAATTATTGAAGTACAAGTCAAATGACCAGGGCGCAGTTG
TTTTAACAATGTTATGGTGTATAATTCTACATTCCCCTGGTTCAACATAATGCGTGATACTACGGCCAGGCAAACAAAGC
TATGGCCTGCTAATCTTCGATACTGTTCACCCTGATAGATGTGAAATGAAGACTCGTACTGGAAACAGACCATGACGATA
TCGATATGACCGCGTGGCGTTGGTGATGTAAATCTCCGCTTAGCCAGCCAGATAAACAATAATTCTAACGATTTCGCCAA
GCGTGCTACCGAATGGCCTATAGGCGTGTTTAGATTGTATACTAACGTAACTTTAACCAACGAGCCGGAACTATGTCCGA
TGTTATTGAAGAATTGATCATATAATGGATGAGACCCTGGAATAGTGCTTTGAAGGCGTATAAGTTTTAGATCTGCAATA
GCAAACTGGCTACCAGACGCTTTATTATATATCCTAAGGAATCTGTGGCACCTCAACCAAAGTACATTGAATTGAGGCTT
GTTGAGCTGCTGGCTACATAACACGGG
>a9484dc7-111b-4b4a-9bbe-d7399b8e8cb2
CAGCCTGCTACTCATTACATACTTAACCACACAACATAGCAAGGTTCTCTAGCCACTGGCATCCATACAAATAACAAACA
CACGAGAACACCTATTAATAAACTACATAATTCCAATAGTTCTCCTAATATTCAAACCAGAACTAGTATGATCTGGCACG
TATTAGCAGATACCCTGACCGCTCGCAAGGAACCACGAGATTGACCCCCGAGTCAACTCTAAAACAACAAACAAAGCTAC
TAACAACGCAACCAGAAACCACAATACAGAACGCAAAATCATACAAAATCACGCCCCACAAAATCCCCACAGAATCAAAA
GAAATACCACCAAAAATCAACATATAGCTTCCCAACCCCTTTTTGCCAACCCCCAAAATCCAGACCCAACAAAAACTAGC
AAAGATAAAAAACCACAAGATTAACAGCAACTGAACGACTCCTCAAGCCTCAGGATAAAAATCAGCAGCCAAAGCAACAG
AATAAGCGAACACTACTAACATACGAATAAATCAAAAACAAAATGACAGACAAAAGAACTGCCAACACCGACCAAAAATC
CCCCACCAACAGCAGAAGCTATCAAAGCCTAACTTACCCCATAATAGAACTGAGGGTTGAAAGCCACTAACAACAAACCA
AAGGCAAACAAAGACAAACAGAAAAATAGCATAAGTCATTATTCTCACCAAGACTCAAACTCGGAATAGCGGCGAAAACC
GCCGTTGTATTTAACTATAAAAATGCAGGCGGCACGCCGCCTTATATTATATATACTATACTCTAGTACGTCCTTCCCCC
TCCCCTATGTATATCGTGCATTCCTTCTCGACCTCACGAGTAATCATATACATTGACTTCTATTGATTCTACATATTAGT
GAGAGAGATAAGCAACCCTTGAATGTAAGATTAATCATTACCAACTTCACTGTAATATCCTATTCCACATACTTTTCTTT
CAAAAATACCTCTGGTTACTCTTTCCAGTACTTACGGATCTTCCTCCATAACTCTTGATATTAAGAATACCTCTGGTTAC
TCGAATTTCAAGACACGTTCTGTCACAAATAAGTAACTTATAGTCTACCAAAAACATTTGGTACTTTTTTTAAAATATTT
TACCTTTTTCAACACATATCCAGGTTATATTCGCCTGCATCTATATAGGGTCAGACATATTAATGCATGGTGTGTAACGG
ACATAGACAATTCAAGAGGATATTATTGCCATTATTAAACATGCTGACCATGGACAGCATGAATTGTTAATATGTTGTAT
ATATGTTTATTTTGTTTAGCAAATTATGTACAACATTTTATGGCTATGTAAAAAGCTGACTGCTTAATAATAAGCGAACT
TGAACTGCATGTGCTATTTATCTAAATGTGGTCTTCAAGGAACAACATCAACTGCTTATAAATTGGGTTCCTTTATCAAA
TTGTCCTGTAGTTTGACAGAGATGACAGAAGGTTTGGGATACATTCCTGCCAAATGTCTTGTAAACAGGATGGAATATAA
AAATGTTACATCCACAGAGTCAGATAAGTTCAGTTCAAGGAAATCAGGACTGAGGCAGAGGGGGCAATCTAGCCTGTTCC
ACATAACACCACCACCTGATACATGTCCTCCTGTATCCCATAACCCCCATATAAGAAAACAATCAAGTAATTGTGGCTCC
AAAATGATTTCCAGTGGCTAAAACCCACCTGGACATCGAGGGGCAGGAGTCTCCCAAAGTCAGATCTTGTATAGGGATGG
GAAATTTGGCATCAGAAAGCTCTTGCAGAAGTAGGGTCTGCCTGGAGGGCCTCAATGTGGTTCTGATCAAACATCTGGGA
GAGGCAGTGATGTTTGGGACTGCCCATAGCCACAGAGGACCCTCAGTAACAAGGCTGAGGCAAAAATTCGGGGCAACATG
CCTGCAAGCTGTGCTCTCCTTGGTCCCACATGGGGCCATATGCTCCAGAGGGGAAAGAAAGATGCACTGTATCCAAACAC
TGCCGGAGCTAAGTCATAGGTCCACTGGGCTGCACGGACTTTCTGCTGATGCACCCAAGCATATGTAGGTTCTGGCTTAT
AAACTCAAAGACTGCATGGCAAGATTTACCAGCCTCTTCCCTGCCTTCCCCTCTTGCTTCTGGACCCCCATTCCTGTTGG
CGGGAAAGTTGGTCCTCTGTGCCTCAGTGCCTATTCCTCTTCCCCCTAGACCTCCTCTATGGAAAC
>fc370726-a7d5-467f-b791-500626d64999_Basecall_Alignment_template
ACATACTTCGTTCGGTGTATTGCTGAAAAGTATATGGAATAAGATATTATGCGCGTGAAGCTAGTAATGATTAATCTTAC
ATTCAAGGGTTGCTTATCTCTCACTAATATGAAATCAATAGGAAGTCAATGGGTATGATTTACTCGTGAGTCGAAGGAAT
ACACGATATACATAAAGGGAGGACGTATTACTAGGTATAGTATATATAAATATATAGGCGGCATGCCGCCTTACCATTAT
GAGGGGTCAGGTGTTTAACCCTGATTTTGATAGCAATCTTTTCCCTCCGGTTGGTAGAGTTTGTGATGTGTCGAAATAGT
TTATTCAGAAAACTCGGTTCTGGGAACCGGGGATGAGAAAGGTCTCTTTTCTTGGTGAGACTATCAGTTTAATATTTTAT
TTTCTATGAGTGCCAGTAATACCAATTAGGACTGCAATAGATGGGAAATAATTACTGAGGTATTTGGCCGATTAAGATGA
ATGGGGTTCTACTGGTTGTCCCCAATTCATGAGGATGAAAATGGAATTAAATATCAGAATAATATTTTACTGATTGGGGC
GGTGTCTGTGAGCTTCGTTGTTTGGATGTGGACCAGGGGTATGATAGGGAAGTTAAGATTGAGAGTATTAAGGCCAACAC
CTCCCATTTTATTAGGAATAATGAATCGGAGGATGGCATAGCGATAAAATATCCTCTGGCTTAATGTGGGGAGTAGAAAG
TGGGTTTGCCAGGGTGGCGGTACCGGGTCTCCTTAGGTTTGGGTATAAAGTGTGAGGTTAATGCTGTTATGTAGTATTGG
TGGTGCTCCTAGCAGTCCTTGTAGGAAAAGTAGGGGTGGAATGCAGGATTTGTCTGGTGAGTTTATTCACCATTGGGTGA
TATGATCCTGTTTCGTGGAGGAATACTAAGTGTATAATGCTTAAGCCCATGATTATGAATGGGAGTATTAAAGTAGAAGG
TAAAAATCAGGTTAGTGTGGCGTTGTCAATTGAAAGCCTCCTCAGATTCAATTACAAGTGTTCCTCTACATATGGTATAG
CGGACAAGAGGTTTATGATTACCTGACGCCCTCAGAAGGATATTTAAATATCATGAAGGAGACATATCACCGAATCTTCT
TATATGATGGTTGTGTAGTAAGATGCTCAATGTTTGTATTTCTTTGTGAGAATGGGATCCCGTAATAAAGGCCTCGGGTG
CATGAAGGTATAGACGCGAAAACAATGATGAAGCTCGATTTTGCATGTGTGCGGATGATCAACCATGGTTTACGTTTCGG
CAAATATGAAGATTGGACGATAGTATTACGTCGGCGGTGTAATGTGTAGTAAAAATACTCAGTGATTGGCTAGATAATTA
AACATAATCCTAGGAAGAGCCAAGTTTCATCATGCGGATGTTGGATAGGATATGAGTAGGTCAATAAGGCATGATTTAGG
ACTTTAATAGTGGGTGGTGTTTCAGATATAGTTTCGATCCTTAACCCACTTGGGTTTGGCCAGAAATGGCCAGCTCCTAA
AATAGTGGGGTTCCCTCCCCTCTAGTAAGTTCGTAGCCTAGCGGGATAAAAATACATTAAAATTAGGTTTATTTAAGCAT
AAGGCTTCCTTAGTATAGGATTTTATAAATTATTTATCATTTAAAAAGTGGGGAAAAATTTTCCTACAGACAAACTCAGT
TTAGTTGACTCTTGGTTTAGGAGTTTAACAAGAATAAGTTAGCTAATCTATGTTCGCAGTAGGGGTAAGGAAGTTAGCAG
AAAACTAGTTATAATAAATAACAAAGTTAATGGTAAAATTTTGTTAAGGAAATATATGTAGTATTATGTCTAACAAGCAT
TAATTAAATAGCCTCTTGGAATTGTCCCCATGTCCGTTACACCATGCATTAATATGCCGATGCCCTATATGGGATGGTAT
AGACATAACTGGATATGTGGATTTGAAGGTAAATATTTTAAAAAGTACAAAATGTTTGCAGACTATAAGTTGCACTTATT
TGGCGTGAACGGTAATGCTAAATCTCGAAAGTGCAATGAGGTATTCTTAATATCAGAGTTGGGAGGGAAGATCCGCGTAA
CCTGAAAGAGTAACCAGAGTATTTTGAAAAGAAAAGTATGTGGAATAGGATATTATGCGCGTAAACTAGTATGATTAATC
TTACATTCAAAGTTTATATCTCTCTAACAACAGAATCAATAGGAAGTCAATGATAGATATGATTACTCGTGAGGTCGAAG
GAATACACGATCTCTACATAGGGAGGAAGGACGTACTAGAGTATAGTATATATAAATATGTGACGGCATGCCGCATACCT
AAAGGAGCTTAGCTTCAGCAGAATCCTGATCTGATGTTTTGTTAAAACTAAGTAGGTGTAGTGTTTTATAAATACTTTTA
GAAGGGATAAGTCTTCCAGTCTCCAATTTACAAGGTTGGTGCTAATAAGCTATAAAAAGTTCAGCGTGGGAGATTACAGG
TTGTTAGATAATCAGGGTTATCAAGGATATTGTAGATATACTGCTAAGTAGGTTTACTTTGCCCTGGGCCAGGAAGGAAA
GGGCTTGATATCTTTAATTGTGTTTGGGTGGAAAATTTGGGGACTGAATATTCGTATCAGGTTGCATCATTGGTTATGGA
TACTTTTGTGCTTTTTAAAGGTGGGTTATGGGGGATCGGTGGGTTAGGAATATAGAATCGTAATATGTTTGAAAAGGTTG
ACAAGTTATTTTTGTGGACGGTTTGTTTGTTTTATGGATGAAAATAAGTGATACAAAGAATTCCCATTATGGTAGCTAAT
TTGAGAGTTTGATGAGGTGGTGACAGTTGTAGGAGGTCTGAGTTTGATTAAAGTCTTTTAGCAGAAATAGGCCCAATTGC
AATGCTTCTAAGGAGGCGTAGGATAGCATTAGATAGGGTTTTTATCTTCAGTGATTTTGTATTGGAGATGGTAATATCGT
GGGGCCTGTTTGTACTAAAGATAAGGCGTGTTGTATAAACGGCTATTGTGCGGTGGCGGCCATGGTGGAAAAATGCTCCT
AGGTTTAGTGTAAGATGAGTTTATGGTTTCAATATTAGCATCTTTTGGTAAAGCCGGTCATGAATGGAATTCCTGCTGAG
CAAGGTTCCCAATTGCAAACAGCAGGAGGATGTAATTGGTATTGTTTTGTAGTTCCTCCTATTTTCAGAATGTCTGTTCG
TTGCTAAGGTTGTGGAGATGATTCCGGAGCAAATAAATAGTTTGATTTAAAGAATGCGTGTAGAGCATATGTGGAGAAAG
GCAAAATTTGGTTGATTAAGGCCGATGGTTTATTGTGTAAGGCCTAGTTGACTGGCTGTTGATAAAGCAATAATTTTTGA
TATCATTTGTTATGCACATATTGCAGTTATAAAGGTAAGAATGGCCCCAAGTAAGAGGCAATTGGTTCGTATGAGTTCGT
TGTCTTCTATTATTGGGTGACGGATTAATAAGAAAATGCAGCTACGACTATTGTGCTAGGTAGTAAGGCTGATACTGGTG
TTAGCCCTTCATGGCCCTAATAAGATAAGGGGTATGGTGTGCTATTTTGTAGCTGCTGAGACAGGGCTAAAAGGGGTAGT
GTCGAATGGTTTTAGTATAAATAGTGGTCGAGTTCTCATGAAGCAGCATTGGTTTGTTCATACTAGTGGTCATCAAGCCA
ATGTCTCCAAGACGATTGTAGATGATGAAAGCATGTGTTAGCAGAATTTCATGTTAGCTTCTCCTCAGGTCCCGTCATCA
TCAGATTAATGGAAGAACATGATGCCAACACCTTCCATCCTGATAAACAATTGAAAAAGGTTGTTTGGGAGACTAGTGTT
AATATTGCTAAAGAAAGATTAATAGGTATTTAAAGAATTTATTGACTTCTTGGTCGTGGGCTATATATCATTTGGCGAAA
TCTACTGAACCATGTTACAAATAGTGCTGTTGGGCAGAATAGCAGGTGTGAAGCAGAAATCGAATTTAAAGCAAGTAGAC
GTTAAAATTTGTGGGAAGATTGGATGATGTGCGTGTTGATTTCTATTCTAAGTTAATAAATATGATAAGGGTGGCAAATT
AATGGAAAGAAGGCGTACTTTGCACGGTACAGACGCTTGTCTTTATTGAGTTTTAAATGTGATTATCTGACCATTAAAGG
GGTAGAAGGATGCTAATGGATACAGCAAGCATTATTGTGTTAATTGGTGTGATTCGTTGGGTTTCGATCATAACTACCAG
GTTTGGCAAAATGGCCGGCTCTAAAACCCGGTGGGTTCCTCCCTCTAAAGCGTGGTTCAATAGCCCTGGCAGATAAAAAT
ACATTAAAAATTGAGGTTTTAAATTTAAAATACATAAGGCTTCCTTATTATGGATTTTATAAATTATTTATCATTTAAAA
AGTGGGGAAAAAGTTTTCCCAGACAAACTCAGTTTAGTTGACTCTTGGTTTGGGGTTTTAACAAAGAATAAGTTAAGCTA
ATCTATGTTGCATTAGTAAGAGTTTAGCAGAAAAACTAAGTTATAATAAAATATTTTAAGTGTGGTAAAATTTTGTTAAG
AAGGGAAATATATGTAGTATTATATCTATAGCTTGTTAACGTTAAATAGCCTCTTTTAGATTGTCTATGTCTCGTTACAC
ACCATGCATTAATATGCCCGACCTATATGGATGGTATAGACATAACTGGATATAACCAGTGAAGGTGTCTTTAAAAAGTG
CAAATGTTTGCAGACTATAAATTTATGTATTTGTGAACGTATGCTAAATCTGAGTGCAGCAGGTATTCTTAATATCAAGA
GTTGCGGGAGGGAAGTCCGTAACACTGGAAAAGAGTAACAGGGTATTTGAAAAGTATGAATGGATATTATGCGTGAAGCT
AGTAATGTAGTTAATCTCTTATTCAAGGTTGCTTATCTCTCATATGTATAGAATCAATGAAGTCATTAGGTATAGTTACT
CGTGAGGTCGAGAAGGAATGCACGATATACATATAGGAGGAAGGACGTACTAAGTATAGTATATATAAATACCCTAAGGC
GGCGTGCCGCCTGCATTTCAGTTAAACATATGGCACAGCCGCTATTCCGGTTGAGTCTTGGTAGTGTGGCTATGCTATTT
TCTTGGTCTTTGTTTCGTCTTTGGTTTGTGATGGCATTGGCTAACCTTCCGCCTATTATGCGGTGTTAGGGCTTTGATAG
CTTCTACTGTTGGGCAGGATTTTGGTCTCCGGTGTTGTTGATTCACATCTATCATTTTGTTTTGATTTATTCAGGTGGTA
TGTTAGTAAGTGTTCGCTTATTCTGTTGCTTTAGCTACTGATTTTTATCCTGAAGCGAAAGTCGTCAGTTGCTGTTAATC
TTGTGGTTTTATCTTTACTAGTTTTGTTGAATTGATTTTCTTGGGGATAAATAAAAGGGGTTGGAAGACAGTTGATTTTG
GTGACCTTTCTTTGATTCGTGAAGATTTGTGGGGTTTGCGATTTTGTATGATTTTGGGTGTTCTATTGCTTGTGGTTTCT
GGTTGGGTATTGTTAGTAGCTTTGTTTGTTGTTTAGAAGAGTTGACTCAGGGTCCAATCTCGTGGTTCTGCAGTGATCGG
TATCTGGACAATACGTGCAGATCATATAGTTCTGGTTGAATATTTAGGAGAACTATTGGAATTATCTGAAGGCTTAATAA
TAGGTGTTCTCGTGTGTTTGTTGTTGTATGAATGCAGGTGGCTAGAGAACTTGCTATGTTGTGTGGTTAAGAATATGTAA
TATTGATGTAGTTCTTAACACTAGCAATACTGTAATAAGGATTGTGGAGGATCAGTTGAATATATTGTAATAGGTAAGTA
ATTCTCCTATTAGGTTGATTGTTGGTGGGAGGCTATGTTAATAGATTAATGAGTCATCATGTGGAGAAGGGTACAATGGT
TGTACTTCCGTACTAAGTGGTATTCCGATTGTTAATAGATTTCATAACATTAAGTTGGTCAGATAAAATAGTGCTGAGGA
GACAGGCTGGTGAAATACTAATAAAATGATGGCTCCCGTTGAAACTACATTCTGTATTGTGGATTAGGGGCTGCTGTTAC
TAGGCCCATATGGCTTACTGATGTAAGATAGGCGATAAAATTTTAAATCTCTATTTGTCGAAGGCAAATGAGGCTTGATA
ACCACCTCATAAAGATAAGTAATAAATGGGATTGACATGGTTTTGTTATTGGGGTGAGTATGTGATGTTACGAATAATGC
CATATCCTCTAATTTAGGAGGATTGCAGCTATAAGACCATTGAACCGGCGATTGGAGCTTCTACATGGGCTTTAGTAGTC
ATAAGTGGAGCCCATATAATGGTATTTTACTAAAAATGCTATTTATACATGCACTTCACAGAAGAAACTTGTTGATGGTG
GTTGGTGGTGTTTTGGGTAGGAAATGTGGATTGTATGGGGTGTTGTTCAGGTTATATAAAGTCAGTAGTGCAATTAGTAA
TGGAAGAGGCTGTGAGTGTGTAAAATAAAAGCGTATTCGGATGAACAGTTGATTCCTCATCGGGTGATAATGATTAGATG
TGGGGATAAAGCGTTGCTTCGAATATGATATAAAACAGTGCCAGTCTGTGGCACAAGGCTCAAGTAAGGTCTGAAGAGTG
TCAAGATGATGCAGAATAATTGTTTACGCTCATATGGTTCTTTTGAGGAGTTTGAGCACTGGTGTTGTGTGGCAGAAGTC
ATGTTGGTAGAGACTAATAAGTGGGGATGAAATGTGATCTATAGTCCTGTAGCAAGAACTGAAGAACTTTCACTCAATGT
TGATTTAGTTTTAAGATGGA
>1c3aa55a-761e-4095-840c-e3dea973358a
GAAGGAATAAAGTTAGCTAATCTATGTTCGTGGGGAATTGAGGGGGTTGAAAAACTAAGTTATAATAAAATATTTTAAAG
TTAATAGTAAAATTTTTTGTTAAGAAGGCTTCTATATACATGTCTAACAAAGCATTAATTAAATAGCCTCCCAGGTGTCT
ATGTCCGTTACACACCATGCATTAACTGCCCGACCCTATATGGATGGTATAGACATAACTCAGATGTAGATTGAAAGGTA
AATATTTTTAAAAAAGTACCAAATGTTTGCAGACTATAAGATATACTGAACAGAGCAATGTCTTTAAATCTGAGTGCAAC
CAGGGCATTTCTTAATATCAAGTTGCAGGAGAGGAAAGATCCATGCTTACTGGAAAGAGTAACCAAGAGAGGAGGTATTT
AAAGAAAAAGAAAAGAGAGTATGTGGGGGAATAGGATATTATGCGCGTGAAGCTGTGTGATTAATCTTACATTCAAAGTT
TGCTTATCTCACTAATATGTAGAATCAATAGGAAGTCCAATGAGTATGATTACTCGTGAGGTCGAAAGAATGCACGATAT
ATACATAGGGAGGGGAAGGACGTACTTTAGGTATGGCATATGTAAATGGCATATGTTCTATACTATACTCTAGTACATAT
CGTGCGTGCTCGTAATCGCCTCGACTTTGTGTTCACATGATGGTGAAGATTTCTTTTATGAATTAATCGTGCAACTCACC
GCGCCTCTGTTATCTTTTCATCCGTTACTCTCGAGTATAACTTATCTTCC
>73a4f378-7c68-47ec-a728-e6a195a32fa3_Basecall_Alignment_template
TCCGCTGGTCGTTGTATTTATGGCATTGCCAGATCCGCATATAGTTCTGGTTTGAATATTAGGAGAACTGTGGAATTATG
TGAAAACTTGTGTAGTGTTCTCTCGTGTGTTTGTTATTTGTATGGTTGGGTAGCTGAGAACTTTACTATGTGTGTGGATT
TAAAATACATATTGTAATGGTAGCAGGTATTAACACTACATAGCTCATAATATGGGAGACAACAGGGGGATCAGTTGAAT
ATGGCCGTAATAATTAGTAGTTCTCCCTATTGATTTACGATTGTTGGTAGGAGGAGCTATGTTTAATAGGTGTGGATCAT
CATATGAGAAAGGGGTATAATTGGTTGTAGCTCTTCATTACTAAGCTGGTATTCGATTGTTAATACGTTCATAGTAAATG
GAATAGACAAAATAGTGCTGAGAACAAAGCCGTGGGCTACTAAATATTAAAACTGACTTCTGTGTGTGGATTAGGGAAGC
TGCTACTGAGCCCATATGACACCAGTAGATGACGTAAGAATTTTAATCTGTTTGTCGAAGGCAAATGAGGCTTATTATAA
CCACCCTCATAAGATAATGTAAATGGGATTGACATGTGGTTTTGTGTTGGGGTATGGTGATGGTACGAACCAATGCCATA
TCCTCTAATTTTGGAGGATTGCAGCTAAGACAATTGAACCGGCGATTGGGCTTCATGAGCTTTGGTAGTCATAAGTGGAG
CCCATAATGGTATTTTACTAAAAATGCGTATACATGCACTTCCTGAAAACTTGATGGTGGTTGTTTGGGGCAAATGTAAG
TTGTGATTAAATAGGGTGTTGTTCAGGTTATATAAAGTCAGTGATGCAATTAGTAATGGAAGAGGCTGTGGTGTGTAAAT
AAGAAATATATTCCGGCATTAAGGCGTTCTGGTTGATTTCCTCATCGGGTGATAATGATTGATGTGAGGATAAGCGTTCT
TCAGATATGATATAAAACAATTATGAGTCTACCATTGGCACAAAAAGGCTCCTAGTAAGGAAGGTCTGAAGAAGTGTCAA
GGTAATTAAGAATAGTTGTTTACGCTCATATGGTTCTTTTAGAGTTTGGCTTGCTAGTGTTATTAGTAGCGAAGTCATGT
ATTGCAGGATATAGTGGGGATGAAATGTGATCTAGTCCTGTAGGGCACAGAAACTTTCCTCCGTGATTGTGGTTAAGATA
GTTGAACTAGTGGCGGGGTGTGAACTATTAATGAAGAAGTTTATTCATGTTGACTTGGGTTTGATAAAAGGATTACAGGA
AAGGAAAATTGTTGAATAATATTTTAGCATTGAAGAATTGGGTTGTTGTTGTTATATTGCTTGATCCGTGTGTTCCGATT
TGTAGTTACAAGTAAAGGTGAGCCTGTGCCCGCCATAGGCAGAAAGTGTTATTAGCATTATTAAGGCGAAAGAGTAAGGT
AGATTGTTGTTCTGTGCTTAGGTTGATGTATTGAAAAGAGTTAATATTATGCCTTCAAGCATATGTGGAGATAGGTGTGG
GTATGACAGCAGGCCTAGTATACTTGTTATGAAATGACCCAGATTAAATAAAATGGTAGGCATTGAAGGTCATGGATTAA
AACCAGCGATTAGTGGTCAAGTTGGTGTCTTTATTGAACTAACTCTTCATTCGGCTCCTCCGTCCTCATGAGGTTCATTC
ATATAGTAATCCGAGTGTTGGAGGTTAAATTAGAAGTTCATGTCATGAACTGCGGTAGAGGGGTGGCGAATTGTACAGCT
CATGGTGATGGTAGGAGGCAATTCTAGATGGCGCAAAGAATAAGTTTGGCTACCAAGCGCATAGAAAGTAGGAGGCGAGC
AGAATTAAAGGTCAAAAGCCGCATTCATTGTGATAGTTTTCTTGATGTGGTTGTGTCGTGCGGGGTCAGATGTTAATTGT
GATTAGCTGCTATAGATAAGAGGATTATTACCAACTAAAAGCAAGTTAATATGTTCATTATTCTTTCTAGGTTGCGAACT
TAATGATTGGAAGTCATTTGTACTAATAATACTAAAGAATAGGTCCCTCTCATCAGTAGATTGAGGTAAATAGAACCATA
CGTCTACGAAATGTCAATATCATGCTGCTGCCTCGACCCAAATGGTGGTCTGGGTAAAGTATTATTTGTCGTGAGCATAC
AATTAGAAAGGAGGAGCCGATAATTACATGAGTCGTAAAACCTGCAACCTACAAAAGTTATTCCGCAAACATTATCTGAA
ATTGTAAAGGCTTCGTAATACTCTATTGCTTATGGCTGTGAAATTATAATCCTAAGTGATATGGTTACTGTCAGCAATAC
ATGTG
>7f35e88c-100c-4e5b-bef3-a24d51257679
GCACCAGCCGCTTAAGCTGGAGACAGGAACCCACATTGTTTCCGCCGTTAATGCTAACTAAACCCGGCCCCATGATTATC
AACAATAGTCCTAGTGTGGCTCTCACTAGGAGTAATACATAAAAAGTGAAACTATTCCAAAACATTTATCCCACAACCAT
GTGCTGCGGGCTACATAAACCACTTATGACCTTGACCATGATCCCGAACCTTTTTTGAAATTTTTGCCACTCCTTATTTA
CTAAAAATACCCCATATGACCCCAAGCGGTGATAATGCAGCAATAAGTTCTTTTTTACCCCAGCCAACACCTTGTAACAG
GGCGTTATATTCTACTTAAAAAATGAACAATGAAGCAATTCACTAAACAGATTTATAAGCCCTCCCAACGCAAGGCCATA
AATAGACAGTCTTTCATGGCCTTAATAATAACCCTAACATCAATAAACATGATTAGTCTACTCCCTCGCACATTCACCCC
AACAGCCCAATTAGCATTAACCATGGCCCTAACCTTTCCATTATGGTTAGCCACAGCTAATCATCAGGGGTATTAAAAAA
AAACAAGCTCACTAACATTTCACTCCCAAGCTCCCACAACCATTCCATCCAGCCCTTGTGGTAGTTGAAACAATCCAGCC
TCTTCGCCCGCCATAGCGCTCGGGTACGCCCTGGCAGCTAACCTAACAGCAGGACATCTACTACTTCAACTAATGGCCCT
AGCAATCATCCACCTTCCAACACCCATATGACCGGCTACAGTGGCCGTAGCAACAACTTTAATACTACTAACCATCCTAG
AAGTAGCAGTAGCACTTATTCAAGCCTATGTATTTGTACTCCTACTATCCTGTACCTACAGAAAACATCTAATGTCCACT
CAAACCCACACATATCATCGTAGAACAAAGTCCATGACCTATTACGGAACGTATCTGCCCTATTAATAACATCAGGTCTC
GCCGTATGGATTTCACTACCGGCTCTACGACGTGAAATCGTTACCGGTTACTGACCTTCTTCTAACAATATATACCAATG
ATGACGAGATATTATACGAGAAGGCGCATTTCAAGGACACCACACCCTATTTGTACAAAGGGCTACGATATGGAATAATT
TTGTTTATTGTCTCCGAAGGTGTTCTTTTTTATTGGTTTCTTTTGAGCCTTTTATCACTCTAGCCTATCCCCACACCAGA
AATTGGAGGCCAATGGCCGCCAGCAAATTTCCGTTAGACCCATTCGAGGTCCCCTTCTAAACACAACCGTATTATTAGCC
TCCGGGGTAACAGTCACCCTGAGCATGGAATTCTATCATAGAGAACTGAAAATCGGCCCTTTTCTCTTTATTGTTAACCA
TCACCCACTAGGATTATGCTTCACAGCCTTACAAACAGCCAGAGGTATTACGAAGCCCCTTTTACAATTTCAGATGAAAA
TGTTTATGGAACAACCTTTTTTTTTTGGCCACAGGTTTCCACGGACTCCATGTAATTATCCGAGCCTCCTTTCCTAATTG
TATGCCTCTACAGAACGTCGCTTCATCACTTCACCATAGACCACCATTTTGGGTTGGAGCAGCAGCATGATGTTAGGCAT
TTCGTGTGGGCAGTAGTATGGCTATTCCTATTTACCTCCATTACAGTGAGGGACCTATTCTTTGGTATTATTGGTACAAA
TGACTTCCAATCATTAAGTTCTAGGCAACCTAGAAGAATAATGAACATATTGTCCTGCTTTTAGTTATAAACTAATCCTC
TTATCCCTTAGCATTAATCACGGTAACATCTGACTCCCCAAACACACAACCACATCCAAGAAAACTGTCACCATGCAGTG
CGTGACCCTTTTGTCTCCGCTCGCCTCCCATTTTTCTATGCGCTTTTTTCTTGGTAGCCGTCTATTCCTTTTATTTGATC
TAGAAATTTGCCTCCTCCTGCACTGCCATGGGCTGCTGATCTAACACCCTACCGCAGCCATGACATGAACTTCCACACAA
TTTTAGCCCTCCCCAACACTCCGGATTAATATGAATGAACTCAAGGAGGGACTGGGTGAGCCGAATGGTAGTTCAATAAA
GACAATTAGCTTCGACCCAATTAATCATGGTTTAATCCATGACTCTTCAATGCCTACCATTTTAATCTGGGCAGCTTTAT
AACCAAGTATAATAGGCTGTCATTGCAACGCTCACACCTTATCTCCGCTTTTATTGTAGCGGAAGGCGCCAATGTTAACT
CTTTCTATTATTAACAGCCACCAGACTGGGGAGCAACAATCGCTATAACGCCTTGCTTGTAATGCCTGGCACTCTTGCGG
GCGGGCGAAAGTGTTAACCGGCCAATAGGCTGCAGCTTCAACCTTCCAGCATAACTCGCCGAGAATATAGGTAATGACGT
AACTGTTGAAGCTACTGATAAAAAGCCAAGCAGATAAACTAAATAGTGGAAACATGAACCAAACCATGTTAACAAGTCGA
GAAGTTAACTGTTCGGCTATTCTCGCAATTCGACTATCCCTCGACCAGGAAAATTGCGTAGGAAGTTCTGTCGCGCGGCG
AAGCCAGGTATTACGCTTTCATCGGCGAATAGAACTTGCATGGCTGTAGGGCAGAATTGGTCAAAAGCTCTCGCTGGTGA
TAATTTCTTGTTGTGATTTTATTGTTGAGATCGTATTAGCGGGTAATAACAGATAAGAGTACGAAAGGATTAATATGTTC
ATTGACTAACACCAGGTAATGAACCCGAATAAAGAGCCCCCATTTTAACAATACTGAAAGGTCATCGGTGGGTGAGTAAA
CCTTAAACATGCCTATGTCAGCTATCGTATGCTGCCTCAGATCAATGAAGAACTGTCTTGATGAGGAAGCCGACGACCAC
ATGAGTCTATTGACCTGTGAAAGGCACAAACTGTATTGCTAACGAAACATCTGGGGTGATGATTAACAATGAAAGGGCCA
TTTTATGACAGAATGTTCGATAACTCGAGTACTGTTTACCGGAGGTTGTCGAGGGGACTCAACAATTTCTAGCGGAAAAC
GTTGACGTTAACACCTCAATTTCGATAAAACTCCAAAAGTATTATATCGCCAACCTTTTTTAGTAGTAACGGCTATAGTA
TATGTCGACAATTTCGACCAGAAGAGGTGACAATGTCGTCTCAATTGAGAATCACGGCGAGGGCCTGATGTTTATTAACT
CTGCTCAATGGTCATGGACTTTGTTGCGATAACCCGATGAGTTTGTTGGACCAAGTCGACACTGCTAACCAGGTACGAGA
ATTGATACTGGCCTACGCAGGCTGACTCAAAGATAACTTTACTGCTGTATTATTGAGTTGACGCTACGACTTGCGCAGCC
ATTATGTTAACTGTTCAATCTGACCAGTATTGCTGACCGGAACCAGCGCTGGCGTCGCCGGTACCCAGAACGAATAGAAG
ACTGATCCACCACAGGCTGGATAAGGTATTCTGAAAATGTGTGATCACAACTGCCCCGATGACTGACGCTAATGAAGGCC
AGACCCGTAATTAATGAGCGAATGATGAAATAAACACCGTTCGTGCCTTTACTCTGTTTGTCCAGCTTTCATTGTTCGTT
TAAGTGAGGCTATAGCGCCTGTTCTAGCTGGTAAAACGTGACTGTCTGCGCTTCAATCGCTATAAAGTGCCATTTTCAAC
TCCATCGGCTTCGGTGACGGATCAGTTTCCCAATTACGGTGAGGAAGGCCGCACCAGAACTCCGGCCGTGGTCGGGCGAG
TGCTGAGATTTCCAAAACTTGTTGGCACCCAGCCACAATGGCCCCGTA
>b6d2a660-a483-4f82-93d7-d2c9719bf721
TACCGTATTTACAAATCCTATACCTAATAGATGATGGCGCTCCAGCCATCAAGAAGCCCGCCCGTACCAATGATACTGAA
GCTATGAATATACAGACTACAAAGACTCTCATTTGACTCCCTACATAGTCTAACAAAGAACTAAAACGGACACTTCCGCC
TGCTAGAAGTAGACCACCGAATGATTTATTCAACAAAATCCCCAATCCGAATTTTGGTGGCCAGCGAAGATGTCCTACAC
TCATGAGCCGTCCCATCACTAGGGTAAAATCGACGCGCCGTACCAGGACGCCTAAATCAAGCTGAAATCTCAAAGCACAC
CTGCCAGGCCTTTTTTACGGCCAATGCTCAGAGATTTGCGGAGCCAACCATAGCTTTATGCCAATTGTTATTGAGCTGTG
CCTGTCACACTTCGAAGACTGATCATGGGCCCACAACCCAATAACCGAGAAGCTAATGCAGCACCAGCCCTTTAGCGGAG
ACAGGAACACATTCTCTCTTCGTTTGAACCAGCTAATGCAGCACCAGCCTTTTAAGCGGAGACAGGAACACATTGTTCCC
TTCGTTAATCACCCCAACTAAACCCGGCCCCATGATTATCAACAATAGTCCTAGTGTGGCTCTCACTAGGAGTAATACAC
CAAAATTGAAACTATTCCAAACATTTATCCACAACCATGTGTGCTGCGGAATACACACCTCGTCCTGTGACCTTGACCAT
GATCGAACCTTTTGAAATTTTTGCCACTCCTTATTTACTAAAATACATATGACTAGCGGTGATAATACCAGCAATAGTTC
TTTTTTACCCCAGCCAACACCTTGTAACAGGGCGTTACATATTCTACTTAAAAAAATGAACAATGAAGCAATTCATAAAC
AGATTATAAGCCCACTCCCAACGCAAGGCCATAAATGAACGGTGTTTTCACTTGTTGTAATAATAACCTAACATCAATAA
ACATGATTAGTCTACTCCCTCATTCACCCAACAGCCCAATTAGCATTAACCATGGCCCTAACCTTTCCATTATGGTTAGC
CACCGTAATCATCGGGGTATTAAAAAAACAACTCGATCACTAGCACATTTCCTCCCAGGAAATACAACCATTCTTATCAG
CGCTTGTGGTGGTTGAAACAATCAGCCTCTTAATTCGCCCCTTAGCACTCCAATTACGCCCTGGCAGCTAACCCTAACAG
CAGGACATCTACTACTTCAACTAATAGCCTAGCAATCATCCACCTTCCAACACCCATATGGGCCAAACACAGTGGCCGTA
GCAACAACACTACTAGCCATCCTAGAAGTAGCAGTAGCACTTATTCAAGCCTATGTGTTGTACTCCTACTATCCCTGTAC
CTACAAGAAACATCTAATGTCCTCCAAGCCCACACATATCACATCGTACAGAGACAAAGTCCATGACCTATTACAGGGCA
ATATCTGCCTATTAACATCGGGTCTACGCCGTATGATTTCACTATAACTCGACATTAATCGTTACCGGATTACTAAGCCT
TCTTCTAACAATATGCCAATGATGACGAGATATTATGCGAGAGGTACATTTCAAGGACACCACACCCTATTTGTACAAAG
GACTGCGATATGGAATAATTTTTTGTTTATTGTCTCCGAGGGTGTTCTTTTTTGGTTTCTTTTTGAGGCCTTTTATCCTC
TAGCCTATCCCCACACCAGAGTGGTAACTGGGGTTTTCGTTAGACCCATTTCAGGGTCCTTCTAAACACAACCGTATTAT
TAGCCTCCGGGGTAACAGTCACCTGAGCACATCATTCTATCATAGAAGGAAACGAAAATCGTACTATAGCCTTGTTAACC
ATCACCCTGGGATTATGCTTCACAGCCTTAAAGCAGTAGAGTGTGCAGAGCCTTTACAATTTCAGATAATGTTTATGGAA
CAGCCTTTTTTGTGTACAGGTTTCCACGGACTCCATGTAAATTATCGGCTCCTCCGCTCTAATTGTATGCACTCTGACAA
ATCCTTCATCACTTCTGTAGACCACCATTTTGGGTTTGAGGGCAGCAGCATGATATTGACATTTCGTAGACGTAGTATGG
CTATTCTATTTACCTCAATCTACTGATGAGGGACCTATTCTTTAGTATTATTAGTACAAATGACTTCCAATCATTAAGTT
CTAGGCAACCTAGAATAATGAACATATTAATCCTGCTTTTAGTTATATCTTTATCTATAGCATTAATCACAATTAACATC
TGACTCCCAAACGCACAACCACATCAAGAAAAACTATCACCATACGAATGCGGCTTTTGACCCTTTGTCTCCGCTTTCGC
CTCCCATTTTCTATGCGCTTTTTTTCTTGGTAGCCGTCCTATTCCTTTTATTTGATCTAAGAAATTGCCCTCCTCCTACC
ACCATGAGCTGCACAATCTAACACCCTACGCAACCATGACATGAACTTCCTAATTTTAACCCTCCTAACTTACTCAGTTA
ATATGAATGAACTCAGGAGGACTGGAGTGAGCCGAATGAAGAGTTAGTTCAATAAGAACCAATTAGCTTCGACTTAATTA
ATCATGGTTTAATCCATGACTCTTCAATGCCTACCATTTAATCTGGGCTTGGCTTGCCAACAATATAATAGGCCAAGCCC
GGGTCAAAATATTGAAGTCATGAATAAACCATGATAATGAAGATCGAGATAACAATAACAACCGAACTGCTCTTCATTCA
TCCACTCCTGAGACTATTCTACCAATCAGTCGATTCATGTCTCGAACCAGGTATTGCGCTCATGACTGATGGCCAGGAAG
AACATTTCCTGAAAAAAAAGCATCTTGCGTGTATGCGCGAAATATTGAAGCAACAGATATGCTATGAATAAGAGACGATA
CCTTCGCCCGGATCTGTTCATTATTCGCCTGGTGCCAATGATTAGTCATTGTACTAATAATACTAAACCAGTCCTAGACC
GGTAAATAGACAACCGTCTGGCGTCAGCCTCTGCTGCCTCAAGCAAAATGATGATTATGACGAAGTGATAATTTGTCGTG
AAGACGCTGGTGAAAGGAGAACTGATCTGGTAACGATACAAAATTTCCACAAACGGCTCCCATCTGGTGTAAAGAACTCA
TGTACTGGCAACGTAGGCGATATCGATGATTAACAAAGAAAGGGCCGATTTTCGTTTCCCTTCTACTCGACAAATTCAAC
TCAGGCGGAACCACGATTTGTGTTTAAGCTGACCTCAATTCTGTTATTGAAGATAGGCAGAACGATAAAGACTCAAAAAA
ACCAATAAGAACGCGGAACAATAAACAAAATTATTCCCGTATCGTAGCCCTTTCTTACAGTAAGTGTATTACCATTCGCG
ATATTCAGCTATAACCATCTCGTCATCGTGAAAGAAGGCTTAACGGCACGATGTCAATCTCCAGCTGCGACGGCGTGCTC
CGTAGTTTGTTATTGTGAATATTGAATTTTGGTGGTTTCTTCAGGTACGGGAGATATGAACGCCAGGCTTCGAATGAACT
ACTGCCGCTGAGATGATTGGCTGTATTAAAGTTAGCCCGACATATATAGTGTTGAATGGATGCCAGAGCCAACCGGTGAA
ATGGCTGCTGTTAGATTAACTGTAGGCTTTCAGAGACGTGATTATTTCAGCTACACGGGGCTGGCGGTTGAAGTGTTCGA
ACAGTTGTTTCAACTGCCCCGATGACGATGACTGGCTACAATGAAGGCTGGGGCGAACCAACTGGTTGAGCTTTTGTTGA
AGGCGAACCGATGATGACGTTATTATTCAGATATGAAAAAACACCGTTAAATCGAGCTTTACTAATCTGTTTGATCAATT
GCTCGTGTTCATTTTAAGTATATAACCTGGTACAGATGACCGAAGGCTGGAAACATTAACTGTTCAATCTGAGATTTACC
GGTAAGTAAAGGTGACACTTCAAAAGAACTGGTTCATGGTCGGGTCGGAATGAACTGTTGATAGCTTTTGAACCATTACT
TTCCCCGGTGAGAACCACGCCGCGATAATCATGAGGACGTGGTGACTGAAGAGACAATGTGTTCCAGCTTAAACGATTGC
CATTCTCATTTAATATCGCTGACTGAGTTATTGACTCGAGACAGGCTGCGGCTTCGACGAACGGTATCAAGCTGGTGGCT
TTCCGCAAATCTGACATTGACGTAAATTATTGACGAATTGTGGTTTGTTGGTATTACGGCGTCATCAGGACATCTTCTGC
TGATTCGATGATCTACAACGAGCGGAATCCGCACAGTTAACAGACCAGGATCCTTCAGATCAAATGAAGATTCTTCTTCG
ATACTATTCGCAACTTCGGTGACCGATATTGTTTCGTATTAGATGTAAGTTTGATGATGACGAGAATGACGTAACCGCG
>2039ac00-5450-4375-955d-44984f4da137_Basecall_Alignment_template
GCGCGCCGTTCAGTTGTGTGCTTGTCGTTACACCAAGTATGTACGACCCTGCTGGATGGTATAGACATAACTGGATAATA
ACAGTTGAAAAGGTAAATATTTAAAAGTACCAAATGTTTGCAGACTGGTGCCTTTGTGACTGACTGACAATGTTTAAATC
CGGTGCAACCAGAGGTATTCTTAATATCAGAGTTGCGGGAGGAAGATCGTAGCACTGGAAGAGTAGCAAGTATTTGAAAA
ATATATAGAATAGAGATGTATGCGCGTAAACTGGTAATGATTAATCATTCAAGGGGTTGCTTATCTCTCACTAATATGTA
AGTCATGGAAGTCAATGAGTATGATTACTCGTGGTCGAAGGAATACGATATACATAGGAGGAAGGACGTACTAGAGTATA
GTATATATAAATACTAAGGCGGCATACCGCCTGCACATTAATAAGTCGATTATTAACTTAACCCTGATTTAGTGATTAAT
CACTTTTCCTCATTTAGTAGAGTTTGTGATGTCAGAAATAGTTTATTTAAAACTCCGCAGGAACACCCAAGAGGATAGAA
AAGTCCCTCTTTCACTTAGTGAGACTATCAGTTTGTATTTTATTTCTATAGTGCAGTAATGGAGTAGGACTGTAATAATT
AAGAGAAATAAATTACAGAGCTGTTTGGCCGATTAAGATGAATAGGGTTCTGGTTTATCCCAATTCGTAATGAGATATGA
AAATAGTGGAATTAAGTATCAGAATAATATTTTGCACTGATTGGGCGGTGTGTGAACACCGTTGTTTGGATGTGTGGACA
GGTATGATGAGAGGATTAAAATTGAGAGTGAGCCTTTTCCATTTATTAAGGTGAATCAGATAGCATAAGCGAATAAAAAT
CACTCTGAAAACTGATATTGGGGTAGAAGGAGTGGTTTGCCGGGTGTGAAATTTTCCGGGTCTCTCTAATAGGTTTGGTA
TAAAGTGTAGAGGTTAATGTGCTGTTAATATTATTATTGCTCCTAGCAGGTCATGTGGAAAAACAAGGGTGAATAGGATT
TTGTCTCAAGTTGGGATTTATTCTGTTGGTTGTTCATCTGTTTCGTGGAGAATACTAAGTGTATGTGTAGCCCATGATTA
TGAATGGGGTAAGTGAAAGGTAAAAATCGGGTTAGTGTGGCGTTGTCAATTGAAGCCTCCTCAGATTCAATTTGCAAGTG
TTCCTCCTACATATGGTATGGCGGATAGAGGTTTGTGATTACTGTTGCCTCGAAGGATATTTGTCTCATGGGAGGACACT
GTCCTGATACTGTTGTTATATAATGGTTGTTAGTAGTAAAATGCTCAATAATTTCTGTTTCTTTGTAGAATAGGGTCCGT
AACAAAGGCCTCGGTTGCATGAAGGTACGAGCAGATGAAAACAATGAAGCTCCGTTTGCATGTATATTGCGGATTGATCA
ACCGTAGTTTACCGTTTCGGCAAAAATATGAAGGTGAAGGAAGCTCAATCGTCGTGGTGTAATGTCATGGCTAAAAACTT
CTCCCAGTGATTAGCTGGATGACCATATATAATCTAGGAAGGCAGAAGTTTCATCATGCGGAGATGTTGGATGGTGAGTC
AATGAGGCATGTTTAGGACTTTATGGTGGTGGTGTTTCAGATGAACACCGATCTTACAGCTTCCACTTGGGTTTGGCGAA
TGACGGCTCCTAAAGCCAGGTGGGGTTCCTCCCTCAAAGCGTGGTTCCGTGGCCTGGCAGGATAAAAATACATTAAAATT
GAGTTTAGATTTACAAAAATACATAAGGCTGGCAATAAGTTTACTCAGTATTTATCATTTAAAAAGTGGAAAAAGTTTTC
CTGAACAAGCTCAGTTTAGTTGACTCTTGGTTTGGGGGTT
>499268b8-69a6-4b88-bf09-cc6a68d37388_Basecall_2D_template
GTGAGATCAACCCCGATCATAAGATTGTATATACTGCCTTAGCGAAAATGCGAGTATGATTAACAGGCCGAGTTTATGTC
CATTAAAGAAATATTGAAAGGGTGATCATAATATAATGGATAATGATAGCGCTAAGATTGGGGCCGCAATGAATAGTGCT
TGGGAGGCGGCATGGACGTACTGGTTCTTCTTTATAAATAAGTTTTAGGCCGTCTGCAATAGGTTGTAGAATCCTTTGGG
CCTACTATATTTGGGCCTTTTCGTGGTGTATGTATCCTAATTTTTCGTTAATGTTAGAATACTACTGCAGTGGGATTGGG
ATGATGTATATAAGTGGGTCTATCAGTCAGGTTGTGAGATAGCATTGTTGGCGAGAGGAGTTGAACCTCTGTGTAAAAGT
GCTTAAGTCTTTAGCATATCAGTTTGCTACGCCAACGGCCCTGGTTTAGGGCGTGGGGAATCCCAGTTAGTGGTATTTTG
TTTCGTGGTAAAGGGCAGGGCTTGCTTGCGGTTATGTGCCTACTGTTTCGATCCTTTCGTACTGAAATAGTATGTCATAG
ATAGAAACCGACCTGGATTGCTCGGTCTGAACTCAGATCGTAGGACTGTTAATCGTTGAACAAACAGTATAGTAACGGTT
GCACCACTAGGATGTCCTGATCAACATCGGGTCAATAATCTCCTTGTCGATATGGAGGCTCTCGAAGGGATGGCGCTGTT
ATCCTAGGTAACGGTTCAATAATCAATAATATTGGGTCAAGTATTTTATGTTTATTGTTGGTCTAAATGAGTTTTCGGAA
GTTTTATTCCGAGGCCGCCCAGCAAAACAGGGTCATTTTAGATTTTATTCCTGGTGGATTCAACATGTATAATTGACTCT
GATGTTAGCTCCACGGTCTTATCGTCTTATGGTTTATCCTTGCTTTACTGGGGATCAATTTCACTGATTTTCGCCAGGAG
ACAGTTGAGCCCTCGTTTCTCCGTTCATACTAGTCTTCATTTAGGAACAGTGATTACGCTAGCACGTTGAAATACCGCGG
CCGTTTAATTTTCCTGGGCGGGGCGCCTTTAATATGATTAGCTAAGGTTATGTTTTGGTAAACAGTCAGGGCCGGTGTTG
CCGAGTTCTACTAGTGAGTTTAATCTTTCTAGATTGCATGCCTGTGTTGGGTTAACAGTTGAATTAATATTATTGCTCGT
TGTGTATGTGTTATTGTATATGACAATGAGTTGTCTAGTCTAGCCTTATGCGGATACGGAAATCTTTTCTTGTTACTCAT
TTTAACATTAATTCTGTTATATTATTATGGTATGACTTATTGTTGTTTAGGGTTGGATTAAAAAGGTTGGTGTTGGTGTT
AGTGGCTTTAACGCTTTATATTTGGTAGCTGCTAGGCCTACGGTCTGGTGTAATTCTTTCCTCTTGTATAGGCTGTTCCT
ATTTTAATAGGGCTGTACTATTAAATATCTCTTAAATCTTTCATTTCTCTTTATTTTAAGGAGGTTGGGTGAGTTAAGGT
GAAACTTAGATTCGTTTAATAAGTAACCTTCTCTTCATGTTCGGTGATGTTTCTTCTCTACTTGTGTCTTTAACTCTTTG
CCACAGAGCCGAATTATTTCTGTACGCTTATAAGTAGCTCACTTGTTCGGGGTAAAAGCTTAGCTCTTTTAGCTTGTTTG
GACTAATTAAACCATTATTATTCAAAATTTGAGGTCTATCTTTGCTTTATTTAGCAGTATTTTAAACTTTCCCTTGCGGT
ACTGTCTCTATAACTCCTGGGGTTCTTTTCTATCTCTATACTTAGCTCGAAAAATGTTTTGGGTTAGTGAATTGGTTTAG
ATTATCCTGGTAGCGAGGCTAGTTTAAGGTTCAAAATGGTTGGAATTGCTAACATTGTTCAGGTGTAGGCTGAGGGCTTT
ATAATAAGCTACATTTTGTTTCAAGCACTTTCCAGTATGCTTACCGTGTTACGGCTGCCTCCTTTGGTTATGTGGAGGTG
ACGGGCGGTGTGTGCGCTCTCGAGCCTTTTCAACTTGATATTATATGGTTCTGGTTACTACTAAATCCACCTTCTTGTTA
TTTTGTTTAACTTTTAGTATTTCCCGGTTTTGTAGGAATGTAGCCCATTCTTTTCCATTTATTGGCTGCTGTGACCTGAC
GTATTAGCGGTAATGCTGTTTGACCTACTTAATTCTTTCACAGGTAGGCTGGCGACGGCGGTAGCATATAGGCTGAACTG
GCGAAAAATGGTGAGTTGTGCGGATCATCAATTATGAACAGGCTCCTCTAGGGGTTTTGGGGCACGTCAGTCTTTAGGTT
TCTAGCGTTTTGCTGGTAGTTCCCGGGCGAACACCTTATGTTTAGGTGTCGTGTTTAGGATTAAGCATAGTGAATTATCT
ATTGGTTGTCGCAATTTTAGTAAGTTCAATTTTATTCTTGTCCCGAACATCTTCATGTAGAGGTTTTATAGGTGTGCGTT
TTTACAACTCATCTTAGTTTTCTTGGGTTTTGTGAAGGGAATTGGTGATTTAGTTACTTTTACGCCGTTGGGCTTTACTT
TCGGCCTAAATTCGTTTAACCGCGGTGGCTGGCACGAAATTGACGGCGTGGTCTCTATAGCTAAGTCAAGTTTTCACTTA
CTTAAGCAATGTTAATCACTGCTGTACCTTGGGGGTGTGGCGAGGCAAGGCGTCTTTGGCCACTTTGGTGTGCCTGATGC
CGCTCTTTGGTGGTTGTTTGGGCGTGGGAAACTTGGTGCTGATACTTGCATGTGTAATTTAGAGTTAAGTAATAGTAGTT
TATGACCAAATCTTTGCGTCATTGAGGCACCAAGTCTATAATGGCATCTTCAAGGCCAGGCTAATATTTTAGCTACGATA
TTTTATTGTAAATGGTAGAGCATTTCAGTGCTTTTATTTTATGGAAAAATAAATTATACATGGGTATTGGTTGTAGGTAC
AATTGCCTTATATTTATGTAAATGCTTTATTTTTGGTAAAATAATATGTAAAAATAGGTAATGTTTAAAATATAAGGCTT
CCTTAGTATAGGATTTTATAAATTATTTATCATTTAAAAAGTGATGAAAAAGTTTCCTACGAACAAACTCAGTTTATTGA
CTCTTGGTTTGGGGTTTAACAGATAAAGTTAGCTAATCTATGTTCATTGGGGGTAAGAGTTTAGCAGAAAAAGCAGCTAT
AATAAAATATTTTAAAGGTTAATGGTAAAATTTTGTTAGAAGGGGAAATATATGTAGTATTAATACAACAAGCATTAATT
AAATAGCCTCTGGAATTGTCTGTCCGTTACACACCATGCATTAATATGCCCGACCTATACAGGATGAGTATAGACATAAC
TGGATATAGTTGAAAGATGCTTTTAAAAGTACCAAATGTTTGCAGACTATAAGTTACTTATTTGTGACAGAACGTGTCTT
TAATCTCGGTGCAACCAGTATTCTTAATATCAAAAATTTGCGGGAGGAAGATCCATGTAAGCACTGGAAGAGTAACGGTA
TTTTGAAAGAAAAGTGGAATAGGATATTATGCGCGTGAAGCTAGTAATTAATCTTACATTCAGGGTTGCCATCTCTCATA
ATATGTAGAATCAATAGGAAGTGTGGTATATATTGATTACTCGTGAGGTCGAGAAGGAATGCACGATATACATGAGGAGG
ACAGGACGTACTAGGTATGATATATAAATATAAGGCGGCATGCCGCCTGCATTATGAGGGGTCGAGTGTTTAGCCCTGAT
TTTAGTGATTGATAATCACTTTTCCCTCCGGTTGGTAGGGTTGTGATGTCAAGAAATAGTTATTTAAAACTCGTTCTGGG
AACCGGGATAGAGAAAGGTCCTCTTTTCTTGGTGAGACTATCGTTTAATATTTATTTTCTAATTGCCAGTATGGAATTAG
GACTGTAATAATTAGAAAATAAATTACTGACTGTTTGGCCGATTCTGCAAGTGAATGGGGTTCTACTGGTTGTCCCAATT
CATGTGAGATGAAAATAGTGGAGATTAAGTATCAGATAATATTTTACTGATTGGGCGGTGTATTGAGCTTCGTTGTTGTT
TAGATGTGTGGACCAGGGGTATGATGAGGATTAAGATTGAAGTATTAAGGCCAGCACCCTCCATTTGTAGGAATAGATCG
GAGGATGTAAGCGAATAAAAATATCACTCTGGCTTAATGTGGGGAGTGAAAGTGGGTTTGCCGGGGTGAAGTACAAGATA
CTCCCTAATAGTTTGGTATAAAAGTGTGAGGTTAATAATGCTGTTAATATTGTGATGCTCCTAGCAGGTCCTTGTGTAGG
AAGAAGTAGGTGGAATGGGTTTTATTGAGTTGGGTTTATTCCTGTTGGTTGTTCGATCCTGTTTAGTGGAGAATACTAAG
TGTATGTCTTATTGTATGATTATGAATAGGAGTAAGTGAAAAGGTAAAATCGGGTTAGTGTGGCGTTGTCGGTGAAAGCC
TCTCAGATTCAATTTACAAGTGTTCTCTACATATGGTATGGACAGAGTTTGTGATTACTGTTGCCTCAGAAGGATATTTG
TCCTCATGGGAGGACATCTACAATGCTGTTGCTATAGTGATGGTGGTTAGTAGTAAGATAACTCAATGTTTCATGTTCTT
TGTAGAGATAAGTCCGTAATAAAGCCTCGGGTTGCATGAAGGTATAGGCAGATGAAAACAATGGCTCCGTTTGCATGTAT
ATTGCGGATTAGTCAACCATGGTTACGTTTCGGCAATATGAAATTGAAAGATGCTTAGTGATACGTCGGCGGTGTAATGT
ATGGCTAAAAATACTCCAGTGATTGGCGGATAATTAAACATAATCCTAGGAAGAGCCAAAAGATTTCATCATGCGGAGAT
GTTGGATGGGGATGGTAGGTCAATAAAGGCATGATTAGGACTTAATAGTGGGTGGTGTTTTCAGTGGTTTCGTCATAGCT
TCCACTTGGTTTGGCCAAGTGGCCGGCTCCTAAAGCCGGTGTGGGGTTCCTCCTCTAAAAGCGTGATTCCATTAGCCCTG
GCAGGACAAAAATACATTAAAAGTAGGGTTGGTTAAAAATACATAAGGCTTCCTTAGTATAGGATTTTATAAATTATTTA
TCATTTAAAAAGTGGGGGAAAAAGTTTTCTGAACAAACTCAGTTTAGTTGACTCTTGGTTGGGGTTTAACAAGAATAAGT
TAATCTATGTTCAGTAAGGGTAAGGGGTTGTAGAAAACTAAGTTATAATAAAATATTTTAGGATTAATGGTAAAAATTTT
GTGAAGGAGGAAATATATGTAGTATTATGTCTAACAAGCATTAATTAAATAGCCTCTTGGAATTGTCTATGTCCGTTACA
CCATGCGTGTGACCCTATATAGGATGGTATAGACATAACTGGATATGGTTGAAAGGTAAATATTTTAAAAATTACCAATG
TTTTGCAGACTATAAGTTATATTTGTGACAGAACGTGTCTTTAAATGCAGTGCAACCAGAGGTATTCTTAATATCAAGTT
GCAGGAAGATCCGTAAGCACTGGAAGAAGTAACCAGAGGTATTTGAAAAGTATATGGAATAGGATGTGTCGCGTGAAGCT
AGTAATGATTAATCTTATTCAAGGTTGCTTATCTCTCACTATGTGAATCAATAGGAATTGTGGGTATGATTACTCGTAGA
GGTCGAGAAGGAATACGATATATACATAGGAGGAAGGACGTACTAGATATAGTATATAAATATAAGGCGGCATGCCGCCT
GTACCTAAGGGGCTTAGCCTATTGACGAATCACAGTCTGATGTTTTGTTAAACTAAGTAGTGTAGTGTTTATAAATACTT
TTAGAAGGGATAAGTCTTCAGTCTCAATTTACAAGGTTGGTGCTTTAATAGCTATAAAAGTTCAGCGTGGGGAGGTCTGA
TTTGTTAAGATAATCAGGGTTATCAAGGATATTGTAGATATACTGCTAAGTAGGTTTTACTGCCCTGGGCAGGAAGGAAA
GAGCTTTTGATATCTTTATTGTGTTTGGAAGAATTTGAGACTGAATATTCGTATCAAGTTGCATCATTGAGGTTGTGGAT
ACTTTTGTGCTTTTTAAAGGTGGGTTGTGGGGATCGGTGGGAGCTATAGAATCTTAATATGTTGAAAAGGTTGACAAATT
ATTTTGTGGACGGTTTTGTTTGTTTATGGATGAAAATAAGTATTAAAATTCCATTGGTAGCTAGTGCTGAGGATTTGATG
AAGGGTGGTGACGGTATAGGAGGTCTGAGTTTGGTCTAAAGTCACTTGAAATAGGCCCAATTGCAATGCTTCCTGGGCGT
AGGATATGGCATTAGATAGGTTTTATCTCAGTGATTTTTGTATTGGAGTATTAATGTCGTGGGGGCCTGTTTGTACTAAA
GATAAGGCGTGTTGTATGAGCAGCTGTTATTACGGTGGCGGCCATGGTAAGAAGTGCTCTGGTTTAGTGTAGATGAGTTT
ATGGTTTCAATGATAGCATCTTTTGGTAGAAGCGGTCATGAATGAATTCCTGCTAGAGCAAGGTTCCCAATTGTGAAGCA
GGAGGATGTAGTGGTATTGTTTGCAGATTCTCCTATTTTCGAATGTCCTGTTCGTTGCTAAGGTTGTGGGAGATGATTCG
GGCAAATAAATAGTTTTGATTTAAAAAGAATGCGTGTAGGCATATGTGGAAAGGCAAAGTTTGGTTGATTAGGTGATGGT
TGTTATTATTAGGCCTGAATTGACCGCTGTTGATAAGCAATAATTTTTGATATCATTTGTGTTGATGCACATATTGCGGT
TATAAGGTGGAGATATTTAAGTAAGAGGCAGGTGGTTCGTGTAAGTTCGTTGTCTTTATTATTGGGTGAAAGGCGGATTA
ATAAGAAAATGCCGGCTACGACTATTGTGCCAGAGTAAGTAGGGCTGATACTGGTGTTGGCCTTCTATGGCCCTAATAGT
CAGGGTGTATGCCCAAATTGTGCTGATTTGCAGCGGCTGCTAGGACCAGGGCGGCTAAAGGGTAGTGTGTCGAATGGTTT
AGTAATAATTGGTCGAGTTCTCATGGTAACGTTGGTTGGATTCATGCTAGTGTTAAAATAAACCAATGTCTCAGGCGTTG
TAGATGATGGCTTGTATTGAGCTGTGTTATTCTCCTCGGGTCCGTCATCATCCGTTGGTAGGAAAGACATGATGCCAACA
CCTTCCCATCCGATAAACAATTGAAAGGTTGTTTGAGAGACTAGTATTAATATTACAAAAGAAAAGATTAATAGAGTATT
TAAAGGTATTGACTTCTTGGTCGTGGGCTATATATCATTTGGCGAAATCTATAATGAACCATGTTAAATAGTGTATTGGA
CAGAATATGAGTGTAGTAATCGAATTTAAAGCTTGGACCGTTAAATTGTGAAGAATTAGTTGATGTGCGTGGTGTTGATT
CCTTCTAAGTTAATAAATATGATAGGTGGCAAGTGTGTGGAAAAGGCGTACTTTGCAGTACGGGCTTGTATCTTTATTGA
AGTTTTAATGAGGTATCGGCCATTAAGGTAGGATGTAATGGATAAGCATTATTGTGTTGGTGGTGTGATTCGTGGGTTTC
GATCAACTTCACTTAGGTTTGGCAAGAATGGCCAACTCCTAAAACCGGTGGGGTTCCTCCTCATGATGAAGTTCCGTGGC
CTGGCAGAATAAAAAGCCATTAAAAATTAGGGTTCAATTTAAAAATACATAAGGCTTCCTTAGTATAGGATTTTTATAAA
TTATTTATCATTTAAAAAGTGGGGAAAAAGTTTTCTGAACAAGCTCAGTTTAGTTGACTCTTGGTTTAGGGGTTTAACAA
GAATAAGTTAGCTAATCTATATGTTCGTGGGGTAGGGGTTATGAAAAGCAAGTTATAATAAAATATATTTTAAAGTTAAT
GGTAAATTTTGTTAGAAGAAGTATATGTAGTATTATGTCTAACAAGCATTAATTAAATAGCCTCTTGAATTGTGTCGTTA
CACACCATGCATTAATATGCTGACCTATATAGGATGGTATAGACATAACTGGATATGTAGTTGAAGGTAAATATTTTAAA
AGTACCAAATGTTTGCAGGCTATAAGTTACTTGTTGTATTGAACGTGTCTTTAATCTCGAGTGCAACCAGAGGTATTCTT
AATATCAAGTTGCGGGAGGAAGATCCATGCTGGAAAGTAACCAAGTATTTGAAAGAAAAGTATGTGGAATAGGATATTGT
GCGCGTGAAGCTAATGATTAATCTTACATTCAAGGGTTGCTATCTCATAATATGTAAGTCAATGGAAGTCAATGAGTATG
ATTATCTATTGAGTCGAAGGAATGCACGATATATACATAGGAGGAGGACGTACTAGAGTATAGTATATATATAAATATAA
GGCGGCGTGCCGCCTACATTTTATAGTTAAACATAACGGCAGTTTTCAACCATATTCCAGTTTAGTCTTGGTGAGAATGA
CTTATGCTATTTTCTGTTTGGTCTTGTTTCGTCTTTGGTTTGTTAATGGCTAACCCTTCGCCCTATTATGGGGTGTTGGG
CTTTTGATAGCTTCGCATTGGTGGTGGGGATTTTGGTCGTGTTGGTAGTTCTTTTTGTCTGTCATTTGTTTTGATTTATT
CGGGTGGTATATTAGTAGTGTTCGCTTATTCTGTTGCTTTGGCTGCTGATTTTTATCCTGAGCTTGAGGAGTCGTTCAGT
TGCTGTTAATCTTGTGGTTTTATCTTTAGTTTTGTTGGGTCTGGATTTTCTTGGGGTTAAGTAAAAGGGTTGGGAAGAGA
CAGTTGATTTGGTGGTATTTCTTTGATTCGTGAAGAGTTTTGTGGGGTTGCGATTTTGTATGATTTTGGTGTTCTGTGCT
GTGGTTTCTGGTTGGTGTTGTTAGTAGCTTTGTTTGTTGTTTAGGATTGACTCAAAGTGTCGTGGTTCACTACTGTGACG
GTCGAAATTATCTGGTTAGCCATTGCCAGATCATACTAGTTCTGGTTTGAATAGGAGAACTATTGGAATTATGTGAAGGC
TTGTGTAGGTGTTCTCATTGTGTTTGTTATTGTATGGATGCCAGGTGGCTAGAGAACTGCTATGTTATTGTGGTTAGAAT
ATGTAGCAATGAAGTAGCAGGCTGTTAACACTACGCCAGCTGCAATAAGTTGTAGAAGTTGATTGAATATGGCCGTAATA
ATTAGTAGTTACTCCTATTAGGTTGATTGGTGGGAGGAGCTATGTTATGGGATTAAACAGATGTCATGGAGAAGGTATAG
TGTTGGCATGCTGCTTCGTACTAAAAGTAGTGTTCGATTGTTAACCGTTCATAATTAAAGTTGGATAGACAAAACGTGCT
GAGACAAGGCCGTGGGCTATAATGAAATGATGGCTCCGTTGGAGGCTTCATTCTGTGTGGATTAGGGAGGCTGCTGTTAC
TAGGCCCTTAATTTACTGATGAATAGGCGATAAAGATTACCAAATCTGTTTGTCGAAGGCAAATGAGGCTTATTATAACC
ACCCTCATGCAAAGATAAAGTAATAAATGGGATTGTATGGTTTTGTTATTGGGTGAGTATGGTGATGGTACGAATAATGC
CATATCCTCTAATTTTAGGAAGTTGCGGCTAGACCATTGAGCAACGATTGGAGCTACATGGGCTTTGGTAGTCTCGTGGA
CTTATATAATGGTATTTTATAAAAATGCTATTGCCATGCACTTCACAGAAAGAAACGTTGATGGTGGGTTGGTGTTTTGG
GGCGGAAATGTAGGATTGTGATGTAAATTGTTGTTCAGGTTATATATAAAGTCAGTAGTGCAATTAGTAATGGAAGGCTG
TGAGTGTGTAAAATAAGAAATATATTCCGGCATTAAGGCGTTCTGGTTGTTCCTCATCGGGTGATAATAATTAGTGTGGG
GATAACGTTGCTTCGAATATGATATAAAACAGTGCGGGTCTGTGGCACAAAGAAATCTAATTGAAGGTCTATGAAAGTGT
CAAGGTATTAGAATAGTTGTTTACACTCATATGGTTGCTTTTGAGGAGTTTTGGCTTGCTGGTGTTATTAGTGGCAGAAG
TCATGTTGTTAGGACAGCTAATAGTGGGATGAAATGTGATCTAGTCTGTGTAAGGGCTAGAACTTTCACTCATGTTGATT
TGTGTAGTTTAGGTAGTTGGAGCTAGTGGCGGGGAATTATTAGACTATTAATGATTTATTCATGTTGACTTGGGGTTTGA
CAAAGTTACAGGAGAAGGAAAATTGTTGGAATAATAATTTTAGCATTGAAGGAGATTTAGGTTGTTTTATATTGCTTGAT
CCGTGTGTTCGAGGTTATGGTTACAAGTAAAGACAGGCCTGTGCCCGCTCCGCGAGCAAGTGTTAGTAGCATTATTAGGC
AGAAAGGTAAGGTAATTGTTGTTCTGTGGCTGGTTGTTGTATTGAAAAGAGTTAATATTGCCTTCAAGCATATGGCGGAG
ACAGGTGTGAGCGTTGTAATGACAGGCCTATTATACTTGTTATAAAAGCCAAGCTGAATTAAATAAAATGGTAGGCATTG
AGTCATGGATTAAACCATGATTAATTGGTCGAAGTGGTGTCTTTATTGAACTATCTTCATTGGCTGCTCAGTCTCCTTGA
GGATTCATTCATATATTAATCCGGTGTTAGGAGGGTTAAAATTAGGAAGTTCATGTCATGTGGTTGCGGTGGTGTTGGGT
GTACAGCTCATGGTAGTGGTAGGAGGCAATTTCTAGATCAAATAAAAGGCGGACGGCTACCAAGAAAAGCGCATAATGGG
AGGCGAGCGGAGATTAAGGAGTCAAAGCCGCATTCGTATGTGATAGTTTTCTTGATGTGGTTGTGTGTTTGGGAGTCAGA
TGTTAATTGTGATTAATGCTATAGATAAGAGGATTATTATAACTAAAAGCAAATTAATATGTTCATTATTTTTCTGGGTT
GCCTGAACTTAATGATTGAAGTCATTTGTACTAATAATACTACAAAAATAGGTCCTCATCAGTGGGTGAGGTAATGGAAT
AGCATACTACGTCTACGAAATGTCAATATCATGCTGCTGCCTCAAGCCCAAAATGGTGGTCTATGGTGAAGTGATGAAGG
ATTTGTCGTAGGAGGCATACAGTGAAGGAGGCCGATAATTACATGAGTCCGTGGAAACCTGTGTACAAAAAGGTTTCATA
AACATTATCTGAAATTGTAAAGGGCTTCGTAATACTCTATTGCTTGTAAGGCTGTAGTATATAATCTATAGGGTGATGGT
TAACAATAAAGAAAAGGCCGATTTCGTTTCCCTTCTATGATAGAATGATGTGCTCGGGTATTTATTGCAGGCTAATAATA
CGGTTGTGTGTGTTTAGAAGGGGACCTCGAATGGTCTATTGGGAAAACCCAGTTAGCGTATTGGCCTCAATTTCTGGTGT
GGGGATAGGCTAAGTGATAAAAGGCTCAAAGGCAATAAAAACACCTCGGGGCAATAAACAAAAATTATTCCATATCGTAG
CCCTTTTGTACAAATAGGGTGGTGTCATGAAATCTTCTCGTATAATATCTCGTCATCATTGATATATTGTTAGAAGGCAG
TAATCAGTAACGATTAATGTCGTGTGAAGTTATAATCTTAGGCGAGACCTGATGTTGATAATAGGGCAGATGTTATACTG
TAATGGTCATGAACTTTGTTCTACGATGTAGTATGTGTGTGGGTTTAGTGGACATTAGATGTTTTCTTGTAGGTACAGGG
ATAGTGAGTACAATACATAGGCTTGAATAAGTGCTACCTTAACTACAGGATGGTTAGTAGTATTAAAGTTGTTGCTACGG
CCACTGTAGCGGTCATATAGGTGTTGAAGGTGGATGATTTACTAGGGCTATTGGTTAGTAGTAGATGTCCTGCTGTTAGG
TTAGCTGCTAGGCGTACTCCAGTGCTAAGGGAGGGCAATTAAGAGGCTGATTGTTTCAACTACAGAAGGCTGGGATATAA
GAATGGTTGAAACTGGGAGGAAGTGTGCGCTGAGTGATCGAGTTGTTTTAATACCCCGATGATTGGTGGCTAACCATAAT
GGAAGGCTAGGGCCATGGTTAATGCTAAGTGGAAACATTGGGGTGAATGTGTGAGGGAGTAGACTAATCATGTTTATTGA
TGTTAGGGTTATTATTAAGGTCATGAAAAACACCGTTCATTTATGGCCTTGCGTTGAAGTGGGCTTATAATCTGTTTAGT
GAATTGCTTCATTGTTCATTTTTAAGTAGAATATAACGCCCTGTTACAAGGTGTTGGCTGGGGTAAAAAGAACTATTGCT
GGTATTATCACCGCTAGTCGCAAGAAATTTTAGTAAATAAGTGGCAAAATTTCAAGGTTCGGGATCTTAGCAGTCAGGTC
AAGGTGGTGAGGCTCACCTTTTATGGTTGTGGGATAAATGTTTGAATAGTTTCACTTTTGGTGTATTACTCTAAGTGAGA
GCCGCACTAGGACTGTGTTGAAATCATGGGGCAGGTTTGGTTGGTGATAACGAAATTAATGTGTTCCTGTCTCAGCAAGG
CTGGGAGTGCTGCGTGCTTCTCGGTTCAAACGAAGAGAATGTTCTGTCTCCGCTAAGGGCTGGTGCGTGCTTCTCGGTGT
GGGTTGGCCCATGATGATCAGTCTTCGAAGTGTTGTGAGATAGGTACAGCTTCAATAACAGTGAATAAAGCTATGGTTGG
CTCCGCAAATCTCTGAGCATTGGCCGTAAAGGTACAAGCGGGTGTGTTGAGATTGTAGTTTGATTTAGGCGTCCTGGTAC
GGCGTCGATTTTACTCTAGTGATGGGACGGCTCCTTGGTGTAGGACATCTTCTGATACCAAAATTCGGATTGGGGATTTT
GTTGGTGCAATCATTCAGTGGTCTGCTAGCAGGCGGAAGTGTCCATTTTAGTTCTTTTGTTGGGATTATGTAGGTCCAAA
TGAGAGGTCTTTGTAGTCATATATTCATAACTTCAATCATTGGTGGCCAAGGGCTTTGATATGGTTAGAAAGTTGTTGAT
TTCATCTATTAGGTATAGGATTTGTAATGATGGTAGGGCAATTGTTACTAGAATAATAGATGGTAGGATGGTTCATGTAC
TGTTTCTGTGATTGGGCGTCTGTTGTTGCGTTAATGTGTGTGTTAGTTTAGTAGTCAGTGTTATGAGTGATTATACTTAG
ACACGGATGTGCTGATTAATAGGATAGCTATTGAGTGCATGGTCGTGAAGTGAAGTTCTTCTATTAGGAAAGTGCGTTTT
GTAGTGCAATTTGTATGGGGTAGGCCATGCGGGGCTTAAAGGGTTTAAGTCTTCTTTCGTTCATGACAAAACGTAATTTT
ACTAAAGTCCTAAGAGATTGTATGTAGTTGCTCAATTAGCTTGAAACATGATTGGAGATTTCAATTCCCTTCTCTCTTGT
GGTTGGTAAATAAAGGGTTCTTCGTTGGTGTGTGTGGCCGTTGTGAAGTCATGTAATCATTCTGAGCCTGTGAGTTTATT
TTGTGGTCTACTTCTCGTTTTGAAAAGCCTCTCAAAAGATAGTATAATGATAGCTGTTAAGGGAGATAAGTGATCAAAAG
ATGATAGGGTATTTCATGTGGAGTATATGCATCTGGGTGATCTGAGTATCGTCATGGCATTCCTGCTGACCTAAGAAGTG
TTGTGGGGAAAAAGGTTGGTTTACTCCGATGAATGTTAGTGCGAAGTGTACTTTTGCTCATGTTTTGTGTAATATATATC
CTGTTATTGGGAGGGAATCAATGGGTTGTCAGCCATGATTGCAATACTGCTCTATAGATATTGGAAGTGCGCTACTGTAA
TAAGTGTCGTGAAATAATGTCTAAGGATGAGTTTGCTAGAATGATTCCAGTTAATCCACCTACACGGTAAATAAAGAAAA
GTAAAACCCAGGAGGGCTCAGAGCATGCTTGCTTCTCATTTAATTATTCTCCATAAAGGGTAGCTAGTCAATGTACTTTA
ATGCTGTTGGGATGGCAATAATTATGGTGCAGATGTAAAATAGGCGCGTGTCTACGTCCATTCGACTGTGAATATGTGGT
GGGCCCATACAATGAGCCTAAGTCAATTGAAATTGTGCTCAGCTATTCCTATATATCCGAAAGGTTCTTTCTTGTTTGAG
TAGTCGGTTATGTGAAGTTATCCCAAATCAGGTAGATGAATATAAACTTCTGGTGGCAAAATCAAAATAAGTGTTGGTAC
AGGATGGGGTCTCCTCCTCCAGTGGTCAAAATAGTATTTAGGTTTCGGTCAGTTAGAAGTATTGTAGTCTACTGCTAGTA
CGAATGCAGGATAAAGTAGTAATACTGCTGTGACTAGGACGGATCAAATGAATAAAAATTATTTATTGTGAGATTGGTTT
GGGGTTTTATATTATTGATTGTGGTGATGATTAGTGCTCTAAGATTGAAGACGCCAGCCAAGTGTAGGAAAAATAGTTAG
TCTGCGGGTCTGCGTGAGCCAGGTTTCTACTAGAGGCAGGTACAGTTCATCTGTCCTGCTCCAGTTTCTGTTCAGGCGGA
TCAATGGTAAAAGGAATGATGGTGGGAGGTCAAAAGCTTATGTTGTTTATTCGGGGAAGGCCATGTCTGGGGCTCAATTA
TTAATGGAATTAGTCGGTTCCAAATCCTCGATTATTACTGGTATTACTATAAGAGTATGGTGAAAGCATGGGTATTACGA
TTACGTTGTAGATTTGGTCGTTCCTATAAGTGTTCTGGATAACAACCTCCTCGGATTAGGAGACTTGAAGGAGGTTCCTA
CTATTCCTGCTCAGGCCCCAAATAGTAAATATAGGGTGCCAATGTGTCTTGGTTGGTTAGTAGAGTGTCGTTTGTATGGC
AAGGTAAGATGGCCGAGTGTTAGGTGTTAGGCTGTAGACCTATTTATAAAGTTTAATTCACTGTATCAGGCCTGTCAAGT
ACTGAGCTGCAAACTTAGGAAGGTAGAAATATAGTCGAAGCAGTAGATAAAACCTGTTGTTGCAGGTGTTTAGCTGTTAA
CTAGAGTTTGTAGGATCGAGGCCTGCTCATCCTAGACCTATCTTAATAAGTGTCTTGGTGCATTAAGGCTATGAAAGTAA
GAATCTTTCGGTTTCCTCAGAAATTAAGTGTCTCTTTTGGGCTTTGAAGGCCTGGTTTATATCCTAAATTTCTTAAAAAT
AGGCTAATAACTGGTGGGGTAATAATAGTAATATTGGGACAAGATTGTGGTTATGGGAGGTAAATGTAGTGGTTGGTTGT
TTCATCAGTTTTTGTCACATTTGAGGTGTTTGGTGATGGTTGAAATGCGTTGAATACTAGGCGGAGGTAAAAGAAGAGGC
TGAGCAAGGTGAATGAGATGCTAGAGTGGCCATTTGTTGGTGTTGGTAGATTAGTTCTTGTAGAATTAATCATTTGCGTA
AACCCTGTTATGGGTGGTAGGCCTCCTATTGAAAGCAGGTTAGGGCTATCAAGATTATTATGAGGAATGATTGTTTGTGT
TGAAAAAGGCTTGTCAGCTTGGTTGGTGGTGGAAATAATAATAAGAATATTGTGGGTTTAACATAATATATATATGTATA
AAAGGTACAGTAGGGATAGGTCTGGGGCTTTGTTAAGATATAACTATGTCTATATGAGCGATTGAGGTATGCTATATTTT
TCGAATTTATGGTGGTTCATTCCTCCTCTTTAACTACCATAGATAAAAGACCGAGCTGGTCAACAAGTGATGATTTAATG
AGTTGTGCAATAGAATAATGATGATGGCTAGTGGGGCCAGTTTTGTCATGTTGTGATAATTAATACTTGGTTGGTTGTTC
CTAATGATACTTCTGGCAATCAGAAGTGGAATGGTAAGCCTAGTTTATGGTAATAGCTAGTGTTAATATTATTATTGGTG
TTGGCGAGGGTGTGGTAATGAAATGTCTCTATTGGGCGGTTGTCAAGCATTAATGGTGCGAATTAATATGGCTGAGGCGG
CGGCTGTCATGAAATATTATTTATGGTAAGCTACGGCTCGGGGGTGGTGTTCTTTTGAATTAGGGTAGTATAGAGTATAG
TAATTTCCAATCAGCTCAGGCGAATATTCATGGTAGCTTGATATTGTAATAATAGTGCTGTGGATAGGGCGATAAGAGCA
AAGAGGTGATGGAGGTGCATTAGTAAGGAAGGGTTTAACCAACATTTTGGGGCATGGGCCCAGAAGCTTTATTAGCTGAC
TGCTGAAAACATGATGGGGTACATAGAGTTTTGGTCTCTAATGTTTGGGTTCGATTCCCATTTTCTAGGAGATGAAAGGG
TTTAAACCTTTTAGTTCACTCTATCAAAGTGATCCTTTATTCAGGCATGTCCAAATTGCTGAGGAATCCCTGATGATAAG
GTAATAGGCATAGATGTGTGTCGAAACAATGCTAAGTGATTGGGAGGAAGTTTTTCAGAAGATGCAAGTTGGTCATATCG
GAATCGGTAGGAGGCCCAGCGGACCCTAGGAATCAAATTGTTAGGATAGTTGTTTTTATTATATGTATTTATGGTGAATA
GTTCTGGTATTATTCCTTGCCTGGATTTATAAATATATAATACGTCTGTATTTATTATTATGATATTGGCATGTCTACTG
GAAAATAAAAGCAATGGGCCTGAATATTCTACATTAATCCTGAACAGTTCAGACTCACCTGTTAGGTCAAATGAGGCTCG
TTGTTCTGCAAAGGGTAGTGTTATATGTGTGTGTGGTCATGATGTTATTAAGAGTCATATTGGTTCTTGCGTGGCGTTTA
GGGTTTGAGTATACAATCCTCGCTTAGTAGATTGTAGATAAATATGTTCTAGTGTGTGACTTCGCAAGAGATAGTTTGCT
ACCGCTCGAATGGCTAACGTTCTGTTATGTTTCTTGGACACTGATTGACGC
>c346cb85-bd39-49b9-91cd-bef812221e13_Basecall_Alignment_template
TATACCCAAGCTCGAAAAATGTTTGGGTTAGTGAATTGGTTTAGATTATCTAGGTATGAACTGATTTAAGGTTCAAATAG
TTGGGTGTATAACATTGTTCAGGTGTAGCTGGGAAGCACTAATAAGCTACATTTGTTTCCAAGCACACGCGCACCAGTAT
GCTTACCGTGTTACGGCTGCCTCCTTACGTTTAATAGGAGAATTGTGGGCGGTGTGTACCTTGCTCAGAGCCTTTTCAAC
GATATTATGGTTCTGGTTACTAATCCACCTTCTTGTTATTTTTGTTTAACTTTTATTCTTCCCGGTTTGTGGGAATATGG
CCCATTCTTTCCATTTGTGGCTGCACCTTATTACGGACATGTCGCGGTAATGCTGTTGACCTACTTAATTCTTCCACAAG
GTAGACTGGCGACGGCGGTATATAGGCTGGGGGCGAAAATGGTGAGTTTATTGCGGATCATCAATTATAGAACGGAAATC
CCTCTAGGGGTTTTGGGGCACCAAATCAAGTCTTTAGGTTTCTAACGTTTGCTGTGGTAGTTCGGGCGAACACCCTTGTA
TGTTTAGGTGTCGATGTTTAGATTTAAGCATAGTGGGGTATCTAATCCCGGTTGTCCTTGTAATTTTAGTAAGTTCAATT
TTATTCTCCCAAGACATCTTCATGTAAGTTTTATAAGGTGTGCGTTTTGCTCATCTTAGTTTTCTTGGGTTTAGTGAAGG
TGGTGATTTAGTTACTTTTACGCCGTTGGGCTTTTACTTCGACCTAAATTCGTTTAACCGCGGTGGCTGGCTGGTCGGCA
GCCGTGGTCTCTATAGCTAAGTCAAGTTTTTCATATGGCTTAATGTTAATCACTGCTGTGTACCATGTAAGGTGTGGCGA
GACGAGCGTCTTTGACACTTTGGTGTGCCTGATGCCGGCTCCTTTGTTGAGTTGTTTAAGGGCATTTTCATAGTGTGCTG
ATGCGTATGTAATTTAAGAGTTAAATGTAGTGGTTGTAATTAAATCTTTGCGTCATTGAAGTACCAAGTCTATAATGGCA
TCTTCAGGCCAGGCTTTATGTTACTGCTTCTGATGACTTTATTGTAAATGGTAGAGGCATTTCAGTGCTTTATTTTATGG
AAAAAGAAATAAATTATGCATGATTGGTTGTAGGTACGGGCCCTTATATTTTATGTAAAATGCTTTATTTTGGTAAAATA
ATGTAAAAATAAGATTAATGTTTAAAATGCATAAGGCTTCCTTGATGAGTTTTATGATTATTTATCATTTAAAAAGTGGG
AAAAAGTTTTCACAAATTCGCTCAGTTTAGTTGACTCTTGGTTTGGGGTTTAACAAATAAAGTTAGCTAATCTATGTTCA
TTGGGGGTAGGGGGTTTAACAGAAAAACTAAGCTATAATAAAATATTTTAAAGTTAATGGTAAAATTTTGGCTAAGAAGG
GAAATATAACTAGTATTATATCTAACAAGCATTAATTAAATAGCCTCTTGGGTGTATGTCCGTTACACACCGGCATTAAT
ACTTGACCTATGCAGATGGTATAGACATAACTGGATATGTGGTTGAAGGTAAATATTTTAAAAACGCAAATTTTGCAGAC
TATAAGTTGTATTTGTGACAGAACATGTCTTTAAATCTCGGAAATTGCAACCAGTTCTTAATATCAAGAGTTGCGGGAGG
AAGATCCGTAAGCAGAAAAGTAACCAAGTATTTTAGAAAAAGAAAATGTGGAATAGGATGTATGCGTGGTAACTAGTAAT
GATTAATCTTACATTCAAGGGTTGCTTATCTCTACTATGTCTTAGATCAATAGGAAGTCAATGGAGTATGATTACTCGTG
AGGTCGAAGAATGCACGATATACATAGGAGGAAGGACGTACTGAGTGGTATATATAAATATAAGGCGGCATGCCGCCTGC
ATTATCGAGGGTCAGTGTTTAACCCTGATTTTAGTGATTAACGTCACTTTCCCACTCCGGTTGGTAGAGGTTTGTGATGT
CAAAATAGTTTATTTAAAACTTGATTTCACAGAGACCGGGGATAGAGAAAAGTCCTCTTTCTTGAGTGAGACCTCAGTTT
ATTTTATTTTCTATAGTGCGGTAATAGGAATTAGGACTGCAATAATTAGGAAATAAATTACTGAGGCTATTTGGCCGATT
AAGATTAATGGGGAGTTCTACTGGTTGTCCCCAATTCATGTAGGATGAAAATAGTGAAATTAAGTATCAGAATATATTTT
ACTGATTGGGCGGTGTATTGAGCTTCGTTGTTTGGATGTGGACCAGGGTATGATAGGAGATTAAGATTGAGTATTAAGGC
CCCCTCCCATTTATTGAGAATAGATCGGAGGATGGCATGTGAATAAAAATATCCTCTGGTAATGTGGGGGAGTAAGTGGG
TTGCCGGGGTGAAATTTTCGGGTCTCCCTAATAGGTTTGGGTATAAAAGTGTGAGTTAATGTGCTGTTAATATTATTAGT
GCTCTAGCAGGTCATGTAGAAGGCAGGGGTGGAATGAGATTTTGTCTGATTGATTTATTCCTGTTGGGTTCTTCGATCCT
GTTTCGTGGAGGAATACTAAGTGTATAAATACTTAGCCATGATTATGAATGAAGC
>8e513103-8c86-44a9-9810-3637d5929416
AATCAGTGAAATTGATCCCTTGTGCAAAAGCAAAGGATAAAACAATAAGACGATAAGACCCCCACCGTGGGCTTAAACAT
CAGTCAATTATACATGTTGAATCCACCAGGAATAAAATCAAATGACCCCCTCTGTTTTGGCTGGGCGGCCTCGGAATAAA
AACTTCCGAAAGCCTCATTTAGACCAACAAGTCAAACATAAAATACTTGACAATATTATTGATTATTGAACCAAGTTACC
CAGGGATAATAGCGCCATCCTTCGAGCCCATATCGGCAAAGGGAATTACGACGCCGATGGTCAGAGTTTCATCCTAGTGG
TGCAACCGCTACTAAGGGTTCGTTTGTTTAAGCGATTAACAGTCCTCGTGATCTGAGAGTTCAGACCGGAGCAATCCAGG
TCGGTTTCTATCTATGACATACTATTTCCAGTACGAAAGGATCAGAAACAGTAGGGCTGCCACCAAACAAGCCCTGCCCT
TAATTAATGGAAACAAAATAAATTAATTTAACTGGGATCTCCCACGCCCTAAACCAGGGCTGCTGGCTTAACAAACCTGG
GTAATATGCTGGGCACCCAGCACTTTTACACAGAGTTCAACTCACTCTCGCCAACAATGCTATCTCTATTAACCTGACTG
ATAGACCCACTTACATCATAATCTATTGCATTTGGCATTCTTAACATTACTAGAACGAAAAATTCTAGGATATATACAGT
ACGAAAGGCAAAATATAATGACCCAAGGGGATTCTACAACCTAGCGCAGACGGCCTAGAAACTATTTATAAAAAGAACCA
GTACGTCCATATGCCGCCTCCCAAGCACTATTCATTATAGCCCCAATCTTAGCGCTCCATCATTATCCATTATATTATGA
TACACCTCTTTCAATACCATTTCCTTTAATGGACATAAACCTCGGCCTGTGTTAATCATACTCGCACTTTCAAGCATAGC
AGTATATACAATCTTATGATCAGGCTGATCCTCAAATTCTAAATACGCTCTTATAGGGGCCATTCGAGCGTAGCACAAAC
TATCTCTTATGAAGTCACACTAGGAATTATTATTTTATCTACAATCTTACTAAGCGGAGGATTTACAATTCAAACCTAAA
CACCACACCAAGGATAATATGACTCTTAATAACATCGCGGCCAATAATAATAATATGGTTAACATCTACCCTTGCAGAAA
CAAGCCGAGCCCCATTTGACCTAACTGGGGTGAGTCTGGGCATCTCAGGATTTAATGTGAATATTCAGCGAGCCCATTTG
CTTTATTCTTCCCTAGCAGAATGCATAATATCATAATAATAATAAATACAGTATCATGCTATATTTATAAATCAGAGGCA
AGGAATAATACAGAACTATTCACCATAAATATTATAATAAAAACAACTATCTAACAATTTTGATTCCTATAGGTCCGGGC
CTCCTACCTCGATTCCGATATGACCAACTCATGCATCTTCTATGAAAAAACTTCCTCCCAATCACCCTAGCATTATGCCT
TTGGACCACATCCATGCCTATTACCTTATCAGGGATTCCCCAGCAATTTGGACATGTGCCTGAATGGAAGGATCACTTTG
ATGAGAGTGAACTAAAAGGTTTAAACCCTTTCATCTCCCTAGAAAAATGGGATCGAACCCAAACATTAGAGACCAAAAAC
TCTATGTACCCCATCATACTGTTTTCTAAAGTAAGTCCAGCCTAATAGAAAAGTTCTGGGCCCATGCCCAAAAATGTTGG
TTAAACCCTTCCTTTACTAATGCACCCCTCCATCACCTCTTTGCTCACTTCTTTATCCACAAGCACTATTATTACAATAT
CAAGCTACCATTGAATATTCGCCTGAGCTGGATTGGAAATTAATATACTCTATACTACTAATCTCAAAAGAACACCACCC
CCGAGCCGTAGAAGCCACCTAAAATATTTCATGACACAAGCCGCCGCCTCAGCCATAGTAATCTTCACCAAACAGTAATG
TGACAAACTGCCAATGAGACATTTCATTACTCACCCTCAACACCAATAATAATATTAGCACTAGCTATTACCATAAAACT
AGGCTTGGCCCCATTCCACTTCTGATTTGCCAGAAGTATCATTAGGAACAACCAACTCAGTTATATTAATTATCCACAAC
ATGACAAAACTGGCCCCACTAGCCATCATTATTCTATTACTTTCAACTCATTAAATCATACTTGTTGACCAGCCTCAGTC
TTTTATCTATGGTAGTTGCTGGGGGGTGAGGAGGAATAGACAATTACAAATTCGAAGTATAGCATACTCCTCAATCGCTC
ATATAGGATGAGTAGTTATAATTTTACCAAAACTGAACCTATCCCTACTGTACCTTGCTTATACTGTATGTTATGTTAAA
CCTTACAATATTCTTAGTTATTATTTCACCACCTAACCAAGCTGACAAGCCTTTTCAACACCTAGGAAACAAAATGTTCC
CCATAATAATCTTGATAGCCCCTAACCTGCTTTCAATAGGAGGCCTACCACCCCATAACAGGGTTTTTACCAAAATGGTG
AATTCTACAAGAACTAATCTACCAACACCAAACACAAATGGCCACTCTAACTCATATCCACCTTGCTCAGCCTCTTCTTT
TACCTCCGCCTAGTATTCAACGCATTTCCTAACCACTCCACCAAACACCTCAAATGTGACAAAAAAACTGAAACCAAACC
AACCACTACATTTTGCTCCCACAACTAATAATCTTGTCATAATATTGCTTATTATTACCCCACTAGTTATTAGCCTATTT
TAAGAAATTTAGGATATATAAACCAGGGAGACCTTCAAAGCCCCAAAAAAGAGGAGCCTCTTAATTTCTGAGGAAACACA
GTTCTTACTTTCCTTAGCCTTAATGCAACTAAGACACTTTTATTAAGATAAGGCTTCCTAGATGAGCAGGCCTCGATCAC
CACAAACTCTTAGTTAACAGCTAAACACCTTAAACAACAGGCTTCATCTACTAAGCCTGGACTATATTTCATCTTTCCTA
AGTTTGCAGCTCAGTACTTGACAGGCTGATAAGAAAAGGGAATTAAACAGCTTTATAAATAGATT
>6f7a5283-2815-4565-8a1a-43e6d5f07536_Basecall_Alignment_template
ACGTTACGTTATTTGGTCGTTCTAAGTGTTCCTGGATAGCTTAATTCTCATAGTTAGGAGACTTAGGGAGTTCCTACTAT
TCCTGCTCAGGCCCAAATGATATTAAATATAGGGTGCCAATAATGTCTTTGTGGTTGGTTGATAGAGTCATCGTTTGTAT
ATGCCAAAGGTAAGATGGCCGAGTGTTAGATGATGACTGTAGACCTATTTATAAAGTTTAATTCGCTTTCTTATCAGGCC
TGTCAGTACAGGCTGCAAACTTGAGAAGATTAGAAATATAGTCAGGCTTAGTAGATGGAAGCCTGTTGTTTAGGTGTTTA
GCTGTTAACTAAGAGTTTGTAGGATCGAGGCCACCACTCATCTAAAGGCTTATCTTAATAAAAATTAACGGATTTGCATT
AAGGCTATGAAAGTAAGAATCTTTCAGGTTTCCTCAGAAATTAAGAAGTGTCTTTTTGGAATTTGAAGGCCCCTAGTTTA
TATCCTAAATTTCTTAAAATAGATAATAACTAGTGGGGTAATAATAAGTAATGTGGGACAAGATTATTAGTTGTGGGAGT
AAAATGTAGTGGTTGGTTTGGTTTCGTCAGTTTTGTCACATTGGGGTGTTTGGTGGGTGGTTAGAAATGCGTTGAATACT
AGGCGGGTAAAGAAGAGGCTGAGCAAGGTGGATAAGGATGCAAATTGGCCATTTGTGTTTGGTGTTGAGCAGATTAGTTC
TTGTAAATTAATCATTTGGTAAAACCCTGTTATGGGTGGTAGGCCTCTATTGAAAGTAGGTTGGGCTATCAAGATTATTA
TGGGAATGGTTGTTTTGTGTTGAAAAGGCATCCGGCTTGGTTGGGGTGGTGGAAATAATAACTAAGGGCATTATGAGTTT
AACATAATATAGTATAAGGTACAGTGGGATAGGTCTGCAGGGCTTTTGGTAATTAACTACTCATCCTATATGAGCGATTG
GGGAGTATGCGTTTTCGGGTATAATTGGTTGTTCCTCTCACCCCAACTACCATAGATATAAAGACCGGCTGGTCAGCAAG
TGATGATTTAATGAGTTGTGCAATGGGGTGTGATGGCTAGTGGGGCCAGTTTTGTCATGTTGTGATAATTAATATAACTG
GTTGGTTGTTCTAATGATACTTCTGGCAGTCAGAAGTGGAATGGGGCTAAACCTAGTTTTATGGTAATAACTGGTGTTAA
TATTATTATTGGTGTTTGAGGGTGTGAGTAATGAAATGTCTCATTGGGCAGTTTGTCAAGCATTAATGGTGCTTGCGAAG
ATTAATATGGCTGAGGCGGCGGCTTGTGTCATGAAAATATTTTATGGTGGCTTCTACGGCTCGGGGTGGTGTTCTTTTTG
AGATTGGGGTAGTATAGAATATTAATTTCAATCAGCTCAGGCAGATATTCAATGGTAGCTTGATATTGTAATAATGGTGT
TAACTTGTGGATAGGGTGATAAGGAGCAAGAGGTGATGGAGGTGCATTAGTAAAGGAAGGAGTTTAACCAACATTTTTGG
GGCATGGGCCAAACTTTGATAGCTGACACTTTAGAAAACAGTATGATGGGTACATAGAGTTTGGTCTCTCTAATGTTTGG
GTTCGATTCCCATTTTCTAGGAGATGAAAGAGTTTAAATTTTTGTTCACTCTATCAAAGTGATCGCTTTATTCAGGCACA
TCCAAATTGCTGGGGAATCCCTGATAAGGTAATAGGCATGGATGTGTGTCAAGGCATAATGTGCTGGGGTGATTGGGAAG
TTTTCATAGAAGATGCATGGGTTGTGGTCATATCGGAATCGGTGAGGCCCGGACCATATAGGAATCAAATTGTTAGGATA
GTTGTTTTATTATAATATTTATGGTGAATAGTTCTGGTATTATTCCTTGCCTGGATTTATAAATATGTGCATGATACTGT
ATTTATTGTTATGATATTGGCGTATTCTGCTAGGAAGAATAAAGCAAATGGAGCCTGCTGAATATTCTACATTAAATCCT
GTGAGACAAGTTCAGACTCACCTCTGTTAGGTCAAATGGGGCTCCCGGTTTGTTTCTGCAGGTAGATGTTAACCATATTA
TTATTGTGGTCATGATGTTATTAAAGTCATATTGGTTCTTGCGTGGCGTTTAGGGTTTTGGTGTAAATCCTCCGCTTAAT
AAGATTGTAAATAAAATAATAATTCCTAGTGTGACGCTTCATAAAGAGATAGTTTGTGCTACCGCTCGAATGGCTATAGG
CGTATTTAGAATTTGAGATCAGCCCGATCATAAGATTGTATACTGCTA
>0b0b9bb0-42dd-4125-8a95-fa6005dd231d
TCAGGACATCCTAGTGGTGCAACGCTACTAGGGTTCTGTTCAACGATTAACAGTCCACCGTGATCTGAGTTCCAGACCGG
AGCAATCCAGGTCGGTTTCTATCTATGACATACTATTTTAGTACGAAAGGATCCGAAACAGTAGGGCATAACCGCAAGCA
AGCCCTGCCCTTAATTAATGAAACAAAATAAATTAAGGTAACTGGGATCTCCCCCGCCTCAACCAGGGCTTGCTGGCGTA
GCAAAACCTGAGTAATGCTAAGACTTAAGCACTTTTACACAGGGTTCAACTCCTCTCGCCAACAATGCTATCTCTATTAA
CCTGACTGATAGACCCACTTATATACATCATCCAATCCCTAATTACGTAGCATTCTTAACATTACTAGAACGAAAAATTC
TAGGATATATACAATTACGAAAAGGCCCAAATATAGTAGGCCCAAAGGGATTCTACAACCTATTGCAGACGGCCTAAAAC
TATTTATAAAGAACCAGTGCGTCCATATGCCGCCTCCCAAGCACTATTATTCATTATGGCCCCAATCTTGGCGCTATCAT
TATCCATTTATATTATGATCACCTCTTTCAATACCATTTCCTTTAATGGACATAAACCTCGGCCTGTTAATCATACTCGC
ACTTTCAAGCATAGCAGTATATACAATCTTATGATCAGGCTGATCCTCAAATTCCTAAATACGCTTCTTATAGGGGCCAT
TCGAGCAGTAGCACAAACTATCTCTTATGAAGTCACACACAAGATTATTATTTTATCTACAATTAATCTTACTAGCGGAG
GATTTACAATTCAAACCCTAAACGCCACGCAGAACCAATATGACTCTTAATAACATCATGACCAATAATAATATGGTTAA
CATCTACTTGCAGAAACAAACCGAGCCCCATTTGACCTAACAGAGGGTAGTCTGAACTTGTCTCAAGTTTAATGTAGAAG
AATATTCAGCAGGCCCATTTGCTTTATTCTTCTAGCAAGTATAATATCATAATAATAAATACAGTATCATGCATTATATT
TATAAATCCAGGGCAAAGAATAATACCAAGAACTATTCACCATAAATATTATAATAAAACAACTATCTAACAATTTATTG
TGACGATTCCTATGATTCCCGGGCCTCCCCTACCCTCGATTCCGATATGACCAACTCATGCATGCTTCTATGAAAAAACT
TTCCTCCCAATCACCCTAGCATTATACCTTTGACACACATCCATACTATTAGTATCAGAGGATTCCCCAACAATTTAGAC
ATGTGCCTGAATAAAGGATCACTTTATTAGAGTGAACTAAGGTTTAAACCACTTTCATCTCCTAGAAAAATGGGAATCAA
CCCAAACATTAGAGACCAAAAACTCTATGTACCCCATCATACTGTTTTCTAAGTAAAGTCAGCTAATAAAGCTTCTGGGC
CCATGCCCCAAAATGTTAGTTAAACCCTTCCTTTACTAATGCACCCCTCCATCCCACCTCTTTGCTCCTTATCGCCTATC
CACAAGCACTATTATTACAATAGCCTCAAGCTACCATTGAATATTCGCCTGAGCTGGATTGAAATTAATATACTCTCTAT
ACTACCCTAATCTCAAAAGAACACACCCCCCGAGCCGTAGAAGCCACCATAAAATATTTCGCATGACACAAGCCGCCGCC
TCAGCCATATTAATCTTCACCAAGCACCATTAATGCTTGACAAACGCAATGAGACATTTCATTACTCACACCCTCAGCAC
CAATAATAATATTAACACCTGGCGTTACGCAAAACCCAAACGGCATTCCACTTCTGATTGCCAGAAATTATCTGGTGTGA
ATCAGATCACTGTGAAGGTTGAATCTCATTGAGTGTCTTTTTTAAGGGCTCCTGGTCAGGATTTGAGAGTGAGACTGCGG
GTGACCTAGGTCAGGAGCAGCTGCTGTGCTGCTCTCGCCAAAAGCAACACCTTTGTTCCAGGGTGCCAGTGAACCTGTCC
CTTGGGTGGGTAGCCCGTTCACATGGGTCTGGAATACGGACCTTCACCACACATGGATGGCCTGCCCTCACATGGAACAT
CTTGGCTTTTCTCCCACTGCTCTGTGACTGGCCATGGGTGGGTGATGCATAGGTCATGGGAGCATGTCCCCCCCCATGAC
ACCTTCATCTGGGCACTTGAATGGGTGGGGAAGGGTGGACCAC
>3dada4f8-0cab-4ead-aa1c-4cfeaf940f5f
AGAAATCTCGAGTGCAACCAGAGGTATTCTTAATATCAGAGTTGCAGGAGGGAAGAGATCAAAGCAAGCACTGGAAGAGT
AACCAGGTATTTTGAAAGAAAAGTATGTGGAATAGGATATTATGCGTGAAGCTAGTAATGATTAATCTTACATTCAAGGT
TGCTTATCTCTCACTAATATAGAATCAATAGGGAAGTCAATGGAGTATGATTACTCGTGAGGTCAGAAGGTCTGATATAC
ATAGGGAGGAAGGACGTACTAGAGTAGAGTATATATAAATATAAGGCGGCGTACCGCCTGCATTTTAATAGTTAAACATA
ACGGCGGTTTTCAAGCCGCTATTGATTTGAGTCTTGGTGAGAATAATGACTTATGCTTTATTTTTCTGTTTGGTCTTTGT
TTCGTCTTTGGTTTGTTGTTAGTGGCTTTAACCTTCGCCTATTATGGGGTGTTAGAGCTTTGATAACTTCTGCTGTTGGT
GGGGATTTTTTGGTCGGTGTTGGTGGTTGCTTTTTGTCTGTCATTTGTTTTAGTTTATTCAGATTGGTATGTTAGTGAGT
GTTCATATTCTGTTGCTTTGGCTGCTGATTTTATCTAAGAGGCTTGAGGGTGTTCAGTTGCTGTTAATCTTGTGGTTTTA
TCTTTGCTAGTTTTTGTTGGGTCTGGATTTTCTTGGGGGTTAGAAGTAAAAGGGGTTGGGGGAAGAGACAGTTGATTTGG
TGGTATTTCTTTGATTCATTAGAGGATTTTTGTGGGGTTGCGATTTTGTATGATTTTAGGTGTTCTGTGCTTGTGGTTTC
TGGTTGGGTGTTAGTAGCTTTGTTTGTTGTTTTAGAGTTGACTCGGGTCAAAG
>a6d5d78c-ba3a-47fd-b398-4e0914483440
CCAATATGACTCTTAACATCATGACCAATAATAATAGTTGACCTTCTACCCTTGCAGAAACAAACCGAGCCCATTTGACC
TAACAGAGGTGAGTCTGAACTTGTCTCGATTTAATGCTTAAACTGAGCCCATTTGCTTTATTCTTCTAGCAGAATACTTA
GTATCATAATAATAAATACAGTATCATGCATTATATTTATAAATCCAGGGCAAAGAATAATACCAGAACTATTCACCATA
AATATTATAATAAGAAACAACTATCCTAACAATTTGATTCCTATGGGTCCGGGCCTCCTACCCTCGATTCCGATATGACC
AACTCATGCATCTTCTATGGCTTCTCCCAATCACCTAGCATTATGCAGCACGACACACATCCATGCCTATTACCTTATCG
AAAGGATTCCCCAGCAATTTGGACATGTGCTGAATAAAGGATCCCCTTTGATAGAGATGAACTAAAAAGGTTTAAACCCT
TTCATCTCCCTAGAAAATAGAATCGAACCCAAACATTAAAGGACCAAAACTCTATGTACTTATCCTTTTCATTTTCTAAA
GTAAAGTCAGCTAATAAAGCTTCTGGGCCCATGCCCCAAAATGTTAGTTAAACCTTCCTTTACTAATGCACCCCTCCATC
ACCTCTTTGCTCCTTATCGCCTATCCACAAGCACTATTATTACAATATCAAGCTACCATTGAATATTCGCCTGGGCTGGA
TTGAAATTAATGTCTCTACTGCTAATCTCAAAGAACACCACCCCCGACTGTGGAAGCCACCATAAAATATTTCATGACAC
AAACGCACCTCAGCCATATTAATCTTCGCAAGCACCGGTAATACTTGACAAACTGCCCAATGAGACATTTCATTACTCAC
CCTCAACACCAATAATAATATTAACACTAGCTATTACCCTTAAAACTAGGCTTGGCCCATTCCACTTCTGATTGCCAGAA
GTATCATTAGGAACAACCAACTCAGTTATATTAATTATCACAACATGACAAAAACTGGCCCCACTAGCCATCATTGATAT
TGCACAACTCATTAAATCATCACTTGTTGACCAGCCTCGGTCTTTTATCTATAGTAGTTGGGGGTGAGGAGGAATGAACC
AATTACAAATTCGAAAAATTATAGCATACTCATAATCCCGCTCATATAGGATGGTGGTTATAATTTGCAAAGCTGAACCT
ATCCCTACTGTATATACTATATTATGTTAAACCTTACAATATTCTTAGTTATTATTTCCACCACCCTAACCAAGCTGACA
AGCCTTTTTCCAACACAAAACAAATCATTCCCATAATAATCTTGATAGCCCCTAAGCACTGCTTTCAATAGGAGGCCTAC
ACCCATAACAGGGTTTTATAAAATGATTATTCACAAGAACTAATCTACCAACACAAACACAAGCCTCCCAGCATCCTTAT
CCACCTTGCTCAGCCTCTTCTTTTTACCTCCGCCTAGTATTCAACGCATTTCTAACCACTCCACCAAACACCTCAAATGT
GACAAAAAACTGACGAAACCAAACCAACCACTACATTTACTCCCACAACTATTAATCTTGTCCTTAATATTACTTGTATT
ATTACCCCACTAGTTATTAGCCTATTTTAAGAAATTTGGGACTTATATAAACCGGGGCCTTCAAAGCCCAAAAAGAACCT
CTTAATTTCTGAGAAACCTGAAAGATTCTTGCTGCCATTGGCCAGCAATGCAACTAAAGACACTTTTATTAAGATAAGGC
TTCCTGGGCAGGCCTCGATCCTACAAACTCTTAGTTAACAACAAACACCTTAAACAACAGGCTTCCATCTACGCAGCCTG
GACCTCATATTCTAATCTTTCCTAAGTTTGCAGCTCAGTACTTGACAGGCCTGATAAGAAAATTAAACCTTTATAAATAG
GTCTGGCCTAATAACACTCGGCCATCTTACCTTTGCCATACAAACACGTGACTCTACTCAACCAACCACAAGAGATTTGG
CACCCTATATTTACTATTTGGGGCCTGAGCAGGAATAGGAACCTCCCTAAGTCTCTAATCCGAGGAAATTAAGCTATCCA
GGAACACCCAACTGGAACGACCAAATCTACAACATGTGTAACAGCCCATGCTTTCACCATAATTTTTTTATAGTAATACC
AGTAATAATCGGAGGATTTGGAAACTGACTAATTCCATTAATAATTGGAGCCCCAGACATAGCCTTCCCCGAATAAACAA
CATAAACTTTTGACTCCTCCACCATCTACACACTATTGACATCCGCCTGAACAGAAACTGGGCAGGGACAGGATAGACAA
TATACCACCTCTAGCAGGAAACTGTTACCTGGGTCAAGCGGTAGGCCTAACCATTTTCCCTACACTTGGCTGGCGTCTCT
TCAATCTTAGAACAATAGCTTCATCACCACAATCATTAATATAAAACCCCCAAATAATCTCAATGCAAATACCCTTATTC
ATTTGATCCGTCCTAGTCACAGCAGTATTACTACTCTTATCCTTACCCGTACTAGCAGCAGAATTACAATGCTACAACTG
ACCGAAACCTAAATACTTCATTCTTTGACCCATCTGGAGGAGACCCCATCTGTACCAACACTTATTTTGATTTTTTGGCC
ACAGGACACATATCTTAATCTTACCTGGATTTGGGATAATCACATGTAATGACTCGACTACTCAAACAAGAAAGAACCTT
TCGGATATAGGAATAGTCTGAGCAATAATTTCAATTAGTTCCTAGGCTTTGTGTGTGGGCCCACCACATATTCACAGTCG
GAATGGACGTAGACACACGCGCCTATTTTACATCTGCAACTATAATTGTGCCATCCCAACAGGCATTAAAGTGTTTAGCT
GACTAGCTACCCTTTATGGAGGAATAATTAAATGAGAAGCAAGCATGCTCTGAGCCCTGGGTTTTATTTCTTATTTACCG
TAGGTGGATTAACTGGAATCATTCTAGCAAACTCATCCTTAGACATTATTCTCACGACACTTGTACGTATTGTACACTTC
CACTACGTACTATCTATAAAGACAGTATTTGCAATCATGGCTGGACTAACATTGATTCCCTCTGCTGGATATCATTACAC
AAACATGAGCAGGCGCACTTCGCACTAACATTCATCGGAGTAAACCTAACCTTTTTCCCACAACACTTCTTAGGCCTAGC
AGGAATGCCACGACGGTGCCAGACTACCCAGTGCATACTCCACATGAAATACCTATCATCTTTTGGATCACTTGTCTCAT
AACAGCTATCATCATTATACTTTTTATCTTTTGAAGTTTTTCTTCAAAACAGTAGACCACACAAGAAAATAAACTTCACA
GGCTCAGAATGATTACACGGACACCCCCCACAACTACACCAACGAAGAACCCCCTTTTATTTACACCAACCACAAGAGAG
GAAAGAATTAGACCCCTCCAACTAGTTTTCAAAGAAGCTAATTGAGCAACCACATACAATCTCTCTGGGACTTTGTAAAA
ATTATACGTTCTTGTCATAGACGAGTTAAAGGAGCTTAAACCCTTTAAGCCCGCATGGCCTACCCCATACAAATTGCACT
ACAAACACGTCCTCTCCTCTAATAGAGAACTACACACTTCACGACCATGCACTAACGGTATATTGTCAGCACATCCGTGT
TCTACATAATCACCATAACACTGACTACTGAGCTAACACACATTAACGCAACAGACACTGTCCACAGAAACAGTATGAAC
CATCCTACCATCTATTATTCTAGTAACAATTGCCCTACATCATTTTGCAAATCCTATACAATGGGTAAATCAACAACCCC
TTTCTAACCATCAAAGCCCTTGTACCAATGATACTGAAACTATGAATATACAGACTAAAAGACCTCTCATTTTGGCTCAC
CATAATCTAACAAAGACTAAAAACGGACACTTCCGCCTGCTAGAAGTAGACCACCGAATGATTGTTGCCAACAAAATCCC
CAATCGAATTTTAGTATCGCTTCAGAAGATGTCCTACACTCATGAGCCGTCCATCACTAGGAGTAAAATCGACGCCGTAT
TGCCAGACGCCCTCGTCAAACTACAATCTCTTACACCTGCCAGGCCTTTTTTGGCCAATGCTCAGAGATTTGCGGGCAAC
GCTAACTATGGTGTTATTGAAGCTGTGCCACCTATCTCTACGCTAGAGACTGATCATGGGCCACAACCCAATAACCGAGG
CTAATGCAGCACCAACCCTTTAGCGGAGACAGGAACACATTCTCTCTTCGTTTGAACCGAGGAAGCTAATGCAGCACCAA
CCTTTTAAGCTGGAGACAGGAACACATTGTTCCTTCGTTAATGCTAACTAAACCCGGCCCCATGATTATCAACAATAGTC
CTAGTGTGGCTCTCACTAGGGTAATACGCAAAAGTGAAACTATTCCAAAACATTTATCCCACAACCATGTGCTGCGGAGC
CCCTCGTCCCGCCAGCCTTGACCATGATCCCGGGTAGAGATTTTGCCACTCTTATTTACTAAAAATACCCCTTATATATG
ACTAGCGGTGATAATACCAGCAATAGTTCTTTTTACCCCAGCCAACACCTTGTAACAGGGCGTTATATTCTACTTAAATA
GACAATGAAGCAATTCACTAAACAGATTAAGCCCACTCCAACACTGGGCCATAAATT
>ba8e5965-b051-4ffc-8b05-ab4a9d1e0a1b
ACTTGCCATAACCTGCCATTGCAGCTGAGCTCCCTCATGCCTCTTATGGAGATCCCAATCAAGATTCTAACCTACCTAAC
CCAGGTGGACCCCTGCAAGAGTGCGACAATTCGAAGTGTGTGGCAGCATAACAGAACATCTAACTGGGAGCCAATCAACC
AAATTGGTACCCACAACACTTGCACTATGAGGAGGCAAAAAGCGAACAACTACAGGCTAATATTGTTTCATAAAAATTCC
CCTTCCTGGCCCTACTAAACGACCGCTGGCCATAGTGTTGAATGGGCGGGTGGGAGATTTTCTCTGATCGCGCCCGCTCC
AAACTGAGACGGCGGCAAAATTCTTTCATTGCACCGCCCCTTCTGGGCAGTGCACCAATCAATTCAGCGCTCTCAGCGCT
TCTCGGCAAGAGACACAGCAACCTCTCCCCCTTTTAGCCCTGGTCTTGCTTGGCAGCTGCAAAAATCAGCACAATTTGGC
ATAAGCGCCAATGAGGCATAGAAGGGCCAACACCAGTATCAGCTCTACTTCACTCAGCACAATAGTCGTAGCGGCATTTT
CTTATTAATCCGCCTTCACCCAATAATAGAAGACAACGAACTTACGAACCACCTGCCTCTTGCTTGAGCCATCTCACCTT
TATAACCGCCAATATGCTACTAACTAAAATGATATCAAAAAATTATTGCTTTATCAACAGCTAGTCCAACTAGGCCTAAT
AATAGCAACCATCGGCCTTAATCAGCCAAATCTTGCCTTTTCTTCACATATGCCTACCGCGCATTCTTTAAATCCAAAAC
TATTTATTTGCTCGGAATTATCTCCCCAACCTTAACAAACGAACAAGACATTGAAAAATGGGGGGAATCCACAAAACTAT
ACCAATTACATCACTCCTGCTTCACAATTGGTAACCTTGCTCTAGCAGAATTCCATTCATGACCGGCTTCTACTCAAAAG
ATGCTATCATTGAGACCATAAACTCATCTACACACTTAACCTGGGGCACTTCTTCCGTAATAATAACAGCTGCTATACAA
CACGCCTTATCTTTTTAGTACAAACGCAAAATTTTACGACACTACGATACAAAAAATCACTGAAGATAAAACCTATCTAA
TGCCATCCTTCGTCTCTCATAGGAGCATTGTACGAATTGGGCCAATTTCTGCTATGACTTTAGACCAAACACAAACCCAC
TCCCTACAACTGTCACCACCCTCATCAGAGAAACTCTCAGCACTAGGGGCCACCATAATAGGAATCACTTGCCTCCACTT
ATTTTTATCCATAAAAACAAACAAAACCACCCACAAAAAAAATAACTTGTCAACCTTTTCAAACATGTAACATTCTATAG
CTCCCTTACCCACGATCCCCAACCCACCTTTTAAAAAAGCACAGAAAGAGTATCCACAACATAATGATGCAACCACAATC
ACGAATATTCCAATCCCCGATTCTTCTCCAAAACACAACTAAAGATATCAAAGCCTCTCGCTACCAGCTGGGGCAAGTAA
GAACCTACCTAGCAGTATTCACAATATCCTTGATAACCCTGATTATCCTAACAACCTAGACCTCCCATTTGAACTTTTAT
AGCTTATTGTAG
>94bdb8ca-fc87-493d-b98a-38c224615701
CTCAGTATGCTTCGTTCATTGCTAATTAACTTCATCACACAATCGACTCAAGCCCCAAACCAATCTCAATACCAAATACC
CTTATTCATTTGATCCGTCCTAGTCACAGCAGTATTACTACTCTTATCCTTACCCGTACTAGCAGCAGGAATTACAATAC
TTTTCTAACTGACAGAACCTAAATACTTCATTCTTTGTGACCCATCTGGAGGAGGAACCCATCTGTACCAACACTTATTT
TGATTTTGGCCACCCAAGTTTATATCTTAATCTTACCTGGATTTAAGGATAATCTCACATGTAGTAACCGACTACTCAAA
CAAAAGCCTTTCGGATATATAAGATAGTCTGAACAATAATTTCAATTGGATTCCTAGGCTTTTATTGTATGGGCCCACCA
TGTTCACAGTCGGAATGGACGTAGACACACGCGCCTATTTTACATCTGCAACTATAATTGTGCCATCCCAACAGGCATTA
AAGTGTTTAGCTGACTAGCTACCCTTTATGGAGGAATAATTAAATGAGAAACAAGCATGCTCTCTGAGCCCTGGGTTTAT
TTTCTTATTTACCGTAGGTGGATTAACTGGTCATTCTAACAAACTCATCCTTAGACATTATTCTCACGACACTTATTACG
TAGTAGCGCACTTCCACTACGTACTATCTATAGGAGCAGTATTTTAATCATGGCTGGACTAACCCATTGATTCCCCTCTA
ACAGGATATATTACACAAAACATGAGCAAAAGTACACTTCGCACTAACATTCATCGAATAAACTAACCTTTTTCCCACAA
CACTTCTTAGGCCACAGCAGGAATGCCCACGACGATACTCAGACTACCAGATGCATACTCCACATGAAATACCCTATCAT
CTTTTGGATCCTTATCTCACTTAACAGCTATCATCGGTATACTTTTTATCTTTTGAGGCTTTTCTTCAAAACGAAGTAGA
CCACACAAAAATAAACTTCTGAGCTCAGAATGATTACAGCACCCCACAACTACACCGAAGAACCTTTTGTTACCAACCAC
AAGAGAGGAAGAATTGAACCCCCTCAACTAGTTTCAAATGAATTGAGCAACCACATACAATCTCTCTTAGGGACTTTAGT
AAAGTATACGTTCTTGTCATGAACGAGTTAAAGACTTAAACCATTAAGCCCCGCATGGCCTACCCCATACAAATTGCACT
ACAAAACGCATCCTCTCCTCTAATAGAAGAACTTCTACACTTCACGACCATGCATAATAGTCATCCTATTAATCAACATC
CGTGTTCTACATAATCCCACCATAACACTGACTACTAAACTAACACACATTAACGCAACAGACGCCCCAATCACAGAAAC
AGTATGAACCATCCTACCATCTATTATTCTAGTAACGTGCCTACCATCATTACAATCCTATACCTAATAGATAAATCAAC
AACCCCTTTCTAACATCAAAGCCCTTGGCCACCAATGATACCAAGCTATGAATATACAGACTACAAGACCTCTCATTTGA
CTCTACATAATCCTAACAAAAGAACTAAAACGGACACTTCCGCCTGCTAAGTAGACCGCAATGATTGTACCAACAAAATC
CCCAATCAACGTACGTAACTTTA
>292d55b1-ef01-49ad-99ff-58d460746835_Basecall_2D_template
TAATAAAATGGGAGGTGTTGGCCTTAATCTCAATCTTAATCCTCCTCATGTACCTGGTCCACATCCAAACAACGAAGCTC
AATACACCGCAATCGGTAAAATATTATTCTGATACTTAATCTCCACTATTTTCGTCCTCCACATGAATTGGGGGACAACC
AGTAGAACCCCATTCATCTTAATCGGCAAACAACTCAGTAATTTATTTCCCTAATTATTACGGTCTAATTCCTATTACTG
GCACTATAGAAAATAAAATAAACTGATAGTCTCACCCACTCAAGAAGAGGACCTTTCCCCTATCCCCGGTTCCCAGAACC
GGAGTTTTAAATAAACTATTTCTTGACATCACAAACCTCTACCAGCCGGAGTGGGAAAAATTGATTGCTAATCACTAAAA
TCAGGGGTTAAACACCTGACCCCTCATTAATGCAGGCGGCATGCCGCCTTATGTTATATATACTATACTCTAGTACGTCT
TCCCCTCCTATGTATATCGTGCGTTCCTTCTCGACCTCACGGTAATCATACTCCATTGACTTCCTATTGATTCTACATAT
TGTAGTGAGATAAACAACCCTTGAATGTAAGATTAATCATTACTAACTTCACGCGCATAATATCTCCACATACTTTTCTT
TTCAAAATACCTCTGGTTACTCTTTCCAGTGCTTACGGATCTTCCTCCGCAACTCTTGATATTAAGAATACCTCTGGTTG
CACTCGAGATTTAAAGACACGTTCTGTCACAAATAAGTAACATAGTCTGCAAAACATTTGGTACTTTTAAAATATTTACC
TTTCAACCACATATCAGTTAATATCTATGCATCTATGGTCGGGCATATTAATGCATGGTGTGTAACGGACATGACAATTC
AAGGCTATTTAATTAATGCTTGTTGAACAGACAGGACATATTTCCCCTTCTTAACAAAATTTTACCATTAACTTTAAAAT
ATTTTATTATAGCTTAGTTTTCTGCTAAACCCCTTACCCCCACGAACATAGATTAGCTAACTTTATTCTTGTTAAACCTA
AACCAAAAAGGAGTCAACTAAACTGAGTTTGTTCGTAGGAAAACTTTTCCCCACTTTTTAAAATGATAAATAATTTATAA
AATCCTATATAAAAAGCCTTATGCATTTTTAAACAGTAAATCTTATTTTTACATTATTTTACCAAAATAAACATTTTATA
AAATATAAGGGCCCGTACCTACAACCACACCACCATGTATAATTTATTTCTTTTTCCATAAAAATAAAGCACTGAAATGC
CTCCACACCATTTGCAGCCAAAGTCATCGTAGCTTAAGAAATATTAAAGCCTGGCCTTGAAGATGCCATTATAGGACTTG
ATTGCCTCAATGACGCAAAGATTTGGTCATAAACTTACTATTAACTCTTAAATTACACGGCTAAGTATCAGCACACCAGT
GAAATGCCCTTAAAACAACCACCAAAGAATTGACATCAGGCACACCAAAGTGGCCAAAGACGCTTACTCGCCACACCCCA
AGAATTTGGCAGTGATTAACATTAAGCCATAAGTGAAAACTGACAGCTATAGAGACAATACGGCCGGTCAATTCGTGCCA
GCCACCGCGTTAAACGAATTTTAGGCCGAAAGTAAAAGCCCAACGGCGTAAAGTAACTAAATCACCACCTTCACTAAACC
CAGAAAACGCTAAGATGGTTTGTAAAAACGCACACCTATAAAAACCTCTACATGAAGATGTCTTGGGACAAGAATAAAAT
TGAACTTACTAAAATTAAGGGACAAACTGGATTAGATACCCCACTATGCTTAATCCTAAACATCGACACTGACATACAAG
GTGTTCGCGGAACTACCAACCAACAGCGACATGAAACCCTAAAGACTTGGCCGGTGCCCAAACCCCTAGAGCCTGTTCTA
ATTTGATGATGATCCTGTCCTTCACCATTTTGTAGCCTATATACCGCCGTCGCCAGTCTACCTTGTGAAAGGTGGTAGGT
CAAACAGCATTACCGCTAATACGTCAGGTCAGGTGCAGCAATAAAATGGAAGAAGGCTACATTTACAAACAAGAATACTA
AGGATTAAATGAAAATAACAAGAAGGTGGTTATTAGTAAAGCTAGAATATATCAAGTTGAAAAACAAGACGCCTTTTCGC
CGTCACCTCTATTAAACCAAGGCAAGTCGTAACACGGTAAACGCCTGAAGTGTGCTTGGAAACAAAATGTAATATAAAGC
CCTCGGCCTACACCTGAACAATGTTAGCACACTAACCATTTGGACCTTAAAGCTAGCCTTTGGTAATCTAAGAACAATTC
ACTAGCAAAACATTTTCGACTAAGTATAGGAGATGAAAAGAACCCAGGAGCTATAGAGACAGTACCGCAGGAAGTTAAAA
TACCGTTCATCAGCAAGATAGACCACTTGTACCTTTTGAATAATGGTTATAGTCAAACAAGCTAAAGGCTAAGCTTTTGC
CCCGAAATCAAGTGAGCTACTTATAAGCGTACAGAAATAGTCGGCTCTGTGGCAAAGAGCGAAAGACTAATAAGTAGAGG
CGAAACACCTACCAGACATGAAGATGTGGTTACTTATTAAACAGATCTAAGTTCTGCCTTAACTCTAGCCCTCATGAAAA
ACAAGAAATGAAGATTTAAAGAGATATTTAATGAAATTTTAGCCCTATTAAAATAGGAAACAACCTATATACAAGAGAGA
ATTACACCAGACCAGTAGGCCTTAAAGCAGCCACCAAGTATCAAAGCGTTAAAGCTAATTAACACAACATAACCTTTTAA
TCCAGCCTAAACAATAAGTCATCTATGATAATATGCAAATTAATGTTAAAATGAGTAACAAGAAAGATTTCCGTGCATCC
GCATAAGCCAGACTAGACAACCTACTGGTCATTACAATAATTAATATTACACAACGAGCAATGTAATCTAACTGTTAACC
CAACACAAGCATGCACCTGAAGGTCGCTCACCAGAAGAACTCGGCAACACGGGCTGACTGTTTACCAAAAACATAACCTT
TGTAGCTAATCAAGTGACAAGGCGCCTCCTGCCCAGTGAAAATTAAACGGCCGCGGTATTCTGACCGTGCAAAGGTAGCG
TAATCGGTGTCTCTAAATGAAGACTAGTATGAACCTTGGAGAAACGAGGGCCCAACTGTCTCTGGCGAAAATCAGTGAAA
TTGATCCTGTGCAAAAGCAAGGATAAAACCATAAGACGATACTGGACCGTGGGCTTAAACATCAGAGTCAATTGCCATGT
TGAATCTGGGGAGATAAAATCAAAATGACCTCTGTTTTGGCTGGGGCGGCCTCAGACAAAAACACCGAGCCTCATTTAGA
TAACCATTCAAAACATACAAATATGACCCAATATTATTGATTATTGAGCAATTACCCAGGGATAACAGCGCCATCCTTCG
AGCCCATATCGACAAGGGAAGTTACGACCTCGATGTTGGATCAGGACATCTAGTGGTGCAGCCGCTACTAGGAGTTCGTT
TGTTCAACGATTAACAGTCCTACGTGATCTGAGTTCAGACCGAACAATCCAGGTCGGTTCTATCGCAGCATACTACCGGT
ACGAAAGGATCAAACAGTGAGGCATAACCGCAAGCAAGCCCTGCCTTAGTAATGAAACAAAATAAATTAATTAACTGGGA
TCTCCCGCGCCCTAAACCAGGGCTGCGGCGTGTAAAACCTGGATATGCTAAAGACTTAAGCACTTTTACACAGGTTCGCT
CCTCTCGCCAGCAATACTATCTCTATTAACCTGACGTTCTGTTTATGTTTCTTGGACACTGATTGACATTTT
>8e60cfc1-2d5b-4911-ad3c-38ac4e0434bb_Basecall_Alignment_template
GAAGGTGGATGATTGCTGAGGCTATTGATTGAGTAGTAGATGTCCTGCTGTTAAAGGTTAGCTGCTACAGGCGTACTCCG
AGTGCTAAGGGGCAGATAGAGCTGATTGTTTCAACTACCACAAGGGCTGGGATAAGAATGGTTGGGAACGCTGGGAGAAA
TGTGCTAGTGATCGAGTTGTTTTTAATACCCCGATGATTGATGGCTATGCAAATGAAAACTGAGACCCATAGTTAATGCT
AATTGGGCTGTTGGGTGAATGTGAGGTAGACTAATGTGTTTATTGATGTTAGGGGTTATTGTGGGTCATGAAAAACACCG
TTCATTTATGGCGCTTGCGTTGGGGTGGGCTTATGTCTGTTTGGTGATTGCTTCATTGTTCATTTTTAGTAAGATACCGC
GCCCTGTTACAAGGTGTTGGCTGGGGTAAAAGAACTATTGCTGGTATTATCACCGCTAGTCATATAAGGGGTATTTTAGT
AAACAGGGTGGCAAAATTTCAAAGGTTCGGGATCATGGTCAAGGTCAAGGTGGACGAGGCTCCGGCACATGGTTAATGGG
GATAATGGCACAGAATAGTTTCACTTTTGGTGTATTCTCTAGTGAGCCACACTAGGACTGGTGTTGATAATCATGGGCCG
GGTTAGTTGGGGCATTAACAGAGGAACAATGTGTTCTGTCTCAGCAAAAGGTGTGCTGCATTACTTCTCAGTTCAAACGA
AGAGAATGTTCCTGTCTCACTAAAAAGGCTGTAGTGCTGCGTAGCTTCCTCGATTTATTGGGTTGTGGCCCATGATGATC
ATAAGTGTGAGATAGGTACAGCTTCAATAACAATTGGTATAAAGCTATGGTTGGCTCCGCAAATCTCTGAGCATGGCCGG
CAAAAAGGCCTGGCAGGTGTGTTGGTGTAGTTTGATTTGAGCGTCCTGAGTACGGCGTCGATTTTACTCTAGTGATGGAC
GGCTCATGAGTGTAGGATCTTCTGCTGATACAAAAATTCGGATTGGGGATTTTGTTGGTACAATCATTCGTGGTCTACTT
CTAACGGACGGAGTGTCCATTTTAGTTCTTTGTTGCAGTTATGTGAGTCAAATGAGAGGTCTTTGTGGTCTGTATATTTA
TAGCTTCAGTATCATTGGTAGCCAAGACTTTGATGGTTAGAAAGGGGTTGTTGATTTCATATTAGGTATAGGATTTGTAA
TGATGAGACGGTGTTACTGGGAATAATAAGGAGAGCGATGGTAGGATGGACATATACTGCTGTGATTGGGGCGTCTGTTG
CGTTAATGTGTTTGGATTTAGTAGTCAGTGTTATGGTGATTATGTAGTTACGGATGTGCTGATTAATAGGATGACTATTA
GTGCATGTGCATTGATGTAAAGTTCTTCTATTAGAGGAGAGGATGCGTTTTGTAGTTATAGTTTGTATGGGGTAGGCCAT
GCGGGGCTTAAGGGTTTAAGTCTTTAACAAATTCATGGTAGAACGTATAATTTTACTAAATTCCCTAAGAAGTTGTATGT
GGTTTCGATTAGCCCAAAACTAGTTGGGGTTCAGTCCTTCCTCTCTTGTGGTTAGTAAATAAAGGGTTCTTCGTTGGTGT
GTGGTGTGAAATTGTGGTGTAATCATTCTGAGCCTGAGTTTATTTTGTGATTACTGCTACCGTTTGAAGAAAAAGCCTCT
CAAAGATAAAAGTATTATAATGATAGCTGTTAAGGAGATAAGTGATCCAAAAGATGATAAGGTCTTTCATGTGGGTATGC
ATCTGGGTGATCTGATGTCATCGTAGCATTCCTGCTAGGCCTAAGAAGTGTTGTGGGAAAAATTTAAGCAACCGTAACTT
CG
>68566814-a51c-4de5-9c13-cfaa3d704499
CCGTTACACCATGCATTAAAATATGCCGACCCTATATAGGATGGTATAGACATAACTGGATATGTGGTTGAAGGTAAATA
TTTTAAAAGAGTACCAAATGTTTGCAGACTATAAGTTACTTATTTGTGACGGGCGTCTTTAAATCTCGAGGTGCAACCAG
AGGTATTCTTAATATCAAGAGTTGCGGGAGGGGAAGATCCGTAACACTGGAAAAGAGTAACCAGAGGTATTTTAAAGTGT
ATGGAATAGGATATTATGTGCGCGTGAAGCTAGTAATGATTAATCTTACATTCAAGGGTTGCTTATCTCTCACTAATATG
TGAGATCAATAGGAAGTCAATGAATTATGATTACTCGTGAGGTCGAGAAGGAATGCACGATATACGCGGGAGGGAAGGAC
GTACTAAGAGTATAGTATATATAAATATAAGGCGGCATGCCTGTACCTAATAGCCCCTATTGACAGAATCCTGATCAAGT
GTTTTTGTTAAGCTTAAGTAGGTGTAGTGTTTTATATAAATACTTTTAGGGATAAGTCTTCAGTCTCCAATTTACAAGGT
TGGTGCTTTTACTAATAAGCTATAAAAGTTCAGCGATGGGGAAGTCACAGGTTGTTAAAGAATAATCAGGGTTATCAAGG
ATATTGGTATTACTGCTAAGTAGGTTTTACTTTGCCCTGGGCCAGGAAGAGGAAAGGGCTTTGATATCTTTAATTGTGTT
TGGAAGAATTTGGGGACTGAATATTCGTATCAGGTTGCATCATTGAGGGTTGTGGATACTTTTGTGCTTTTTTTTTTAAA
AGGTGGGTTGTGTGGGGATCGGTGGGTTAGGGAGCTATAGAATGTTAATATGTTTGAAAAGGTTACGTGGTTATTTTTTT
GTGGACGGTTTTGTTTTGTTTTTATGGATGAAAATAAGTGATACAAAGGAGATTTATAGTGGCCCCTAGTGCTGAGAGTT
TGATGAGGAGTAGTGACAGTTGTAGGGAGGGTCACAGGTTTGGTCTAAAGTCATAGCAGAAATAAGGCCCAATTGCAATG
CTTCCTAGGAGGCGTGGGATAGTAAGGGGTTTATGCCGGTGTTTTTTGTGATGAGTAATGTCGTGGGGGGCCTGTTGTGC
CTAAAGATAGAATAAGTGTTGTATAGGCAGCTGTTATTACGGTGGCGGCCATGGTAAGAAGTGCTCCTAGGTTTTAGTGT
GGGTAGGTTTATGGTTTCAATGATAGCATCTTTTGAGTAGAAGCCGGTCATGAATGGAATTCCTGCTAGGCAAGGTTCCA
CAGGTGAAGCAGGAGGATGTAGTGGTATTGTTTGTGGATTCCTCCTATTTTTCCATCTGTTCGTTGCTAAGGTTGTGGGA
GATGATTCCGGAGCAAATAAATAACGATTTAAAGAATGCGTGTAGGCATATGTGGAGAGAAAGGCAAAGGTTTGGTTGAT
TGGGCCGATGGTTGTTATTATTAGGCCTAGTTGACTAGCTTTGGTGATAAAGCAATAATTTTTTTGATATCATTTTATTG
CATATTGCGGTTATAAAGGTGGAGATGGCCCCAAGTAAGAGCGGGTGGTTCATTAGCGGAAGTTCGTTGTCTTCTATTAT
TGGGTGAAGGCGGATTAATAAGAAAATGCCGGCTACGACATTACCCAATACAAAAAAATCACTGAAGATAAAAACCCTAT
CTAATGCCATCCACACGCCTCTCCTTAGGAGCTTGTACCAGTAGACCTATTTCTGCTGACTTTAGACCAAACTCAGACCC
TCCCCTACAATGTCACCACCCTCATCGCACTAGGGGCCACCATAATGGGAATCTTTGTATCACTTGTTATTTTCTCCATA
AAATAAATAAAACCATCACAAAAAAAATAACTTGTCAACCTTTTCAAACATGGTAGCATTCTGGCTCCCTAACCCACCGA
TCCCCCACAACCCACCTTTTAAAAAAAGCACAAAAAGTATCCGCAACCCTCAATGATGCAACCTGATACGAATATTCCGA
TCTGGTCTTCTCCAAAACACAATTAAAGGATATCCAAAGCCGCTTTCCTTCCTGGCCCAGGGCAGTAAACCTACTTGCTT
AGTATTCTGTGTATGATAGCCCTGATTATCTTAACGGCCTAGACTCACGCTGAACTTTTATAGTATTAAAGCCTTGTAAA
TTGGAACTGAAGACTTATCAGCAAAAGTATTTATAAAACACTACACCTACTTAGTTTAACAAAAAACATCGAACTGTGAT
TCTAATCAATGGGGCTAAACGCACAGGTGAGCGGCATGCCGCCTTTATTTATATATACTATACTCTGTTCCTTCCTATGT
ATATCGTGCATTCTTCTCGACCTCACAGTAATCATACTCCATTGACTTCCTATTGATTCTATATTAGTGAGATAAGCAAC
TTGAATGTAAGGGTAATCGTACTAGCTTCACGCGCACAATATCTTCATACTTTTCTTTTCAAAATACCTGGTTACTCTTT
CCAGTGCTTACGGATCTTCCACTCCCGCAACTCTTGATATTAAGAAATACCTGGTTGCACTCGAGGGTGAGCACACGTTC
TGCAATAAATAAGTAACTTATAGTCTGCAAAACGACTGGTACTTTTTAAATATTTACCTTTCAACCCACATATCCAGTTA
TGTCTATATATCCCCAACAGGGTCGGGCATATTAATGCATGGTGTAACGGACATAGACTTCCAAAGCAATACATTGACTG
CCCGCA
>e38f76ab-8830-44e1-9abc-89a0d6496e1d
ACACGCCCCAAAGAAACACCAACCCACCCATCAACAGGTTTCTTTCTGGCCAGTGCATGTATAGCATTTTTAGTAAAATA
CCATTATATGGGCTCCACTTATGACTACCAAAGCCCATGTAAGCTCCAATCGCCGGCTCCAATGGTCTTAGCCGCAATCC
TCCCACCTAAAATTAGGAGGATATGGCATTATTCGTACCATCACCATACTCACCCCAATAACAAAATAAAGTAATCCCAT
TTATTATCTTTGCGAGTGGATTTATAACGAGCTCGATTTCGACAAACAGATTTACAAAATCTCTTATCGCCTATTCATCC
AGTAAGCCATGGCAAAAGATTTGTGGCAGCAGCCTCACAATCCACACAGAGTTGAAGCCTAGCAGGGGCCATCGATTTTA
ATGGTAATACGGCCTTGTCTCCTCAGCACTATTACCATCAACAATTATGAACGTGATAACAATCAGACACTACTTTTGAG
TAGAAGCGTACAACTAATTGTACCCCTTCTCTCTCCACATGATGACTCCTGTTTATTAAACGCGAAGCCCTCCCACCAAC
AATCCAACCTAATGGGAGAACTACTAATTATTTACGGCCATATTCAGCTGATCCCCACAATCCTTGTGGCCAGGGCTGGC
GTAGTGTTAACGGCACTACTGCTCATTATTCTTAACCACGGCATAGCCAGTTCTCCTAGCCACCTGGCATCCATACCAAA
ATAACAAACACGAGAACACCTATTAATAAGCCTTCACGCATAATTCCAATAGTTCTCCCTGTGATTCAGGCCAGAATTTA
GTGATCACGGCGTATTAACCAGATACCCTGACCGCTCGCAAGGGGCCACGAGATTGACCCCGAGTCAGCTCTAAAACAAC
AAAACAAAGCTACTAACAACGCAACCAGAGCCACAAGCGCAAGAACACCCAAATCATACAAAATCCTTAGCCCCACAAAA
TCCCACGAATCAAAGAAATACCACCAAAGTCTGACTGTCTCTTCAACCCTTTTGCCAACCCCAAGAAAATCCAGACCAAG
CAAAGCCTAATGAAGATAAAACCACCGTTAACGGCAACTGAACGACTCCCTCCAAGGCCTCAGGATAAAATCAATATTAG
AAGCAACAGAATAAGAAGCGAACACTACTAACATACCGCGAATAAAATCCAAAGAAACAAAGGCGGAAACCCAGACGAAG
AACTTCCAACTTACCGATAAAATCCCCACCAGCCAACAGCAAGAGCTATCAAAAGCCCTAACACCCCATAATAGGGCCGG
GGTTAGAAACCACCTAACAACAAACCAAAGACAGGAAACAAAAGATAGGCTTAGAAAAATAGCATAAGTCATTATTCTCT
GCAAGACCAAACTCCGGGAATAGCGGCGAAACCGCCGCCGTTACATGTTTAACTATAAAATGCAGGCGGCACGCCGCCGC
CCCTCTTGGCCACATCATATACTATACTCTAGTACGTCCTTCCCCACTCCTATGTATATCGTTGCATTCCTTCTCGACTC
ACGAGTATTGTCATACTCCGGTGACTTCCTATTGATTCTGCATGGTGAGATAAGCAACCCTTGGATCAGATTAATCGCAT
TTACCCCAGCTTCGCATAATATCCTATTCCACATCGCTTTCCAGCTTTCAAGAAATACCTCTGGTTTACACTCTTGGTCT
TACGGATCTTTCCCTCCGCAGCTCTTGATATTAAGATACCTCTGGTTTTGCGCTCGAGATTTAAAGACACGTTCTGCTTA
TGCAAATGCGTGGCATAGTCACGAAACATTTTGGTGCTTTTTTAAAATGTTACCTTTCAGCCACGCTATCCAGTTTATGG
CCTGCTTACCGTATTATATGGGGTCCGGGCATATTATTTAATTGCATGGTGCTTAACGGACATGAACCAATTCCAAAATT
TCGGCCCCAGTGAAATAGCATTTAGACGCCAATACACATATACTTTCCCCTTAACAAAATTTTTACCGCATTTAACTTTG
GAAATATTTTTATTATAACCCGGTTTTTCACCTAACCGGCCACTTCCCGAACCGCCAGGTGCTTCGCAGCATTGGCCTAA
ACCCAAAGTCCAGCTGGGTTTTCGTTTCGGCACTTCCGTTGATTACGTCGTTTATAGATCCTTCGTTTTATTGGG
>34ed14cd-7602-4718-ab77-0b58ca91a997
AGAAAATTAAACCTTTATAAATAGGTCTGCGGCCTAACACCTAACACTCGGCCATCTTACGCGCCCACATACAAACATTG
GCTCTACTCAACCAACCACAAGGAACATTGGCACCCTATATTTACTCTTGGGGCCTGAGCAGGAGATAGTAGGAACACTC
CTAAGTCTCTAATCCGAGGAGAATTAAGCTATCCAGGAACACTTATAGGGAACGACCAAATCTACAACGTAATCCTTAAC
AGCCATGCTTTCACCATAATTTTTTTTTATAAGTAATACCGAAGTAATAATCGGAGGATTTGAAACTGACTAATTCCATT
AATAATTGGAGCCCCGAACATGGCCTTCCCCCGAATAAACAACATAAGCTTTTGACTCTCCACCATCATTCCTTTTACAC
TATTGACATCCGCCTGAACAGAAACTGGAGCGAGGTTGGGATAGACAGCATACCCACCTCTAGCAGGAAACCTGGCCCAC
CAGGACCAAGCGCAGACCTAACCATTTCCCTACACTTGGCTGGCGTCTCTTCAATCTTAGGAGCAATTAACTTCATCACC
ACAATCATTAATATAAAACCCCCAAACCAATCTCAATACCAAATACCCTTATTCATTTGATCCGTCCTAGTCACAACGGT
ATTACTACTCTTATCCTTACCCGTACTAGCAGCAGGAATTACAATACTTCTAACGACCGAAACCTAAATAACTTCATTCT
TTGACCCATCTGGAGGAGGGAGCCCCATCCTGTATAACACTTATTTTGATTTTTTGG
>fcfb8d4d-ea41-49d1-8c1a-54fa176da4d1
TCACAGTCGGAATGGACGTAGACACACGCGCCTGACTGACACACATCTGCAACTATAATTATTGCCATCCCAGCGGCATT
AAAGTGTTTAGCCTGACTAGCTACCCTTTATGGAGGAATAATTAAATGAAGCATGCTCTGAGCCCTGGGTTTTATTTTTC
TTATTTACCGTAGGTGGATTAACTGGAATCATTCTAGCAAACTCATCCTTAGACATTATTCTCCGACACTTGGCCCGCGT
GGTAGCGCACTTCCCACTACGTACTATCTATGGGAGCAGTGTTGCAATCATGGCTGGACTAACCATTGATTCCCCTCTAA
CAGGATATATACACAAAACGCTGGAGCAAAGTACACTTCACTAACATTCATCGGAGTAAACCTAACCTTTTCCCACAACA
CTTCTTAGGTAGCAGAATGCCACGACGATACTCAGACTACCAGTGCATGCTCCACATGAAATACCCTATCATCTTTGGAT
CTTATCTCCTTAACGGCTATCATCACATTATACTTTTATCTTTTTTGAGAGGCTTTTTTCTTCAAAACGAGAGTAGACCA
CACAAAATAAACTTCACAGGCTCAGAATGATTACACGGACACCCCACAACTACACACCCGGCAGAAGAGACGCACATTTA
CACCAACCACAAGAGGAGGTGAACCCCTCCAACTAGTTTCAAGCTAATTGAACTAACCACATACAATCTCTCTTAGGGAC
TTTAGTAAAAATTATACGTTCTTGTGTCATGAACGAGTTAAAGACTTAAACCCTTTAAGCCCGCGGTACCACAAATTGCG
CTTCCACAAAACGCATCCTCTCCTCTAATAGAAGAGCCTACACTTCCGACCATGCACTAATAGTCATCCTGGCCAATCAA
GCATCCGTGTTCTACATAATCACCATAACACTGACTACTAAACTAACACACATTAACGCAACAGACGCCCCAATCACAGA
AACGGTATGAAGACCATCCCACCATCTATTATTCTAGTAACAATTGCCCTACCATCATTACAAATCCTATACCCTAATAG
ATGAAATCAACAACCCCTTTCTAACCATCGAAGCCCTTGGCCACCAATGATACTGAAGCTATGAATATACAGACTACAAA
GACCTCTCATTTTAGAACCTGCTATAATCTAACAAAGAACTAAAACGGACACTTCCGCCTGCTAGAAGTAAAGACCACCG
AATGATTACCAGTCGAAATCCCCAATCCCGATTTTGGTATCGGCGAAGATGTCCACCACTCATAGGAGCCGTCCATCACT
GGGTAAAATCGACGCGCCGTACCAGGGACCTAAATCAAACTACAATCTCAACACACCTGCCAGGCCTTTTTACGGCCAGT
AACCGAGATTTGCGGGTAACCGCTTTATACCGAATTGTTGTTGTGAAGCTGTACCTATCTCACACTTCGAAGACGGGCCT
GGCAATAACCGAGGTGTGAGATAGGTACGGCTTCAATAACAATTGGTATAAAGTATGGTTGGCTCCACAAATGAGCAACC
GTAAACTGTGCGTAATGTTGAATTAACAATTTGAACTACGTATTCCTCGAACGCGCGGGATTTTCAACGACACCAGTGAA
GTCTTTAACCAAAGGATTCTTGAAGATAGTCTTCCCGCAATGTGGTAATAGCGGAGACAGGGTTATTATTCATCAATAGG
TAGATTTTAGCAACGATGATGACCATTACTAAGGAAAGGATGATTCTACTGATTATGTGGATCAATATGAAAGAAGATTT
TATGAATACTGTGTATGGAGCGGGCAAATCTTTCGTTCATGTTAGTATATTCATTTAAGAGACCCGGCGTAATAGTTTTC
GCTCAGAACAACGGCTTCGTGCCGGTTTATTCATGTTGACCGTCATCGACGGTCTGTTAACGGTCCGGTATTGATGATCT
TCGTTTTTGGCTTCTCAATGAAAGAGACGATCCAAAATGACGGGAATTTCATGGTATACGCTCTGTTTGTCTGTTAATCA
AACCGAACTTTAAAAAATTTGATGAAAAAAGACGTTACTCCGATGATGTTACGAGCCATGATCTCTATGCGTCGGTGTAA
CGCTACTATAGAGCTACAAGGGTATATCAGGTGGTAATGTCTGGAACTCGGTTTCACTGAGCTGTTCCGGTTAAGAAAAT
TAAACGGGGCTTCAGTACTTTAATTAATTCACTTCCATGTAACTATTCCGATCCATTCGGCTGTGCTGATACGTAACGCA
CCGCG
>0628b256-12be-4941-946f-32dc403d5e66_Basecall_Alignment_template
TGGTAACAACTTCGTTCAGTGCATTGCTCTCATTAAATCTTATTTTTATTATTTTAAAAATAAGCATTTTACATAAAAAT
ATAGGCCCGTACAACCACACCAATATTATAATTTATTTCTTTTTCCGCAAAAATACAAAGCGCTGAAAATGCCTCTTACC
ATTTACAATAAAAGTCATCTCATGACAGCTTAAAATATTAAAGCCTACAAGCCTTGAAGATGCCATTATAGGACTTGGTG
CCTCAGTAGCGCAAGATTTGAATTCATAAACTTACTATTACTTAACTCTTAAATTACGTAAGTATCCAGCACACCGGTGA
AAGTATTACGCCGACAACCACCGGGCCAGCCAGGCACAAAGTGGCCAAAGGCCTTACCTCGCCACACCCAAGGGTACCCC
AGCGGTATTGATTAATAGCATTAACAAGCCGCCTGGTGAAAACTTGACTTAGCTGAGAGACCGCACGGCCGGTCAGTTTC
TGAAGTACAGCCACCGCAGTTAAAACGGGTACAGGCCGAAAGTAAAAGCCCAACGGCGTAAAAGTAACTAAATCACCGCC
TGCCTTCACTAAACCAAGAAAAACTGGGATAGTTGTAAAAACGCACACCTATAAAAACCTCTACATGAAGATGTCTTGAG
GACAAGAATAAAATTGAACTTTACACTAAGGTAAGGGACAAACTGGGATTAGATACCCACTATGGCAATCCTAAACATCG
ACACCTAAACATACAAGGTGTTCGCCCGGAACTACCAACCAAAGCATAGAAACCCTAAAGACGGCTTTGGTGCCCCAAAA
CCCCCTAGAGGCCTGTTTTCTATAATTGATGATCCGCAATAAACCTCACCATTTTCGCCCCAGCCATAGCCTATATACTG
CCGTCGCGCCAGTCTCTGCCTTGTGAAATGGGTCAAACAGCAGCGTGACATTACCGCTAATACGTCAGGTCAAAGGTGCA
GCCAATAAAATGAGAAAGGAAATAGATACATTCCCACAAAACCGGGAAATACTAAAGTTAAATGAAAATAACAAAGTGGA
TTTAGTAGTAAGCGAACCATAATATCAAGTTGAAAGAACTGGAGCGCGCACACCGCCGTCGCCTGCCATTGTTCAAGGAC
GCCAGTCGTAACTGATAAGCATACTGGAAAGTGTGAAACAAATGTAACATTATAAACCTCAACCTACACTGATAGTAGCA
CCTAACCATTTGAACCTTAAACTAGCCCTGCCAGATAATCTAAATAATTCATATTAAAACATTTTCAGGCAAGTATGAGA
TGAAAGAACCCCAGAATTTCTCAGGAACGGTACTACACCAGGAAAGTTTAAATGCCAGTTAAATAAAAGATGGGCCTTGC
GCATACGGATAGTTGCCTTCAGTGTTCAAACAAATAAAGCTAAGCTTTTGCCCGAAATCAGTGGAGCTACTATAAGTACG
AAATAATTCGGCTCTGGCAAGAGCGAAAGACCTATTTATCATTAGAGGCGAAGCACCTACCGAACGCTGAAGATAGCTGG
ATTGCTATTAAACAGATCTAAGTTCTACCTTATCCCCAGCCCTCATGCCAAGCAAGAAATGAAGGTTAAGAGATGGTGTT
AATGGGGTGCAGCCCTATTAAATGAAACAACTATACCAGGGAAGAATTACTACGCAATTGTGAGCGCCAGCAATACCAAA
TATAAAGCGTTAAACTAATTAACGCAACACCAGCAGCACCGTCAACCCTAAACAGCAATAAGTCACTACAATAGCGCAAC
AGATTATTATTTAAATGGTAACGAAAGATTTCTCCGTGCATCACGCCGTGAATGAACTGCTGATAAATTTGCAATAGTGT
CAGTATTACACAGCAGGCAATAGCGTATCTAACTGTTAACCCAACACGGGCATGCCTGGAAGATTAAATACCAGAACTCT
AAACACCGGACTGACTGTTTGCAAAACATAACCTTTAGCTGATAAGTATTAAAGGCGCCTCCTGCGGTGAAATTAAACGG
CCGCGGTATTCTGACCGGTACAAGGTAGCAATAATCAATTGTCTCTAAATGAAGGCTAGTATGAGACGCGGAAACGAGGG
TAGCATGCTCTGGCGAAATCAGTGAAATTGAGTCCTTGTGCAAAAACAGAATCGCCATGGACGATAAGACCCGATGGGCT
TAAACGTAGTCAATTATGCATGTTGAATCCTGAATAAAATCAAAATGACCCCTCTGTTTGGGGCGTATAAGATAAAAACT
TCCCAGCCTCATTTAGACCAACAAATTAAAGCAAAATACTTGTTAATGATTATTGAACCGATTGCCCCAGGATAGCGCAT
CCTTGAGGCCATCAGCAAGGGAGATTACGACCTCTCAATCGTGGATCGAGCATCTAAGTGGTGCAACCATACTAAGGTTC
GTTTGTTCAACGGTGCTGGTCCTACGTGATCGAGTTCAGACCGGAGCAATCAGGTCGGTTTCTATCTATAATATACTATT
TCCGAAAGGATCGAAACGGTAGACAACACCAACCAGCCTACCCTTAATTAATGAAACAAATAAATTAGTGCTGGATCTCC
CCGCCGCCTAAACCAGAATGCTGTATAAAACCTGGATATACTGCTAAAGACTTAGCACTTTACAGAGTTCAACTCTCTCG
CCAACAATACTATCTCTATTAACCTGACTGATAGACCCGCCCATATACATCGTCAATCTAGTACGGTAGCATTCTTAACA
TTACTAGAACGAAAATTCTACCCGGATATATACAATTACGAAAAGGCCAAATATAGTATTGACCAAGGGGATTAACTATT
GCAGACGGCCTAAAACTATTTATAAAGACCAGTACGTCCATATGCCGCCTCCCAAGCGCAACATTTATGGCTAATCTGCT
ATCATTATCAATATATTATGATCACCTCTTTCAATATACCATTTCGCTGTGGACGCAAACTCGGCCTGTTAATCCTTCTC
TCGCACCAGCGCCGCGGTATACAATCACCATGATCGTTCGTCCTCAAGTTAAATACCATCCTGCAAGGCCATTCAGGCGG
TGCTTCATTATCTCTGTAAAGTACACTGGAATTATTTATCTACAATCTTACTGGCGGAGGTTGCCTGATTTCAAACTAAA
CATACGCAAGAACCAATATGACTCTTAATAACGCTAACGGTATGTAATAATATGGTTATCTACCTTGCAGAGAAACAAGC
GGGCCCCATTTGGCCTAACAGGGTGTGAGTCTGGCAGACATGCCAGGATTTAATGTAGAATATTCAGCAGGCCCATTTGC
TTTATTCTTCTAGCAGAATACGCTATTATCATAATAATAAATGATGTAGCCATTATATTTATAAATCGGGCAAGGAATAA
TAATACCAGAACTATTCACCATAAATATATAATAACAACTATCTATGATTTGATTCCCTGTAGGTCGGGCCTCTACCCTC
AGTTCTGACCAGCTCATGCATCTTCTGCAAAAACTTCTCAATCCTGCGTACTGACACATCCATGCCTATGTACCTTATCA
GATTCCCCAGCAATTTGGACATGGCCTGGACGAGATCACTTTGATAAGTGAACTAAAAGGTTAAACCTTTCATCTCTAAA
TAGAATCGAACCAAACATTAGAGATAAAACTCTATGTACCCCATCATACTGTTTCTAAGTAAGTCAGCTAACAAACTTCT
GGTATGCAAAATGTTAGTTAATACCTTCCTTTACTAATGCGCCCTCCATACCTCACTCCTTATCGCCTATCCACAAGCTT
TATTATTACAATATCAGCTACCATTGAATATTAACAAGCCTTGATTGAGTAATACTCTACCCTAATCTAATTTCACCCAA
ACCGTAAACCACCATAAATATTTCATGGCCTGACGCCACGCCTCAACCATGTGTCTTCATAGCTTTTGTAATGCTTGACA
AACTGCAATGAGACATTTCATTGCCACCCTCATACCAATAATAATAACACTAGCTATTACCATAAAACCAAACGGCCCCT
TCACTACGGTGCCAGAAGTATCATTACTGGAACAACCAACTCAGTTATATTAATTATCATCACAACGTGACAAAACGGCC
CTGTACATCATTATTCTATTATTGCACAACTCATTTAAATCATCGCGGTGGCCAACCTCGGTCTTTTATCTATATATGGT
AGTTGGGGTGAGGAATGAACAATTACAATTCGAAAAATTATAGCATACTCTAATCTTTCATATGGACCAGGTAGTTATAT
AATTTTACCAAAATACGAACCTATCCTACTGTGCCTTTCTGCTACCTGTATACCAAACCTTACAATATTCTTAGTTATTA
TTTTACCACTAACCAAGCTGACAAGCCTTTTCAACACCATAAATCATTCCCATAATAATCTTGATAGCTAACCTAACAAT
AGGGCCTACCACCTGTAGGGTTTTACCAAAATAATTAATTCTACAAGAACAATCTACCAACACCATCTAGGCCACTCTAG
CATCTTATCCATATAAACCTCTACTTTACGCCACCTCGCCTGATGTTCGCGCATTTCGCCACTCCACCAAACACCTCAAA
TATGACAAAACGGCAAACCAAACCAACCACTACATTTACTCCCACAACTAATATCTTGTCCTTAATATTACTTATTATGC
TGCCCCACTGGTTATTAGCCTGTTTAAATTTGGGATATATAAACCAAGGGGTCTTCAAGGCCCAAAGTTACCTCATGACT
ACGAAGAGTATGAAGGTTCTTTCATAGCCTTGAAAATACCTTTAAGACGCGCACAGTAAGATAAGGCTACAGATGGTGAG
CATGATCCTACAACTCTTGGTAACAGCTAAACATGCAATAACAGACTGCATCTACTGGCCTGGACTATATTTCTAATCTT
TCCTGGTTTACGCTCAGTGCCGTGGGCCTGATAAAGAATTAAACAGCATAAATGGTCCACCGGCTAACACCTAACGCCGG
CCATACCGCGCATACAAACGATCTCAACCAACTACCAAGACGACGGCACCCTGACACTATTTTGGAACTGAGCAGAATAG
TAGGAACCTCCCTGGTCTCTAATCCGAGAAATTAAGCTATCAGGAACATGCAGGAACGACCAAATCTGTAATAATCGTAA
CAACCATGCTTTCACCATAATTTTTATAGTATTACCAGTAATAATCGGAGGTTGCAAATTGATAATTCAAATATGTTAGA
CCCCAGACATGGCCTTCCCAGATAAACAACATAAGCTTTTGACTCTCCACCATCATTCCTTTTGCTATTGACATCCGCCT
GAACGAAACTGGAGCAGGGACAGGATAGTAAACCATACCTCTAGCAGGAAGCCTGGCCCGCAGGACAAGCAGACCTAACC
ATTTTCCCTACCTTGGCGCGTCTGCCACAATCTTAGAACAGTAACTTCATCACCACAATCATTAATATAAACCCAAATAA
TCTCAATGCAAATAACCCTTGTTCATTTGATCCGTCCTAATGCAGCAGTAAGCCCACTACTCTTATCCTTACCCGTACCT
GCCAGCAGGGTAATACTTCTAACTGACCAGAAACCTAAACCTTCCATTCTTTGACCCATCTGGAGGGCCCATCTCAACAC
CGCGCAGTACGATTTTGGCCACCCAAGTTTATATCTTAAATGTCTTCTGGTTGGGATAATAATCTCGCCAGTAACCGACT
TCTCAAACAAGAAGAACCTTTCGGATATATAAGATAGTCTGAGCAATAATTTCAGGTGGGTTCCTGGCTTTATTATGGAA
TTTCCACACCTTCACGATCGGAATGGACATGGTACGCGCCTAATCATCTGCAACTATAATTATTGCCGTAACAGGCATTA
AAGTGTTGTATTTAGCTACACCTTTATGGAGGAATAATTAAATGAGAAGCAACTGCTCTACAGGCCCTGGGTTTTGTTTT
CTTATTTGTTCATGGTGGATTAACTGGAATCGTCTAACATTCTCCACGACGCAATACGTAGTAGCGCACTTCCACTACAT
GCCTATCTATGGAGTATTTGCAATCATGGCTGGACTAGCGATTCCCCTCTAACAGGATATATTACAAAACGCAGGCAAAG
TACACTTCGCACTAACATTCATCAATTAAACTAACCTTTTCCCAACACTTCTTGACCTGAGATACGTCTCAGACTACAGA
TGCTCCATGAAATACCCTATCATCTTTTGGATCATATCTCATAACAGCTATCATCATTATACTTTTATCTTTGGGCTTTT
CTTCAAACGAAGTATAGACCATAAAATAAACTACAGCTCGAATGATTGCAGTTCCCAACTACACAACGAAGAACCCTTTG
TTTACCAACTAGGGAAGGTGAACCCCTCAACTGGTTTCAAGCTAATTAGGCAACTACCTTACAATCTCTGGGGACTTTGG
TAAAATTATACGTTCTTGTCATGAACAGGTTAAAGCAAACCCTTTAAGCCCCACAGCTACCCATACAGAACACCGTACAT
CTCTCTCCTAATGAAGAACTTCTACGCTACGACCGTGCACTAATGGTCCTCCTATTAATCAGCATCGTGTTCCGCAATCA
CCGGTAACTGCGGTACTAAACTGTACACATTAACGCAACGGGCCTTCCCAATCACGAAACGGTATAGACCATCCTGCCAT
CTATTATTCTAGTAACAATTGCCCTGTCTGTTACAAATCCTGCCTAATAGGTGAATCAGCAACCCTTTCTAACCGTAAAG
CCCTTGTGCGCAATGATGCTGAGCTATGATTATTGCGTAGCTA
>167d7581-b624-4a22-8439-bfb6921998f3
TCTGGTACCTCCTACCACTACCATGAGCTGCCGATCTAACACCCCTACCGCAACCACATGACATGAACTTCCTAATTTAC
AGCCTCCACAACACTCAGTTAATATATATGAATGAGGAACTCAAGGAGGACTGAATTGAGCCGAAGATAATGAAGGTTAG
TTCAAAGAGACAATTAACTTCGACTTAATTAATGCATGGTTTTAATCATGACTCTTTTAATGCAGAACATTTAATCACCA
GATAACAGAAACCGGCCGGGCTGTCATTTACAACGCTCACACCTTATCTCCGGCATAATATTGGCTTTTTCTATTAACCT
GGAGCCCACAGAACAACAATCTGCACTCTTTTTCTGCCTTAATAATGCTGCTGGCAGGCGGCTGGCAGCAACTGAAACCA
GAACACACGGATTAAACAATGCCAAACAGCCTAATCTCAGCGCAATTACTTTAAAATTATTATTCCAACAATTTTTCCTT
CTCCACCATAATCGCGTGCGGCCCCAAAGAGTCACAGCATGAGATAAAGGCTTCATTAATGATCTGCTGATACCGCCGCT
AGTCACAACCATCTTAAAACCACAAAATCCGCTGAAACACGAGAATTTTGAAGTTCTCTAGCCGCACAGGACTAGATCAC
ATTTCATCCCCACTATTAGTCCTAACAATGACTTCGCCGCTAAGCGACACTAGCAAGAGCCAAAATACCTCAAAAGAACC
ATATGAGCGTAAAACGCTATTCTTGAGAATTACCTTGACAGCACAACCGGACAGCTACTAGGGTACATTGCCACAGACCA
ACATATCATGTTAAAATGGCGAGCATCCCCACACTAATCATTACGCTATCACCCGATTGAAATCAGCAAGGTATATGGTA
GAGATATGTTCCAGCGTTTTACACTCACGAGCCTCTCTTCCATTACTAATTGCACTACTGACTTATAACCTGAACAACAC
CTATTAATCCCGATACCATTTCACCTTTGAAACACCAACCCACCATCCGACACAAGTTTCAGAAGTGCATGTATAATAGC
ATTTTAGTAAAATACCAAAGCCAATACGTATTACTTAGGCTCCAATCGCCGATGATTAATGGCCCTCATCTAAAATTAAG
GAGGGATATGGATATTCATTACCATCATACTTATACAATAACCAGAAACCATGTCAATCCATTTATTGCTATCTTTATGG
TGGTTATAACAAACCATTTGCCTTCAAACAAAACCTGGATTTCAAAGATCTCTTATCGCTATTCGTCGGTTCATATGGAT
AGTAACGGCGACCTCTAATCCACAGGATGAAATTCTAACGGAGACCATCATTTAATGGTATTGATATCCTCAACTATTTT
GTCTATCCAACTTTGAATTATGAACGTATTAACAATCGAGACACTACTTTTAATTTTGAGGCATACAATAATTATGCCCG
CTACTCTCCATGATTTGACCAACCCACCATTGCGTACGGCCTCCCACCAACAATCAACCTAATGGGGAGCTACTGAATTA
TTACGGCCATATTCAGCTGGTCACAATCCTTATTACAGGGCTGGTGTTAACAGCCGCTGCTGCTCATTACCTGTTAACCG
CAACGCCAGCAAGCCGCCGCAGCGTCAGCCACAAATAACAAACACGAGAACACCTATTAATAGAAACTGCATACAATTCC
AGTTCTCTGAATATTTCAAACCAGAACTAGTATGATCACAGCGCATTAACCGATACCTGACCCGCTCGCGAGGAACCACG
AGAGATTGACCCGAGTCAACTCTAAAACAACAAAGCAAAGCTACTAACAACACCCGAAGCGCAGAACGCAAAATCATACA
AAATCGCAGCCACAAAATCACGAAGATCAAAAATACCACCAAAATCAATAATACCACAGCCGCTTAACCCAAGAAATCCA
GACCGGCGAAGCGAAGATAAAGTACAAGATTAACGGCAGCTGAACTTCCTCCAAAGAGCTCCAGGATAGAAATCGGCAAG
CAACAGAATAGGCGAACGCTGCTTTAACATGCCGCGAATAGATCAAAACGAAATGACCCACGGGCAAAGGCTTTACCAGC
ACCGTAAAGATACACCAACGGCACGAAACATCGAGGAAGCTAACACCCCATAATGCATTGCTTAGCGCGCTGTTGACAGC
GGTCAGCTCGACGACTTCGAAATTATTATCGATTATCTTTACAGACAAGTATTAGAAGTGCTGGTGCCGAATGGCTATTC
CGGTAATACGGCCCATTATACTGCTGCATTGTTTTAGATTGGCTCCTACGAATCTAGCCAACTACGATACCAAAATCAGA
CCAGTTTGTAAATCGCCAGAACAACCCGGAATAACTTTAAACAATACGTTCTTCCTGTCGTTTCGTTATTTCCACCAGCG
TGTCGCTTCACCATGTTCCAGTTAAACCAACCAATGAAATACGATGAAATCAGTATAATATGAAGCAGAATTTAATTACG
GATTAATATTCAGGCATACCACTAAAAGTAACCAACAAAGAACATTTCATTTCTCAGTGGAAAGACCTATACGGCTTGCT
GACAAAACGTCATTAATGAAAAGCGTTCATTTTCATAAAATTAAAGCACAAATCTCTGAGGTTATGATGATCACGGTAGA
TATTTTGAATATACCATAACATAATTTTAAGGTTCGTATTATCGAGCGCAATATTAAAATGAACCTCTAAATGATGCAAA
GCCAATGCGCTTCATTACTGAACCATGACGATTAAGATTCGTCGGTATTACGGTGTAATGGAAGAAGATGACAAATATAT
TCCATTTCATCGGTAGTCGATAATTGTGACCGATAAAAACGTTCAACCACAAAACAGATCTGGTAGAAACGGTTATTTAC
GCTTCTTTCTCGGTTTACGGCATGGAAGTGAACCGGTTCTTTAATGCTCAGTCTATTAAGTGAAATATTGCTGGTTTCTG
GAGCTTATTAATGAAGAGTTGTACTATGTTGTTTGAGGTTTTGCGTGAAAAACGCGAAGAACTGAGCCACAGCGCCAGTT
TAAAAAGGTTGTTTCATTGACGTTCGGTATGCGTTGCGGTGAAGACTTTAACCTCACCGAAATCAGCGACGGGGGCAACC
AGATTACATTCTTTGATGATGGATGATAGAGAGTTAAATGTTACGCTTCAGATGCTATTCTATTGTTGAATGGCTGTTCA
AGTCGAGGATAGTAACTTCTTTCCCATGTTGGTACTGCCAGAAGGATGAGGAGAAGTTATTCATATTACCCGACGAAGGA
TGGCTAATCGCTAACCAACACCGGG
>e01c912c-9406-41ba-a020-99ce266ce026
GGTATTGCGCTTCGTTTTGTTGGTTGCGGCCATTGCTCTTCCGCGCATAATATCCTATTCCACATGCTTTTCTTTTTCAA
AATACCTCTGGTTACTTTCTTTTCCAGTGCTTACGGATCTTCCCCAACAGGTATTAGAATGCACCTCTGGTTGCACTCGA
GATTTAAAGACACGTTCTGTCACAAAATAGTAGCTTATGAAAGATACTTACTTTTTTAAAATGGTACACCTTTCAACCAC
CATATCCAGATTTATGTCTATACCATCCCTATGATTCCGGGCATATTAATGCGCTGGTGATGTAACGGACGCAGACAATT
CAAAGGGGCTGGCCCCAATTGAGAAATGCTTGTTAGACATATTACTACGCTATATTTTTACCACCTTCTTAACAAAATTT
ACCATTAACTTTTAAAATGTTTTTTATTTATAACTTAGTTTTTCTTACTTCGGCCACCCCCACGAGGAACATGGATTAGC
TGGCATTCTTGTTAAGCCCTAAACCAAAGAGTCAGCCAGAAGCTGAGTTTGTTCGTGGGGAAAGGCACTTTTCCCCACTT
TTTTAAAAGGTAATTAAATGAATTTTATGTAAAGGTCCATACTTTTTAAGGCCTGCATGTATTTTTTGATTTAAACCCTG
AATTTTTTTTTTTTAATGTATTTTTTACATCACCAGCACGGAACTTCACGCTTTTGGAGACCCCACCGGCTTTTAGAGAC
CGGCCGTTCTTCGAAGCCAAAACCCAAAGATTGGGCTATGATCCAGAGCCAATTGGATCACCAATTAACAAAGCGGTAAC
GCATCCATTGGCATCGCTTTCTCTACCGGCACAATGGCCGATTTTCCCACCAATTT
>8bbc58dd-ad2e-4588-8f09-ff4064874f26
TGTGATTGGGGCGTCTGTTGCGTGTGTGTGTTAGATTTTAAAGTAGTCAGTGTTATGGTGATTATGTAGAACACGGATGT
GCTGATTAATAGGATGACTATTAGTGCATGGTCGTGGAAGTGTAAGTTCTTCTATTAGAGGAGAGGATGCGTTTTGTAGT
GCAATTTGTATGGGGTAGGCCATGCCGGGGCTTAAAGAGGTTTAAGTCTTTAACTCGTTCACTTGACAAGAACATTATAA
TTTTACTAAAGTCCCTAAGAGATTGTATGTGGTTGCTCAATTAGCTTGAAACTAGTTGGAGGGTTCAATTCCTTCCTCTC
TTGTGGTTGAGTAAATAAAGGGGGTTCTTCGTTGGTGTGTAGTTGTGGGGGGTGTCCGTGTAATCACATTCTGGCCTGTG
GGGTTATTTTTTGTGTGGTCTACTTCTCGTTTTGAAGAAAAAGCCTCTCAAAAGATAAAAAGTATAATGATGATAGCTGT
TAAGAGATAAGTGAGGCCTTTTTTCGAGGTTCCCGGGCAAGGCAGGTGACCACCGATGTTAGATATTTTGATTGGCCGCC
CCTGTGCTGTGATTCCACTCCCGGAGGAGGCTCAGTTGGCTCCCACTCTCCTGCTGTTCAAGCGTGTATGTAAGACCTGG
CTGTTTCATCAGGCTTTTAGCGAGGGTAGGGGTGTGGGTGGGTGGGGTTCCCACATTGTATTGTGTTTAAAATTGTTTTT
AAATTGTTTAAATTGTTTTTAAAATGTTTTTATTGAATATTGTTGTTTGCTGCCCAGGGCTGCCCTGTGGGCAGGAGGAG
ATATAAATTACCCAAATAAAATAAATAAATAAATAAATAAATAAAAAATACCTGGAATTGGAGTTGCCTTCTCTGTGTGA
GAAATAAAACGAATGACTGGGGTATTAGAAACAGTTGCTAATGCAACATCCCAAGACTTTAAGGAAATAATCGATAAACT
AGGCGACATTAGGCAAATGGTTTGCAAGACAAAATAGCCCTGTCTAGACTTCCTCCTTGCCAGTAAAGGGAATGTATGCA
CTCTCATTAAAACCAGTTACATCAAACAGATTAATGGACTCTCTGGGCCTGGCAAGGATTGCATTTAAAATTGTATATTG
TTTTAATTTCTTTTATTGTTTTTTGTTTTTGCTTGGTTGTTGTTTTACAGTTATTTTATGCTTATTAGGTGTTGCTTGCA
AAGCGTAATAAACGAATGTTGATGGGTTAACAATAAGGGTTTAAGTAAAATTGTTGTACCTTCTAAAACACAAAGGAGAG
GAATTGTGGAGGAACCTAAATGGGGCCCTATAAGTTGGCGACAATAGCCAAGGAGGCAGCTGTAACAAGATGGAAAACAG
CTGAATGCTGGGTAATTTAAGGCCTAATGGAAGCTAGCCTTTGCTTTAGACGGCAATAAGTGTCTCTCTGAGAATATTGT
TCTCATCCCTTTTTTCACAATAAGGTTTGAGAAACTGAAGCCCAACTTTGCCTGTGTTTTCCATAACAAACATGCATGGC
A
>46e2b0f7-437a-4dd9-938d-13c1f24cd0b4
TTGTTCGTTCAGTTGCGTGTTAACCAGCCCTTGAATGTAGATTAATCATTACTAGCTTCACGCGCATAATATCTATTCCA
CATACTTTTCTTTTCAAAATACCTCTGGTTACTCTTTCCAGTGCTTACAGGATCTTCCCTCACCAACTCTTGATATTAGA
ATACCTCTGTTGCACTCGAGATTTAAAGACACGTTCTGTCTGAAATAAGTAACTTATAGTCTGCAAAACATTTGGTACTT
TTAAAATATTTACCTTTCAACCACATATCCAGTTATGTCTATACTGCATCCTGTATAGGGTCCGGGCATATTAATGCATG
GTGTGCGGACATAGACAATTCAAGAGGGGCTGTTATTAATGCTTGTTAGACATAATGCTACATATATTTCCCCTTCTTAA
CAAAATTTTTACCAAGTAAGCTTTAAAATATTTTATTATAAGCTTAGTTTTCTGCTAAACCCCCTTACCCCACGAACATA
GATTAGCTATGCTTTATTCTTGTTAAAACTAAACCAAGTCCAGCTAAACTGGAGTTTGTTCGTAGGAAAACTTTTCCCCA
CTTTTTTTAAAATGATAAATAATTTATAGGCTCTATACTAAAGAGGAAGCCTTATGCATTTTAAACATTAAATCTTGTTT
TTTTTATTTTTACCAAAAAATAAAACGATACACATAAATATAGGGCCCGTACACCACCAATACCATGTATAATTTATTTC
TTTTTTCCATAAAAATAAAGCACTGAAAATGCACTCTTACCATTTACAATAAAGGGAAGTCATCGTAATGACTTTAAAAT
ATTAAGCCTGGCCTTGAGGTACCGTATAGGACTTAGTGCCTCAATGGCAGCGCAAAGATTTGGTCATAAACACTATTACT
TAACTCTTGATTTACACATGCAGAGTATCAGCACACCAGTGAAAATGCCCTTAAAAACAACCACCAAAGGAGCCGGCATC
AGGCACACCAAAGTGGCCAAAGACATGCCTCGCCACACCCCCAAGGGTACACAGCGGTGATTAACATTTGTTAAACTTCA
CGGTGGGTAAACAGACCGGTCGTTCGTGCCAGCCACCGCGGTTAAACGAATTTTAGGCCGAAAGTAAAAGCCCAACGGCG
TAAAGTAACTAAATCACCACCCCTTCACTAAACCCAGAAAAACTAAGATGAGTTGGCAAAAACGCGCACCCTATAAAACC
TCTACATGAAGAAGATACTTGGGGACAAGAATAAAGTGAACCGCGAATTAAGGGACAAACTGGGATTAAGATGCCCACTA
TGCTTAATCCTAGCATCGACACCTAAACATACAAGGGTGTTCGCCGGGAATTTCACCAGCAAAACGCTGAAACCACAAAA
AACTTGACGGTGCCCCAAAACCCCTAGGACCTGTTCTATAATTGATGATCCGCAATAAACCTCACCATTTTTCGCCCCAG
CCTATACCGCCGTCGCCAGTCTACCTTGTGAAGAAAGAATTAAGTGATTAAAACAGCATTACCGCTAATACGTCAGATCA
AAGGTGCAGCCAATAAAATGGAAAGAAATGGGCTTACATTCCCACAAAACCGGGAAATACTAAAAAGTTAAATGAAAAAT
AACAAGAAGGTGGATTTAGTAGTAAGCTAGAACCATAATATCAAAAGGTTGAAAAGGCTCTGGGCGCGTACGCCGCCCGT
CACCTCTATTAAACCAAAGGAGGCAGATGCAATGACGATAACATGCTGGAAAGTGTGCTTGGAAACAAAATGTAGCTTAT
TATAAAAGCCACTCAGCCTACACCTGAACAATGTTAGCGCTAACCATTTGAACCTTAAATAGCCCGCTACCCAGATAATC
TAAAACCAGTTGCCTAACCGGCATTTTTCGGCTAAGAGTATGGGAGATAGAAAAGAACCCCCCAGGGCTATAGAGACGGT
ACCGCAAGGGAAAGTTTAAAATGCTGAAGTTAAATAAAGAAAAAGATAGACCCTTGTACGCTTTTGAATAACAACTAGTC
CAAACAAGCTAAAGAGCTGTAGCTTTTACCCCGAAATCAAGTGAGCTACTTATAAGCGTACCCAGAAATAATTCGGCTCT
GTGGCAAAGAGCGAAAGGTGTATAAATTTTAGGGCGAAAGAGCACCTACGAACATGAAGATAGCTGGTTACTTGATAGAA
ACGAAGATCTAAGTTCACTACCTTAACTCACCCAACCCTCCTTAAGCAAAAGAGAAATGAAAAGATTTAAAGAGATATTT
AATAGGGGTACAGCCTATTAAAATAGGAAACAACCTATACAAAGAGGAAAGAGGTACACCAGACCGTAGCGGTATGCAAT
ACCAAAGGCCATAAAGCGTTAAAACTAATTAACACCAACACCAAGCCTTTTTTAATCCAACCCTAAACAACAATAAAGTC
ATACTATAATAATATAACAGAAATTAATGTTAAAATGGTATAGAAAAGATTTCTCCGTGCATCGCATAAGCCAGACTAGA
CAACCTACGCAGATTAATTTTGCAATAATTAATGTGTACAGCGAGCAATAATATTGATCTAACTGCTGTTAACCCAACAC
GGGCATGCCTGAAGATTAAGCTCACCAGAAGGAACTCGGCAACACGGGCCCGACTGTTTACCAAAAAACATAACCTTTAG
CTAATCAAGTATTAAAGGCGCCTCGCGGTGAAAATTAAACGGCGCGGTATTCTGACCGTGCAAGGTATGTCAATTGTCTC
CTAAATGAAGACTGAGTGAACGGAGAAACGAAATTTGGCATGCTGGCGAAAATCAGTGAAATTGATCGCTTGTTGCGAAA
GCAAGGATAAAGAGCCATAAAGACGATAAGACCCGTGGGCTTAGGCATCACAGAGTCAGTGCCATGTTGAATCACGGGAA
TATAAATCAAAATGGCCCTCTGTTTTGGCTGGAATCGGAATAAAAAGAAACTCCGAAACATAAATTTGGGCCAGCAAGTC
AAAACATAAAATACTTGATGTGTTATTGATTATTGAACCAGGATTGCCCAGGGATAGCGGTTCGTAATGGTCAAAGTATT
TTATGTTTTAACATGTTGACTTTCTTTATTCGAACGCCAGCAAGCGAAAGTCATCATTTGATTGATGAATTGTATGCATA
TTTCGATCATTGCTTCCACGAATCTTATCGTCTTATGTTGCTAATCGAAACTGAATGGTACAATTTCCATTCATCTTCAT
TGAAGTCAATTGATACGCCGTCATCCGCGATATACGAGCAGGCTGCTATCGCGATTAGCCAAAGGTGTTTTGACCAAACG
TCGGTATGTACCACTTCTGACGGTTATTACAGGTACGTACCTATTATTGTTAACTCGTGTAATAGTGGTGATATTCTCTG
TTGTACTTCGACACAGCATTCGTGCTATTGGTATGAATATTGTTTAGAGTTAATGACCGATAGCACGGCAACATACGATT
GACTTAACGCTTACGTCGTAATTACTATATGACTTTGTTTTTAATGAGACTGGCCTTGTCTTTTCATTTCTCTTTTGGAG
AGAGTTGTAGAACTTCAGATTCGTTTAATAAAGTAACCGTAACATCAATTTCGTGGAACAACACTACTGCCTTATTCAAT
TTCATGCCACTGAAGCCGAAAACCAACTTTCGCTTATTTCGATAGCAATGCTGCTTTGTTTCAATTCGGATAAATAAGCC
CATTCAAAGGTACTGATCCTTTAACGGTGACCAGAAACTTTCACGCATTACTTCTGGTACCTAAATATGCCAATAAACCG
CGAATTGTGGAAGTGGTTTTAGTATCTGGTGGCAGCTTCAGAAAGGTATTATGGCGATACCGGGCGAAAACATCAGCAAA
CTTTACATTTGATTGCTAACTTTACTGAATAGGTGACGACGATAGCTCAACGCACCATTAACTGTTCTGGTTACTACTAA
AATCACTTCGCTGTTCCGAGCACTTCCCCGGTGTGGTCGGCGGCTGCTGCGGCACATTGTTGCACCTGACCTGACTTCGA
CCAGCGACTGTGTTGACCCTACTTAATTTCTTTCACCGGAAGCGGGCTTTGTTATCATGATGGTGAATTTATTGCGGCGT
CAGAACGGGCTCTCTGAAGGCAAGCGTTTTGCTGGGCGAACATCGTTGGTGAAATAGGATGTTGCGCAATTATCTGGCGA
AAATTCAGTACCTTCTTGATAATTCATCAACCGAAAGGCTGGGTGTTGATTTTAACTTTCGTAATTTTTTCGGGTTTTGA
GGTGAGGAGAATGTCGATGATTTTTACGCCGTTGAGCTTTATTTCAAGTCTTACGGCAGGTGACTGTACGTGTCTCAACA
GGGTGGACATTTTCGCTTTATGGCTTAACGTTATATTTATTACGCTTATTGACCCTTGCATCCTTTTATTGTTGAAACTT
TCCTTTATTCAACTATGTGACAGGATTGAAAACAATAACGGTTATGGGCAAATCTTTGCGTCGATGAACACCAAGTCTAT
AATGGCGTCGTGGTGAGCAATATTTTTAAGCTACGATATTTTATTATTAGTAACATGGAAGAAATAAGTAATGGTTGATG
ATTTGAAGTACCGGGCCGTATATTTTGTAATGAAAGCTCTTTGAAAATAGTATAACCAATAAAGATTTAATACTTTTCAT
GGTATAAGTTTTATAAATTATTGTCGTACCCAAAGTTGGAAAACTACCGAACAGAGCTTTCATTTGGTTGACTTTGATTT
GGCAAATCGGGTCAGCAATAGACGGTTTGCTTGAAAAAACTGAAGCTATCAACAAAATATTTTTGAAGTTAATGATGCTT
TTGTTGGTAACAATACGATGACTCAACTTCTTTAGTGATACAATACTATTGACTTGAGATTGAATATAATAGTATGGTAA
AAAAATTTTGAACTTTTACTTGATGATCTTCATCGGTTAACACCGAAAGATTAACGAAGATCATGAGTGAAAGAAAAAAT
AGGATGTATGCGCGTGAAACTGGTAATGATTGACATTCAGGAATTGTGCGGG
>c0c7cf47-20ff-44f8-9a93-7a0dbac3c837_Basecall_Alignment_template
TCAGCCAACCACAAGGCTGGCACCCTATATTTACTATTTGGGGCCTGAGCAGAATAGTAGACCTCCCTAAATTCCTAATC
CGAGGAGATTAAGCTATCCGGGAACACTTATAGGGACAATAAGCGCAAATCTACAATAATCGTAACAGCCCATGCTTCAC
CATAATTTTTATAGTAATACCGGTAATAATCCGGAGGTTGAGCATTAATTCCATTAATAATTGGAGCCAGACATGGCCTT
CCCAGATAAACAACATAAGCTTTGACTCACTCCACCATCATTCACCGGCACATATTGACATCCGCTGAGCGAAACTGGGC
AGGGACAGGATAGACCGTATACCCGCCTCTGGCAAACCTGGCCCACGCAGGACCAAGCGTAGACCCAACCACCATTTTCC
TGCATGGCAATATAGCCAATCATAAGAACAGATGCTTCATCACCACAATCATTAATATAAAATTCGCGACCAATCTCAAT
ACCAAATACCCTTATTCATTTTGGTCCGTCTAGTCTGGCAGTATTACTACTCTTATCCTTGCCCGTACTAGCAGCAGAAT
TACAATACTTCTAACTGGCCGAAACCTAAATACTTCATTCTTTGACCCATCTGGAGGAGACCCCATCCTGTACCAACACT
TATTTTGATTTTGGCCACCCAGAAGTTTTATATGTAATCTTACCTGGTTGGGATAATCACATGTAGTAACCGACTACTCA
AACAGAAAGAACCTTTCAGGATATAGGAATCTGAGCAATAATTTCAATTGGTCCTGACTTTATTATGGAGCCCACCACAT
ATTCACAGTCGGAATGGACGTAGACACACGCCTATATTTACATCTGCAACTATAGTATTACCATCCCAACAGGCATTAAA
GTGTTTAGCTGATAGCTACCCTTTATGGAGGAATAATTAAATGAAGCAATGCTCTGAGCCGGGTTTTATTTTCTTATTTG
TAGGTGGATTAACTGGAATCATTCTAACAAACTCATCATAGACATTATTCTCCACGACGCGGCCGTATTAGCGCACTTCC
ACTACGTACTATCTATGAACGGTATTTGCAATCATGGCTGGACAACGCCATTGATTCCCCTCTAACAGGATATATATTAC
ACAAACCCATGAGCAAAGTACGCTACTAACATTCATCAGATGGCTAACCTTTTCCCTGGCCTTCTTAGGCCTAGCAGAAT
GCCGACGTCTCAGACTACCCAGGTCATACTCACGTAATACCCTATCATCACGGTCCTTATCTCCTTAACAGCTATCATCA
TTATACTTTTATCTTTTGAGGCTTTTCTTCACCAAAACGAAGTAGACCACACAAAATAAACTACAGGCTCAGAATGATTA
CACGGACACCCCACAACTACACACCAGCAGAACCCTTTTATTTACCAACCACAAGGGAAGGTGAACCCCTCCAGCTAGTT
TCAAGCTAATTGAGCAACCACAATCTCTCTTAGGGACTTTAGTAAAATTATACGTTCTTGTCTGAACGAGTTAAGGCAAA
CCTTCTGGCCCGCATGGCCTACCCATACAAATTACTACAAAACGCATCCTCCTCTAATAGAAGAACTTCTACACTTCCAC
GACCATGCACTAATAGTCGTCTATTAATCAGCACATCGTGTTCTACATCACCATAACACTGACTACTAAACTAACACACA
TTAACGCAACAGACGCCCCAATCACAGAGCAGTATGAACCGTCTACCATCTATTATTCTAGTAACAATTGCCTACCATCA
TTACAAATCCTACCTAATAGATGAAATCAACAACCCCTTTCTAACCATCAAAACCGCCAGCCTGTGTTACTGAGCTATGA
ATATGCAGACTACAAAAGACCGCCTCTCATTTGACTCACCATAATCTAACAAAGAACTAAAACGGACACTTCCGCCTGCT
AGAAGTAGACCACCGAATGATTGTACCAACAAATCCCAATCCGAATTTTGATATCAGCAGAAGATGTCCCTACACTCATG
AACCGTCCATCACTAGGAGTAAAATGACGCCGTACCAGGACGCCTAAATCAAACTTCTAATCAACACACCTGCCAGGCCT
TTTTACGGCCAATGCTCAGAAGATTTGCGGGTAACCATAGCTATGCAATTGTTATTGAGCTGTACCTATCTCACACTTCG
AACTGATCATGGGCTAACCCAATAGCCGAGAAGCTAATGGCACCAGCCCTTTAGCGGAACCAGGAACATTCTCTCTTCGT
TTGAACCGAAGCTAATGCAGCACCAGCCTTTTAAGCTGGAGACGAACACATTGTTCCCTTCGTTCAATACCCCAACTAAG
CCAGCCCCATGATTATCAACAATAGTCCTGGTGTGGCTCTCATAGAATAATACACCAAAAATGAAACTATTCCAAAACAT
TTATCCACAACCATGTGCTGCGGAGCCTCGTCCACCTTGACCTTGACCATGATCGAACCTTTTGAAATTTTTGCCCTCCT
TATTTACTAAAATACCCCTTATATGACTAGCGGTGATAATACCAGCAATAGTTCTTTTACCCCAGCCAACACCTTGTAAC
AGGGCGTTATATTCTACTTAAAATGAACAATGAAGCAATTCACTAAACAGTTATAAGCCCTCCCAACGCAAGGCCATAAA
TGAACGGTGTTTTCGGCCTTAATAATAACCCTAACATCAATAAGCATAATTAATTCTCCTCACATTCACCCCAACAGCCC
AATTAGCATTAACCATAGCTAGCCTTTCAGTATGGTTATGCAATCATCGGGGTATTAAAAACAACTCGATCACTAGCACA
TTTCCTCGAAATACAACCATTATCCCAGCCCTTGGTGATTGAAACAATCAGCCTCTTAATTCGCCTTACTTTTCAGGTAC
GCCCTGGCAGCTAACAGCAGGACATCTACACTTCAACTAATAGCCCTAGCAATCCGCCAACACCCATATGACCGGCTACA
GTGGCCGTATAACAACTTTAATACTACTAGCCATCCTAAGTAGCAGTAGCATGACTAAACCTATTATTTGTACTCTACTA
TCCTGTACCTACAAGAAAACATCTATTCTCCACTCAAACCCACATATCATCGTAGAACAAGTCCATGACCTATTACAGGA
GCAATATCTGCCTATTAATAACATCAGGTCTCGCCGTATGATTTCACTATAACTCTACGACATTAATCGTTACGGATTAC
TAAGCCTTCTTCTAACAATATACCAATGATGACGAGATATTATGCAGGAAAGCACATTCAAGACACCACACCTATTTGTA
CAAAAGAATACGATATGGAATAATTTTGTTTATTGTCTCCGAATTCTTTTATTGGTTTTCTTTTGACCTTTTATCCTCCT
TATCCCCACACCAGAAATTGGAGGCAATGGCCGCCAACTGGGGATTTCCCGTTGAACCCATTCGAGGTCCCATACAAACA
CAACCGTATTATTAGCCTCGGGTAACAGTCACCTGGGCACATCATTCTATCTTAGAAGGAAACGAAAATCGGCCCTTTTC
TTTGTTGTTAACCATCACCCTAGGATTATACTTCACAACCTTACAAGCAATGAGTATTACGAAGCCTTTACAATTTCCCA
GATGATAATTT
>1ea173d4-c26d-4b23-88e5-974724c177aa_Basecall_Alignment_template
TGGGGAATCTGTGTGATAAAGGTAATAGGCATGGATGTGTATCAAAACAATGCTAGGGTGATTGGGAGAAGTTTTTCATA
GAAGATGCATGAGTTGTCATATCGGAATCGGTGGAGGCCCGGACCGCGAATCGGTGTTAAGTGGTTGTTTTATTATAATA
TTTATGGTGAATAGTTCTGGTATTATTCCTTGCCTGGATTTATAAATATAGCCATGATACTGTATTTATTATTATTATGA
TATTGGCGTATTCTGTAGAAGGCAAGCAAATGGGCCTGCTGAATATTCACCACATTAAATCCTGGGGTGGGTCAGACTCA
CCCTGTTAGGTCAAATGGGGCTCCGTTTGTTTCTGCAAGGTAGATGTTAACCATATTGTATTATTGGTCATGATGTTATT
AAGAGTCATGACTGGTTCTTGCGTGGCGTTTAGGAGTTTGGTGTAAATCCTCCGCTTAGTAAGATTGTAGATAAAATAAT
AATTCTAATTATGACTTCATGAAATAGTTTGTACTACCGCTCGAATGGCCCTATAAGAGCGTATTTAAATTTGAGGATCA
GCCGTCATAAGATTATATATACTGCTATGCTTGAGATTGCAGTATGATTAACAGGTAGGAGTTTATGTCCGTAAAGGAAA
TGTATTGAAAGAATTGATGTAATATAATGGATAATGTGGCGCTAAGATTGGGGCCATAATGAATAGTATAGCAGGAGGCG
GCACCTTGAACCTTAGTTTCTTTATAAATAGTTTTAGGCCGTCTGTGGTTGTAGAATCCCTTTGGGCTACATATTTGGGC
CTTTTCAATATTGTATATATCCCAGATTTTCGTTCTAGTAATGTTAAGAATGCTGCAATTAGGATTGGGATGATGTATAA
GTGGGTCTATCAGTCAGGTTAATAGAGATAGCATTGTTGGCGAGAGAGTTGAACCTCTGTGTAAAAGTGCTTAAGTCATA
GCATATCCAGGGTTTTGCTGCATAGCAGCCCTGGTTTAGGGCGTGGGAGATCCAGTTAATTATTTATTTTGTTTCATTAA
TTAAGAGCAGGGCTTGCTTGCGGTTATGCCTACTGTTTCGATCCTTTCATGCTGATATTATGTCATAGATAGAAAGCCGA
CCTGGATTACTCGGTCTGAACTCAGATCACGTAGGACTGTTAATCGTTGTAAACGAACCATAGTAGCGAATTTGCACCAC
TAGGATGTCCTGATCCAGCATCGAGGTCGTAATCTCCTTGTCGATAAGCAACCGTAGCG
>b02b3c33-f101-4a7c-98ca-bc1fc2d06f7d
ACAAAATGTAGCTTATTATGAAGCCCTCAGCCTACACCTGAACAGTAGCACACCTAACCATTTTGAACCTTAAACTAGCC
CGCTACCCAGATAATCTAAAACCAATTCGCAGCAAAACATTTTTCGAGAGCTAAGTATAGGAGATAGAAAAGAACCCCAG
GAGCTATAGAGACAGTACCTGAAGTTTAAATACCAAGTTAAATAAAAGCAAAGATAGACCCTTGCCTTTTGAATAATGGT
TTAACTAGTCCAAACAAGCTAAAGAGCTAAACTTTTTACCCCGAAATCAAGTGAGAGCTACTTATAAGCGTACAGAAATA
ATTCGGCTCTGTGGCAAAGAGCGAAAAGACTAATAAGTAGAGGCAGAAACACCTAGAACATGAAGATAGCTGGTTACTTA
TTAAACGAGATCTAAAGTTCTGTAACTCACCCAACCCTCCTTAAACAAAGAGAAATGAAAGATTTAAGAGATATTTAATG
GGAACAGCCCTGTAAAATAGGAAGCAGCCTATACAAGAGGAAGAGAGGTACACGCAGACCGTGAGCCTTAAAAGCAGCCA
CCAAAATATAAAGCGTTAAAGCTAATTAAACACAACACCAACCTTTTGAAACCCTATAAGCAACAATAAGTCATACTATA
ATAACAGAATTAATGTTAAAATGGTAACAAGAAAGATTTCTCCGTGCATCCGCATAAGCCAAGGCCAGACAACCTACTGG
TCATTACACAATAGTAATATTACACAACGAACGACAGCAGTAATCCTAACTGTTAACCCAACACAGGCATGCACCTAGGA
AGATTAAACTCACCAGAGAACTCGGCAACACCGAGGCCCCGACTGTTTTACCAAAAACATAACCTTTAGCTAATCAAATT
ATTAAAGGCGCCTCCTGCCCAGTGAAATTAAACGGCCGCGGTATTCTGACCGTGCAAAGGTAGCAATGTCAATTGTCTCC
TAAATGAAGACTAGTATGAACGGAGAAACGAGGCCCAACTGTCTCCTGGCGAAAATCAGTGAAAGTGATCCTTGTGCAAA
AGCAAGGATAAAACATAAGACGATAAGACCCCGTGGGCTTAAACATGAAGAGTCAATTATACATGTTGAATCCACCAGGA
ATAAAATCAAAAAATGACCCCCCTCTGTTTTGAGGCGACACTCGGAATAAAAAAAACTTCCGAAAACCTCATTTAGACCA
ACAAGTCAAAACATAAAAAATACTTGACCCAATATTATTGATTATTGAACCAAGTGTTTTATGTTTTGGAAAACTTGTTA
TTCTAAATGTGAAGACGCCTCCCTGGGGCCACATTCCTGGTGGTCAGCATGTATAATTGTTTCACGATGTTTGCAATGAA
CTGCTTTGAAGCTAACGATTTTCGCCGAAGCGGGCCTCGTTCTCCTTCGCCACTGTCATTGCGGAAGACAATTGATACGC
TACGCAGTCGGCTGTACTGAGCAGGAAGGTAACGCCCAGACCTTCGCTGATGGCTGCCTTGGTGAATTAACTTTCGTGTG
TATGACCAATTGACCCAGGTAGTCATCGCGATGCACGGAAAAAATACCGCATGAAACCCTTGACGCAGAACTGAACAAAA
GTTGACCGACCTTGATGACAGTAACTTTAACGCCGGTGGCTGTACTGTGCTATTACTAACTCATGTTTGTTCCTATTTTA
GGGCTGTTATTAAACATCTTAAATCTTTCATTTCTTTCAGTGGAAACAGATTCGTTTGTAACCAACCGTATCTTCATCGT
CGTGTTCTTCTGCCAACCAGTGCTGTCTTTTGCTACGAAACAGTATTCTGCTGCGCTTCGGTACGCCAGCTCTTTAGCGC
TTTGTTTGAACAGATTAAACATTATTCAGCGAAGTATCTTTTCGCGACTAACGGTATTTAAATAACGGGAGTTATATATA
CTCGGCGGAGACGAACGGACTGGTATCTGAGTAATGACTATTTAAGGTTCAAATGAGGATACAGGTGATATTTTCAACTT
CAGCGATGTTCGCTTTATCAACTCAAACTTACATTTGTTAATACGTAACGCA
>2b1a41d2-1725-4eb2-b214-bf7b51c95dd6_Basecall_2D_template
ACCGTGGGTCAAACGGCGTACCGCTAACCGTCAGGTCAAGGTGCAGCCAATAAATGGAAGAGAATGGTATTCCACAAACC
GGGAAATACAAAGTTAAATGAAAAATATAGAAGATTGGATTTAGTAGTAAGCTAGAACCATAATATCAGGTTAGAAAAGG
CTCTGGGCGCTTGTACACCGCCCGTCACCCTCCTATTGAGCAAAGGGCAAGTCATGTACAGTAGCATACTGGAAGTGTGT
AGAGCAAAATGTAATATTATAAAGCCCTCAATACTACACCTGAACAGTATTTGGCACACTAAACCATTTAGACCTTAAAC
TAGCCGCTACCCGGATAATCTAAAACCAGTTACTAACCCAAAACATTTTCAGGCTAAGTATAGGAGATGAAAGAACCCCA
GGAGCTATAGAACGGTACAGAGAGAGTTTAAAATACCAGGTTAAATGTGAAGATAGACCTTGTACCTTTGAATAATGGAC
TGCTAGTCAAACAAGCTAAAGGCTAAGCTTTTACCCGAAATCAAGTGAGCTACTTATAAGCGTACAAGTATTCGGCTCCT
GTGGCAAGAGCAGAAAAGACTAATAAGTATGAAACCTACCGAACATGAAGATAGCTGGTTACTTATTAAACAGATCTAAA
GTTCTACCTTAACTCACTAACCCTCCTTAAACAAGAGAAATGAAAGATTTAAAGAGATGTTAATAGGTGCAGCCTATTAA
ATAGAAACAACCTATACAGAGGAAGAGAATTACACCAGACCGTGGGCCTTAAACATGCAAAATATAAAGCGTTAAAGCTA
ATTAACACCAACACAACAGCGCAATCAACCCTAAACAGCAATAAGTCATACCTCAATAATATAACGAAATTAATGTGTTA
AATGGTAACAAGAAAATTTCTCCGTGCATCGCATAAGCCAGAATGAACAACCTGCACAATTCATTTTACAATAATTAATA
TTGCACAACGAGCAATAATAATAATCTAGCTGTTAATAACACAGGCACCTAGGAAGATTAAACTCGCAGAACTCAGCACC
AGACTACATTGTTTACCAAAACATAACCTTTGTCAATCAAGTATTAAAGGCGCCTCCTGCCCGAGTGAAAATTAAACGGC
CGCTGATATTCAGCCATTACCTGGTATTGTATGTCAATTGTCTCTAATGAAGACTAGTATTATGAACGGAGAAACAGGGC
CAACTGTCTCCTGGCGAAATCAGTGAAATTGATCCCTTGTACAACAGGATAAAACCATGAACGATAAGACCCCGTGGGCT
TAAACATCAGAGTCATTATACATTGAATCCACCAGAATAAGTATCAAAATGACCCCCTCTGTTTGGCTGGGGCGACTCGG
AATAAAAACTTCCGAAACCTCATTTAATTATGGTCAAACGCCAAAATACTTGACAATATTGATTATTGAACAGTTTTGGG
ATAACAGCGCCATCCTTCGAGCCCATATATCGACAGGGAGATTGCGACCTCGATGTTGGATCAGGACATCCTAGTGGTGC
AGCCGCTACTAAGAGTTCGTTTGTTCAACGATTAACGGTCCTACGTGATCTGAGTTCAGACCGGAGCAATCCAGGTCAGT
TTCTATCTATGACATACTATTTCTAGTGAAAGGATCAAGCAGTAGGGCATAACCGCAAGCAAGCCCTGCCAGCAATTAAT
GAAACAAAATGAATTATTAACTGGGATCTCCCCACGCCTAAACCAGGGCTGCTGGCGTAGCAAAACCTGGATAAAGACTT
AACACTTTGCAGGGTTCAACTCCTCGCCAACAATGCTATCTCTATTAACTTGACTGATGAACCCGCTTATATACATCATC
CAATCTAATTGCAGTAGCATTCTTAACATTACTGAGAACGAAAATTCTAGGATATGTAATTACGAAAGGCCCAAATATAG
TAGGCAAGGGATACAACCTATTGCAGACGGCTAAAACTATTTATAAAGAACCAGTACGTCCATGCCGCCTCAGCACTGTT
ATTTATTTAATCTTAGCCTTATGTTATCATTATATTATGATCACCTCTTTCAATACCATTTCCTTTAATGGTTATAAACT
CCTTTACCATTAATCATACTCGCACTTTCAAGCATGGCAGTATAATCTTATGAATCGGGCTGATCCTCAAATTCTAAATA
ATACGCTCTTATGAGATACATTCGAGCGGTAGCACAAACTATCTCTCTTATGAAGTCACACTAGGAATTATTATTTATCT
GCAATCTTACTGACGGAGTTCGTTCAAACCTAAACATACACCAGAACCAATATGACTCTTAATAACATCATGACCAATAA
TAATAATATAGTTAACATCTACCTTACAGAAACAAACCGAGCCCCATTTGACTAACAGGGTGAGTCTATGAACTTATCTC
AAGGTTTAATGTAGAATATTCAATAATTGTTGCTTCTTCTTCTGGCAGAATACGCCAATATCATAATAATAAATACAGTA
TCATGGTATATTTATAAATCCAGAACGAGAATAATACCAGAACTATTCTGCATAAATATTATAATAAAAACATCTAACAA
TTTGATTCCTATAGATTAAGATTTCTCTACCCTCGATTCGATATGACCAACTCATCTTCTATGAAAACTTCCTCTAATCA
CTAATAACATTATGCCTTTATTTTTACATCCATGCCTATTACCTTATCAAGGATTCCCCAACAATTTGGACATGTGCACA
AATAAGGATCACTTTGATGAAGGTGGTAAAGGTTCATCCTTTTCATCTCTAGAAAATGAGAGAATCAGACCCAACAGCTA
GAATAGCTCTACTTATCTTACTGTTTCTAAGTAAGTCAGCTAATAAACTTCATTTATACTACAAAAGTATTGAGTTAAAC
ATTCCTTGCTAATGCCCTCCATCACCTCTTTGCTCATATCGCCCTATCACAACACTATTGGTAATATCAAGCTACCGTTG
AATATTCGCCTGAGCTGGATTGGAAATTAATATACTCTCTATACTAATCTCAAAAGAACTTACCCCAGGCCGTACAAAAC
CACCATAAAATATTCATGACTAAACCGCCGCCGCAATACATATTAATCTTCATAACACCATTAATGCTTAGTATTTAATG
CGTGAGACATTTCATTACTCACCCTCAACACCAATAATATGCTAGCTACCATAAAACTAGAAGCGGCCCATTCACTTCGA
TTGCCAAGTACTCTTAGGAACAATAACTCAGTTATATTAATTATCACAACATGACAAAAACTGACCCCACTAGCCATGTT
ATTCTAATACAACTCATTAAATCATCACTTGTTGACCAACTTATCAGTCTTTTTATCTATAGTAGTTAGGTGAGAATGAA
CAATTACAAATTCAGTATAGCATATATAATCATATAGGATGGTAGTTTATAATTTACAGCTAGAACCTATCCCTCTGTAC
CTTATACTATATATTATGTTAAACCTTACAATATTGTGCTTAGTTATTATTTACACCTAGCAAGCTGACAACAAGCCTTT
TCAACCTAAAACAAATCATTCCCCATAATAATCTTGATAGCTAACCTGCTTTCTATTGGAGCCTACCACCCATATGGGTT
TTACCAAGTAGTTAATTCTACAGAACTATTACAACACAAACACAAATGGCCACTCTAGCATCCTTATCACCTTGCTCAGC
CTCTTCTTTTACCTCCGCCTAGTATTCAACGCATTTCTAACACTCCGCAAACACCTCAAATAGGCAAAACGTGACAAGTA
TTACTACATTTACTCCAACTGTAATAATCTTGTCATGTATTACTTATTATTACCCCACTAGTTATTAGCCTATTTTGAAA
TTTGGATATATATAAACCAGGGGCGCTTCAAGCCCCAAAAGAACACCTCTTGTTCTGAGAACCTGAAGATTCTTACTTTC
ATAGCAATACCTTTGAACACTTTTATTAAGATAAGGCTTCCCTGATGAGCGAGCCTCGATCCTACAAACTCTTAGTTAAC
AGCTAAACACCTTAAACAACAGAGGCTTCCATCTACTAGCCTGGTTATATTTCTAATCTTTCCTAATTTGCAGCTCGGTA
TGAGCCTGATGAAAGGTGTATAAATAGGTCTGACCTAACACTAACACTCGGCCATCTTACCTTGCCATACAAACGATGAC
TCTATAAACAACCACAAGACGTGCTTTTATATTTACTATTTGGGCCTGAGCAGGAATAGTAGAACCTCCTAGTCTCCTAA
TCCGGGGAGAATTAAACTATCCAGAACATATGAGGAACGACGATCTACAACGTAATCGTAAACATGCTTTCCTGTAATTT
TTATTAATACCAGTAATAATCGGAGGTTGAAACGACTAATTGTTAATAATTGAATTTAGACATGGCCTTCCCAGATAAAC
AACATAAGCTTTTGACTCCTCCACCATCATTCCTTTTACCTAATGACATCCGCCTGAACAGAAACTGGAACAGGGACAGG
ATAGATATATGCCGCCTCTAGCGGAAACCTGGCCCTGGAATCAAGCAGACCCTAACCATTTTCCCCTTGGCTGGCGTCTT
AATCTTGAAGACAGTGCTTCATCACCACAATCATTAATATAAAACCCCAAACCAATCAATGCAAATACCTTATTCATTTG
ATCGTCCCCGTCCCAGCAGTATTACTACTCTTATCCTTACGTACTAGCAGCGGGAATTACAATACTTCTTGGCCGAACCT
AAATACTTCATTCTTGACCCACATCTGGAGACCCATCATACCTGTACTTATTTTGATTTTTGGCCACCCAAGTTTATATC
TTAATCTACCTGGATTTGGATAATCTCACATGTAGTAACCGACTACTCTCAAACAAGAAGAACCTTTCGGATATATAGGA
ATAGTCTGACGTAATTTCAATTGGATTAGGCTTTATTGTATGGGCCACCACATATTCACAGTCGGAATGGACGTAGACAC
GCGCCTATTTACATCTGCAGCTATAATTATTGCCATCCCAACAGGCATTAAAGTGTTTAGCTGACCTTCACCTTTATGGA
GAATAATTAAATGAAACAACATGCTCTGGGCCACGGTTTATTTTCTGTATTTACAATGGAATTAACTGGAATCATTCTAG
CAAACTCATCCTTAGACGGTATTCTCACGACACACTGCCGTACGTAGTAGCGCACTTCCTACGTACTATCTATAGGAGCA
GTATTATTTGCAATCATGGCTGGACTAACCCATTGGTTCCCCTCTAACAGGATGCTATATTACACAAAACATGAGCAAGT
ACACTTTATATAACATTCATCAGATGACCTAACCTTTCCCAACACGCTAGCAGACTATGGAATGCCGACGATATAATTTA
CAGATGCATGCTCCACATGATACCTATCATCTTTTGGATCACTTATCTCATAACAGCTATGTCATTATACTTTTTATCTT
TGAGGCTTTTCTTCAAAGGCAGTAGATACACAAAATAAACTACGAACAAGAATGATTACACGGACACTTTACAACCACCA
ACGAAGGACCTTTTGTTACCAACCACGGGAAGGAGGAATTGAACCCCTCCAACTAGTTTCAAGCTAATTGAGCAACCGTA
ATCTCTTAGGGACTTTGGTAAAATTATACGTTCTTGTCTTGAACAGGTTAAGAACTTAAACCGCTAAGCTTACATAGCCT
ACCCATACAAGTGCACTGCAAAACGCATCCTCTCCTCTAATAGAACTACCACTTCACGACCGTACTAATAGTCATCTATT
ATCAGCACATCCGTGTTCACAATCACCATAACACTGACTATATTGTACATTGGCAACAGACGCCCCAATCACAGAGCAGT
ATATGAACCATCCTGCATCTATTCTACAAGCAATTGCTTCTAAATAAGTACAAATCCTATACCTAATAGTGATCAACCTT
TCATCAAAGCTGTGGCCTGTGATACTGAAGCTATGAATATACAGACTACAAAGACCTCTCATTTTGACTCTACCAATCTA
ACAAAGAACTGAAACGGACATATCGTTCATCGAGATTTTGGTATCAGCAGAAGATGTCCTGCACTCATGAGCCGTCAGCA
TCACTAGGGTAAAATCGACGCCGTACCGGACGCTAAATCAGGCACAATCTCAACACCTGCCAAGCCTTTTACGGCCAATG
CTCGATTTGCGGAGCCAACCATAGCTTTATACAATTGTTATTGAAGCTGTGCCTATCTCACGCTTCGAAGACTGATCGCG
GGCCACAGCAATATGAGAAGCCAATGCAGCACCAGCCCTTTGGCGGAACGGAACACATTCTCTTCGTTTGAACCGGTAAT
ACGGCGCAATAGCGCAAGCTGGAGACAGAACGCATTGTTCCTTCGTTAATGCCCAACTAAACCCGGCCCCATGATTATCA
ACAATGGTCTAGTGTGGCTCTCACTAGAGTAATACACAAAGAAACTATTCAACATTTATCCCACAATACATGTGCTGCAG
GCCCCTCGTCCTATGACCTTGACCATGATCCCGAACCTTTTTGAAATTTTGCCCTCAGCTTATTTTACAAAATACTATAT
ATTAGCGATATTACCAGCAATAGTTCTTTACCCAGCCAACACCTTGTAACAGGTTATATTCTACTTAAAATGAACAATGA
CAATTCACTAAGTAGTTATAAACCTCCAACGCAGACCATAAATGACGGTGTTTTCATGACGTAATAATAACCTAACATCA
ATAAACAGTTAGTCCTGCTCCTCACATTCTTAACAGCCCAATTAGCATTAACATGGCCCTATGCTCTACTATTGTGGTTG
GCCACCGTAATCATCGGGGTATTAAAAACGCTCGATCATAGCACATTTTCCTCCAGGAAATACTGTATTCTTATCCCAGC
CCTTGTGGTAGTTGAAACAATCAACCTCTTATTCGCCTTAGCACTCGGGTACGCTAGCAGCTAACCTAACAGCGGAATCT
ACTACTTCAACTAATAGCCCTAGCAATCATCCACCTTCAACACCCATATGACCGGCTACAGTGGCGTAGCAACAACTTTA
ATACTACTAACCATCCTAAGTAGCAGTAGCATATTCAAACCCTACTCTTATTTGTACTCCTACTATCCCTGTACCTGAAA
ACATCAATGTCATAAACCCATATCATATTAGAACAAAGTCCATGACCTATTACAGGAGTAATATCTGCCCTATTAATACA
TCCAGGTCTCTGTGATTTCACTATAACTCTACGACATTAATCGTTACCGGATTACTAAGCCTTCTTCTAACAATATACAA
TGATGACGAGATATTATACGAAGGCACATTTCAGGACACCACCTATTTGGCACAAAGGGCTACGATATGGAATAATAATT
TGTTTATTGTGTCTCAGTGTTCTTTTATTGGTTTCTTTTGAACCTTTTATCACTCTGGCCTATCCCCACCCAAGTGGAGC
CAATGGCCTTCAACTGAGTTCCATTCTTATTCAGTCCCCTTCTAAACACAACCGTATTATTAGCCTCCGGTAACAGTCAC
CTGAGCATCATTCTATCATAGAAACGAAATCAGCCCTTCTCTTTATTGTTAACCATCACCTAAGTTCTTCACAGCCTTAC
AACAATAGAGTATTGGCCCTTTTACAATTCAGATAATGTTTATGGAACAACCTTTTTGTATTACAGGTTTCCGGACTCGT
ATAATTATCAGCTCCTCGCTTTCTAATTATTATGCCTCCTACGACAAATCTTATCCTTCACAGATACCATTTTAGATTTG
AGGCAGCGATGTGACATTTCGTAGACGTGACCTTAGTATTCTATTTTCTCAATCTACTGATGAGACCTATTCTTTATTGT
ACAAATGGCAATCGTGGTTCTAGGCAACCTAGAAAGAATAATGAACATATTAATCTTTTAGTTATAATAATCCTCTTATC
TATAGCATTAATCTGATTAACATCTGACTCCCAAACACAACCATCAAAAACTATCGCATACGAATACGGCTTTGACCGCT
GTCTCGCTCGCCTCCCATTTCTATGCGCTTTCTTGTGCCGTCCTATTCCTTTTATTTGATCTAGAAATTGCCTCCTCCTA
CCACTACCATGAGCACACAATCTAACTACCGCAACAGCGGCGGAACTTCTAATTTTAACCCTCCTAACACTCGGATTAAT
ATATGAATGAACTCAGGACTGGAGTAGACCGAATGAAGAGTTAGTTCAATAAAGACAAACAATAGTAATGATAACTTCGA
CTTAGTAATCATGGTTTAATCCATGACTCTTCAATGCCTACAATTTATTTAATCTGAGCAGCTTTTATAACGCAAGTATA
ATAGGCTATCATTACAACGCTCACCTTATCTCCCGCTTGTGTAGGCATAATATTAACTCTTTCTAATATTAACAACCTAG
ACACAGAACAACAATCTACACCTCTTTTCTGCCTTAATAATGCTACTATACACTTTCTGCCTACGGAGCTGACTTTGAAC
CTGTCTTTACTTGTAACTACAACTCAGCACGGATCAAGCAATATAAACAACCTAATCTCCTTCAATACTAAATTATTATT
CCAACAATTTTCCTTCTCCTGTAATCCTTTTGTCAAACCCCAGAGTCAACATGAATAACTTCTTCATTAATGGTCTATAA
TCTCCATACTAGTCAACCATCTTAAAACCACAAATCAACACGGGTGGTTCTCTAGCCCATACTGGGACTAGATCATTTCA
TCATCCCATATTAGTCCTAACAACGACTTCTGCCACTAATAACACTAGCCAAAACTCCTCAAAAGAACCTTATGAGCGTA
AACTGTATTCTTGTTACCTTGACACTTCTTCAGACCTTCCTACAGGAGCCTTTTACAGACCTGGCACTGTTTTATATCAT
ATTCAAACGGCGCTTGTCCCACTAATGTTATCACCCGATGAGGGAAATCAGCAGAACATATAATGCCGGGTGTCTATTTC
TTATTTGCACTCTGCCTCTCTTCCATTACTAGTACTACTGACATGTAACTGAACAACGCCTATTAAGCAATGCGTAGCAC
>a8dd62b6-b851-4d15-bb05-565c1e1b6e76_Basecall_Alignment_template
CACCTCACCCCAACTACCATAGATAAAGACCGAGCTGGTCAACAAACGTGGATTTAATAGGTTGTGCAATAGAATAATGA
TGGCTAGTGGGGCAGTTTTGTCATGTTGTGATAATTAATATAACTGAGTTGGTTGTTCTAATGATACTTCCTGGCAATCA
GAAGTGGAATGGGGCAAGCCTGATTTTATAGTAACTAGATGTTAATATTATTATTGGTGTTGGTGGTATCGAAATGTCTC
ATTGAACTGTCAGACCTTAAATGGTGCTTGCGAAAGATTAATACTGGCTGAGGCGGCGGCTTGTCATGAAATATTTTATG
GTGGCTTCTACGGCTCCGGGGTGTTCTTTTGAGATTGGGGTAGTATAAGTATAACAAATTTCAATCAGCTCGACGAATAT
TCAGCTGGTAGCTTGATATTGTAATAATAGTGCTTGTGGATGAGACGTGCACTAAGGAGCAAAGATGGAGGGTGCATTAG
TAAAGGAAGGTTTATTAACATTTTAGAACATGGGCCCAAGCTTTATTAGCTGACTTTGCTGAAAACAGTATGATGGGTAC
ACATGAGTTTTGGTCTCTAATAATGTTTGGGTTCGATTCCCATTTTCTAGAGATGCGAAGGGTTTAAACCTTGCAGTTCA
TCTATCAAGTGATCCTTGTTCAGGCACATGTCAAATTGCTGGGAATCCTGATAAAAGGTAATAGGCATGGATGTGTGTCA
AGACGCCAACTCTTTAGGTGATTGGGAGGATTTTTCATAGAAGATGCATGAGTTTGGTCATATCGGAATCGGTGCAGGAG
GCGGACCCGCAGAATCAAATTATTTAGGATAGTTGTTTTATTATATGTTATGGTGAATAGTTCTGGTATTTATTCGCGCC
TGGATTTATAAATATATTAGCGATGCTGTATTTATTATTATGATGGCGTATTCTACTAGGAAGAATAAAGCAAATGGGCC
TGCTGAATATTCTACGGTAAATCTGAGACAAGTTCAGACTCACCCTCTGTTAGGTCAAATGAAACAGTTTTGTTTCTGCA
AAATTGAATGTTAACCCTTATTGTGTGTGGTCATGTGATGTTATTAAAGTCATATTGGTTCTTGCGTGGCGTTTAGGGTT
TGGTGTAAATCCTCCGCTTAGTAAGATTGTAGATAAATAATAATTCTAGTGTGACTTCATAAGAGATAGTTTGTGCTACA
CCATCGAATGGCTAAGGCATATTTAAATTGAGGATCAGCCCGATCATAAGATTGTATATACTGCTGTAGCGAAAGTGCGA
AATTATGATTAACAGGCCGAGGTTTATGTCCATTGAAATGAGTATTATTGAAAAGGTGATGTAATATAATGGATAATATT
AAGCGCTAAGATTGGGGGTGCATAATGAATAGTGCTTGGGAGGCGGCATATGGACGGCACTGGTTCTTTATAAATAGTTT
AGGCCGTCTGCAATAGGTTATAGAATCCCTTTTGGGCCTACTATATTTGGGCCTTTTCGTAATTGTATATATCACAAATT
TTCCGTTCTAATATGTGTTAGAATGCTACCTGGTGATTGGATGATGTATATAAGTGGGTCTATCATCAGATGCGGGTTAA
TAGAATACTTGTGTTGGCGAGAGGAGTTGAACCTCTGTAAAGATGCTTGATCTTTAGCATATCAGGTTTGCCGCCAGCAG
CCTGGTTTAGAATAGGGAGATCCCGGATATTAATTTACTTTGTTTCATTAGTAAGAGGCGGGCTTGCTTGCAGTTGCCTA
CTGTTTCGATCACTTTCGTACTGGAAATAGTATGTCATAGATGAAACCGACCTGGTTGCTCGGTCGAACTCCAGATCACG
TAGGACTGTTAATCGTTGAACAAACGAACCCTTAATAGCAGTTGACACCACTAGGATGTCTGATCAACATCGAGTCGTAA
TCTCCTTGTCGATATGATCTCAGAGGATGGCGCTGTTATCCCTGGGGTAACTTGGTTCAATAATCAATAATATTGGTCAA
TATTTATGTTTGACTTGTTGGTCTAATGAGTTTTCGGAAGTTTTTATTCCGAGGCCGCCCCAGCCAAAACAGAGGTCATT
TTGATTTTATTCCTGGTGGATTCAACATGTAATTGACTCTGATGTTTTAAGCTCTCCGAGGTCTTATCGTATGGTTTATC
CTTGCTTTACTGGGGATCATTTCACTGATTTTCGCCAGAACAGTTGGACCCTCGTTTATAAATGCATATAGTCTTCATTT
AGGAACAATTGGTTACGCTACCTTTGCACGGTCAGAATACCACGGCCATTTTAATTTTCACTGGGCGGGAGAGCGCGCTT
TATGCCGATTGCTAAAGGTTATGTTTTGGTAAACAGTCAGGGGCCCAGTGTTGCCGGGATTCCTTCTGGTGAGTTTTAAT
CTTTCTAGGTGCATGCCTGTGTTGGGTTAACAGTTGATTGTATTATTGCTCGTTGTATATTAATTGTATTATAATAACCA
GTAGGTTGTCTGATCTGGCTTATACGGATGCACGGGAAATCTTTCTTACTTCATTTTATGTGCGTAGCTAACTTCG
>0cb680b3-4b84-4b12-a7e6-c3ca5fc3e190_Basecall_Alignment_template
TAGCCTTCTCGGTTACGTATTATACTCTTTCAGTGCTTACGGATCTTCCTCCGCAACTCTTGATATTAAGAATATCTGGT
TGCACTCGAGATTGAACGTTCTGTACAATAAACTTATAGTCTACCATTAATTTGGGTACTTTTAAAAATATTTACCTTTC
AACCACATATCCAGTTATGTCTATACCATCCTATATAGGGTCGGGCATATTAATGCATGTTATTGTAACGGACATAGACA
ATTCAAAGGCTATTTAATTAATGTGGTAGACATAATGCCATATATTTCCCCTTCTTAACAAAATTTTTGCCATTAACAAA
TATTTATTCAACTTAGTTTTCTATAAACCCCACTTTACGAACATAGATTAAGCTAACTTTATTCTTGTTAAACCCTAAAC
CAGAGTCAACTAAACTGGTTGTTCGTAAACTTTTTCCCCCTTTTTAAAATGATAAATAATTTATAAAATCTATACTAAAG
GCAATGTATTTTAAATTTAAACCTAATTTTAGTATTTTTATCTACCAGGGCCACGGAACTTCACGCGCTTTTAGAACCCA
CCGGCACAAGACCAGCCATTCTTATTAAACCAAGTGACTATGATCAAGCAATGAATCACCAATTAACATGTACTTGCATC
ATTAGCATCCTCTACCTTGTGTGATACCTATTTAAAACTTCAATAAGATACAAGCCCGTACTGCAGTAAAGTACGCCTTC
TTTCCGCGCCGCCCTTATATATTTATTAACAGGAATGAAATCAACACCACGCACATCAACAATCTCTTCCACAGAGTGCA
ACGTCGGCCTAAGCACAAATTCGATTACTTCACACTCATATTCTGCCCAACAGCACTAACATAACATAGTCTATTATAGA
TTTCATGATGATATATAGCCCACGACCAAGTCAATAAGTTCTTCATCTATTAATCTTTCTTTTAGCAATATTAACACTGG
TCTCCTCAACAACCTTTTCAATTGTTTATCGGATGGGAAGGTGTTGGCATCATATCTTCCTACAATCGGATATTGAGCGG
ACCCGGAAAGCTAACACTAGCCTCAATGGCCATCATCTACAATCGCACCCAGAACGGTGGCTTTATTTTAACACTAATAA
CTGGAATAACGTTGCTTCATGAGAACTCGACCAATTATTTATACTAAAACCGTCGACCACTACCCTTTTAGCCCTGGTCT
AGCAACCGCTGCAAATCTTCAATTTGGCATACACCCTTGACTATTAGGGGGCCATAGAATAACACCAGTATCAGCCTACT
TCCTCTAGCACAATAGTCCTTGTCAGCATTTCTTATTAATCGCCTTCACCAATAATAAAGACAGACTTACACGAACCACC
TGCCTCTTACTTAGAACCATCTCCACAACTATAACCTGTATGTGCACTAACACAAATGATATCAAAAATTATTGCTTTAT
CAACAGCTAGTCAATAGGCCTATGTAACAACCATCGGCCTTAATCAACCAAACCTTGCCTTCTCACATATGCCTACACGC
ATTCTTTAAATCAAAACTATTTATTTGCTCGGAATCATCTCCACAACCTTAGCAACGAACAGGACATTCGAAAATAGGAG
AATCCACAAAACAATACAATTACATCCTCCTGCTTCTGATTAGGAACCTTGTCTAGCAGAATTCCATTCATGACCGGCTT
CTATAAGATGTATCATTGAAACCATAAGCTCATCTACACTAAACCTAAGACACTTCTTCTTCATAGCCGCCACCGTAATA
AACAGCTGCCTATACAACACGCCTTATCTTTTAGTACAAACAATTTGACATTGCCCAATACAAAATCCTGAAGATAAAAC
CACATCTAATGCTGCCATCCTAGCCTCTCATGGACATTGCAGATTAGGCCTATTTCTTTAGGCTTAGATTGAAACTCAGA
CCCTCCTACAGCTCACCACCCTCATCAAACTCTCCTTTAAATTACCATAATAGGAATCTTTATCACTTATTTTCATCCAT
AAAACAAACAAAATACCGTCCACAAAAATAACATCAACCTTTTCAAACATATTAACATTCTATAGCTCCTAACCCACCGA
TCCCCAACCACCTTTTAAAAGCACAAAGTATCCACAACCCTCAATGATGCAACCTGATACGAATATTCAGTCTAAATTCT
TCTCAAAACACAATTAAAGATATCAAAAGCCCTTTCCTTCTAATAGGGCAAGTAAACCTATAGCAGTATTCACAATATCC
TTGATAACCTAAGTTATCTTAACAACCTAGACCTCCCACGCTGAACTTTATAACATTAAGCACCAACCTTGTAAGTGGAG
ACTGAAGACTCTCCCTTCTAAAGTATTGCAAAACACTACACCTACTTGGTTTAACAAAACATCAGATTTGATTCTGTCAA
TGAGAATAAAGCCTTTTAGAGTACAAACGGCATGCCGCCTTATATTCACTATACTATACTCTGTACGTCCTTCCCCTCCT
ATAATATATCATTGTCCTTCTCAAACCTTTGATAATCATATCCGTATTTCTATTGATTCTACATATTATTGAAATAAGCA
ACCCTTGAATGTAAGATTAATCATTACTAGCTTCACGCGCATATCCTATTCCACATACTTTTCTTTCAAATACCTCTGGT
TACTCTTTCAATTAACACAGATCTTCCCTCCGCAACTCTTGATAAATACCTCTAATTGCACTCAATTTAAAGACGTTCTA
TCACAAATAAGTAACTTATAATCTACAAAACATTTAGTACTTTAAAATATTTACCCTTTCAACCACATATCCAGTTATGT
CTATACCATCCTATATAGAAGGTCAGGCATATTAATGCATAAGTATTATAACGGACATAGACAGTCCAGAGGCTATTTAA
TTAATGCTTGTTAGACATAATACTACATATATTTCCCCTTCTTATAAAATTTTACCATTAACTTTAAAATATTTATTATA
ACTTAGTTTTTCTGCTAAACCCTTACCCCATGAACATAGATTAGCTAACTTTATTCTTATTAAACCCTAAACCAAAGAGT
CTTCAACTGAGTTGTTCGTAAACTTTTCCCCACTTTTTAAAATGATAAATAATTTATAAAATCTATACTAAGAAGCCTTA
TGTATTTTAAATTTAAACCTAATTTTATTATTTTTATCCTGCCAGGCCACGGAACTTCACGCTTTAGGGAGAACCCCACC
GGCTTTAAAGGCAACCGTATATTAAACCAAGTGGAAGCTATGATCAAACCATTCAACACCACAATTATTAAAGTCTAAAT
CAATACCTTTATTGACCTACCATCCCATCCATCTCCACATGATGAAACTTGGCTCTCTCCTAGGATTATGTTTAATTATC
CAGCTAATCACTGTTATTTTGTATGATACACCGCCAGGCAATATCACTAGCATTCTCTTCAATCTCTCATATTTGCCGAA
ACGTAAACTACGGTTATTAATCCGCAATATACATGCAAACGGAGCTTCATTGTTTTTCTCTGCCTATACCTTCCTTGAGG
CCTTTATTGGATCTATCTACAAAGAAACATGAAACATTAGGTTATCTTTACTAACCACTATAGCAACAGCATTCATGGAT
AATGAAAATATCCATGGACAAATAATCTTCTGAGAACA
>1007da66-ef74-4474-a958-0566cd8a866a
CATTTTTTCTAGGAGATGAGAAGGGGTTTTAAAACCTTTTTGGAGTTCACTCTATCAAAGTGATCCTTTATTCAGGCACA
TGTCCAAATTGCTGGGGAATCCTGATAAGGTAATAGGCATGGATGTTATTGATATTCCAAAGGCATAATGCTAGGGTGAT
TGGGAAGTTTTCCATAGAAGATGCGTGAGTTGGTCATATCGGAATCGAAGGTGGGAGGCCGGACCATAGGAATCAAATTG
TTAGGATGATTTGTTTTATTATAATGTTATGAGGTGAATAGTTCTGGTATTATTATTCGCCTGGATTTATAAATATAATG
CATGATACTGGTATTATTATGATATTGGCAATGTTCTGCTAGGAAGAATAAAGCAAATGGGCCTGCTGAATATTCTACAT
TAAATCCTGAGACAAGTTCAAGACTCACCCCCCTCTGTTAAGATTGAAATGGGGCTCGGTTGTTTTACAGGGTAGATGTT
AACCATATTATTATTATTGGTCATGATGCCCATTAAGAGTCATATTACGGTTCTTGCGTGGCGTTTAGGGTTTAGTGTAG
AAAATCCTCCCGCTTGATAAGATTGTAGATAAATAATAATTCCTGAGTGTGACTATAAGAATGGTTTGTGCTTCCACCCG
CTCCGAATTAAATGGCCCTATAAGGCAGTATTTAGAATTTGAAGGGATCAGCCCCGATCATAAAGGATTTATATACTGCT
AATGGCGAAGTGCAGTATGATTAACGGGCCGGGTTTCATGTCCAGAATTAAAGAATGAAATTGAAAGGAAATTGATCATA
ATATAATGGATAATGATAGCTAAGATTTGGGAGACCCATAATGAATAGTGCTTGGGAGGCGGCATATGGACGTACTGGTT
CTTTATAAAATAGTTTTAGGCCGTCTGCAATGGGTTGTAGAATCCCCTTTGGGCCTATATTTGGGCCTTTTCGTAATTGT
ATATATCCTAGAATTTTTTTCGTTCCACAAGTAATGTTAAGAATGCTACCACAATTAGGATTGGGATGATGTATATAAGT
GGGTCTATCCAGTCAAGGTTAATAGAGATAGCATTGTTGGCGGAGGTGAACCTCTGTGTAAAAGTGCTTAAGTCTTTTAG
CATATCCAGGTTTTTTGCTACGCCAGCAGCCCTGGTTTAGGGCGATGGGGAGATCGGATTAATTGAGCTATTTTGTTTCA
TTATTAATTAGGGCAGGGCTTGCTTGCGGACCTACTGTTTCGATCCTTTCGTACTGGAAATAGTATGTCCTCATAGATAG
AAACCGACCCTGGATTGCTCCAGTCTGAACTCAGATCACGTAGGACTGTTAATCGTTGAACAAACAGACCCTTAGTAGCA
GTTGCACCACTAGGATGTCCTGATCCAACATCGAGGTCGTAATCTCCTTGTCGATATGGGCTCTCAGGGGATGGCTGTTA
TCCCTGGGAGTAACTTGGTTCAATAATCCAATATGTGAATTCAAGTATTTTATGACGACTTGTTGGTCTAAATGGGGTTT
TCGGAAGTTTTTTTTTTTTATTTCGAGAGGCCACCCAGCAAAACAGAGGGTCATTTTTTGATTTCTGGTGGATTCAACAT
GTATATTTGACTGATGTTTAAAGCTCCACGAATTCTTATCGTCTTATGGTTTTATCCTTGCTTTTGCACAAGGGGATCAG
GCTACTTCTGATTTTCGCCAGAACAGTTGGGCCCTCTGGTTTCTCCCGTTCATACTGGTCCTTTCCATTTAGAACCATTG
ATCCATTTGGCCACATTTCAAGGTTTATGTTTTTTGGCTGGGTCAGGGATTTCCTTCCATTCCAATATTCCCTGTGTTGT
TGCTTCCAGTTCGTTAATATTGCTCGTTGTTAGCCCGGCCATTGACCCACATTACAGTAGCTGTGACCCGTGTGGGTTGT
CCTGAGATCTCCTGGCCATGCGGATTCTTTTCTTCCATTTACTCATTTTTGGCTGTTGTGATTGGATTCCATTGTTGGTG
TTCATTTGGTGCTTTCCTTTTACCCAAGGCCCCACCACATTCCGGGCTGTTTATTTTGTGTGTGTCTCTTCGTCTTTTTC
ATTTTTCTCGTTTTGGGGTTGCGTTGATTCCCATTCCATTCCTTTTTATCTTCCATTATTCCATTCCATTATTTCCACCC
TTGATCTTTATTTCCATTTTCCTTGTTCCTTTGTTCCTTCCTTCCTTCCTTCCATTTCTTTTCCATTTTTCTCCTGGCTC
CTTGCACTTTGCTTCCAGTAGCTGGTTCCCTGGACCTTCAAGACAGTTCG
>c14b41f7-ef85-4781-9c60-f559ddc00652
CTGGAATCATTCTGGCAAACTCATCCTTAGACATTATTCTCCACGACACTATTACGTAGCGCACTTCCACTACGTACTAT
CTATAGGAACAGTATTTTGCAATCATGGCTGGACTAACCCATTGATTCCCCTCTAACAGGATATATATTACACAAAACAT
GAGCAAAGTACACTTCGCACTAACATTCATCGGAGTAAACCTAACCTTTTCCCACAACGCACTTCTTACGTACAGCAGGA
ATGCCACGACGATACTCAGACTACCCGGTGCATGCTCCCACATGAAATGCCCTATCATCTTTTGGATCCTTATCTCCTTA
ACAGCTATCATCATTATACTTTTATCTTTTTTGAGGCTTTTCTTCAAAACGAGAAGTGAGCCACACAAAATAAAACTTCA
CAGGCTCAGAATGATTACGGACACCCAACTACACACCAACGAAGAACCTTTTATTTACCAACCACGGAATTGAACCCCCC
TCAGCTGGTTTCAAGCTAATTGAGCAACCACATGCACTGAAATCTCTCTCTTAGGGACTTTAGTAAAAATTATACGTTCT
TTGTCATGAACGAGTTGGAAACCCTTCCTTTAAGATACATGGCCTACCCCATACAAATTGCACTACAAAACGCATCTACC
ACCATCTAATAGAGAACTGCCTGCTTCACGACCATGCACTAATAGTCATCTGTTATCCGGCATCCGTGTTCATAATCACC
ATAACACTGACTACTATAACACACATTAACTTGCCAGACGCTAATCACAGAAACAGTATGAACCATCACCATCTATTATT
CCTGGTAACAATTTGCCCTACTGCATCGTGGAAATCCTTATCACACAATAGATGAAATCAACAACCCTTTCTAACCATCA
AAGCCCTTGGCCTGTGATACTGAAGCTATGAATATACGAAGACTAAAAGACCTCTCATTTGACTCCTACAATCTAACAAA
GAGCAAAAACGGACGCTTATACCTGCTAGAAGTGACCACCGAATAATGGTTAACCAACGTCCCCAATCCGAATTTTGATC
CGGCGGAAGATTGTCCTACGCTCATGAGCCCGTCCCATCACTAGGGTAAAATCGACGCCATTGTTACCAGGACGCCTAAA
TCAAACTACAATCTCCAACACACCTGCCAGGCCTTTTTTTACGGCCAATGCTCCAGAGATTTGCGGAATATTATAGCTTT
ATACCAATTGTTATTGAAGCTGTGCCTATCTCACACTTCGAAGACTGATCAATGAATACAACCCAATAACCGAGAGCTAA
TGCAGCACCAGCCCATGCTGTGGAGACAGGGAATTTATTCTCTTCGTTTGAACCGAAGGAAGGCCCCAATGCAGCACCAG
CCTTTGGCTGATTAAGGAATTACATTGTTCCTTCGTTAATGCTAATAAGCCGGCCCCAGTTATCAATAATAGTCCTAGTG
TGGCTCTCACTAGGGTAATACGCAAAAGGTGAAACTATTCCAAAACATTTATCCCACAACCATGTGCTGCGGAGCCCCTC
GTCCACCTTGACCTTGACCATGATCCGAACCTTTTGAAATTTTTTTGCCACTCCTTATTTACTAAAATACCCATATATGA
CTAGCGGTGATAATACCAGCAATAGTTCTTTTACCCCAATAACGCAGACAGGGCGTTATATTCTACTTAAAAATGAACAA
TGAAGCAATTCACTAAACAGATTATAAGCCACGCACTCCCAATAGGGCCATAATGAACGGTGTTTTTCATGACCCTTAAT
AGCCAACCCTAGCATCAATAAACATGATTGGTCCTGCTCCACCACACGTTCACTAGCGATGATTAGCATTAACCATGGCC
CTAGCCTTTCCATTTATGATTCAGCCACCGTAATCATCCGGATTGAAACGCTCGTCACTAGCACGTTTCCTCCGAAGGCT
CCCCAGCCATTCTTATCCCAGCCCTTTGGCTGGTGGGGTTGAAACAATCAACTCATAATTTCGCCCTTAGCACTCGAAGC
TAACCTAACGGCAGGACATCTACTACTTCAACTAATAGCCCTAGCAATCATCCACCTTCCAACACCCATATGACCGGCTA
CAGTGGCCGTAGCAACAACTTTAATACTACTAACCATCCTAGAAGTAGCAGTAGCACTTATTCCAAGCCTGAATTTTGTA
CTCCTACTATCCCTGTGCCTGAAAACATCTAATGTCCACTCAAGAGCCCACACATATCACATCGTGAACAAAGTCCATGA
CCCTGTGCAGGAGCAATATCTTGCCCTATTAACATCAGGTCTCGCCGTATGATTTCGCGCTCTACGACATTAGATGTTTT
CTTTGTAGGTAGGAAACTGGAAAATATACTAAAGGATTCAGATATTACTAGAATTATTGGCTACTGCTTTACTAATTTCA
ATAAAGTCAACTGATGAGGCTGAAGACAAGAAATGTAACCATTGACACAATACCCCGATGATTACGATAACTAGAAAGGT
AAGAACCACATGGTCTATTAGTGATTGAGAGTAATGTTAGACTAATCATCGGCCAGAATATTAAACTACCGTCATTACTA
TAATAATCTGTTTGATAATTTAACATTAATTCATTACCGAAGGCAAACCCTGATAGGTGTTGACTGGTGCGTATCACCGC
CAATCTATAAAGAGGTACAATAAGGTATTGCTTCAAAAAAGGTTCGGATCATCAGGTATCGGGACGAAAGGCTTCGATGA
GATAAATGTTTTCGGAGATAGTTTCTTTTGATCGACAATTACTGGTGAACTTAAATTCCATTATTGATGAGGACTTGATT
TGTTCTTTCAATGCGTGTTCCGACCGATTCGAAAATGTTCACCAACTTCCGCAAAGGCTGATTGCTGATTTGACGATCTT
CGGTATTCAGGCCCGGCTTCGGCGCAACTGATGACCCTTCAAAACTTCATCAGTTGACTTTCGACCGACTGACCAATGGT
CGTCTGAACCGGGACGGCTCGCCATCTTTGATACAAAATTCGGATAGTTTTATTGTTAGCGCGAAGGCGGAAATTCAATC
CGTTTCTTTTGATTATCGATGTTCGTCTATATTCGCCAGTATTGATTGACCAGGTACCCGATGAAAGGGGTTCGTTGTTC
GTCGAATTCGCCAGAATTTCGCTGACGATAAACAGTATACTAGAGGCTAACTCAGATGACCAAAATCGATAACCGATTAT
CGACCAGTTGAAATGATCGGTATCGTTATGTTGACCATGTTACCGGATATTAACGATGACGATTCAATATGATTTCGTAT
ATTATTAGAGGAGGATTCGCGACGTTTAAGGTGGCTTTCGTTCATGTTAAAGACTTGCTATTGCTAAAATCTAAATGACG
CTCAATCCGGAGGTTCCTTTCACCGATATAAAGGGGATGGAACGATTATTGATTGAGAGTCGTCGTCTGAATACCAGTTA
TTTTTTGATGATCACCGTTTTGAAAATAGATAAAGTGATGACAGAAGTGAACGATCAAAAAAAATTCGATCAGGGCATTT
CGTGAATATTATCTGAACGATTCTGACTGGTGACGTCCTGCTGAATTCGTGTTGATGAAAAGGTGAAAAGGTCGGATGCG
AATCAACGTAAATATCAACATTGAGGAGGATCAACTAACTCCTGTAAACTGAACGCCGAATAACGCCGTGACGTGATGAA
AATATGTCTATGGAAGCGTTTCCAGTTGACACCGGCTCCGTTGCTGGTTCCGGTG
>36331f49-596f-4e05-a3a9-5e17420dfab5
AACCTTTCGGATATAGGAATAGTCTGAGCAATATTTCAATTGGATTCCTAGGCTTTATTGTATGGGCCACATATTCACAG
TCGGAATGGACGTAGACACACGCCTATTTTACATCTGCAACTATAGTATTGCCATCCCAACAGGCATTAAAGTGTTAATG
ACTGCTTTTACCACATGAGAGGAATAATTAAAATGAAGCAAGCATGCTCTGAGCCCTGGGTTTTATTTTCTTATTTACCG
TAGGTGGATTAACTGAATCATTCTAGCAAACTCATCCTTAGACATTATTCTCCACGACACTTATTGCGTAGTAGCGCACT
TCCACTACGTACTATCTATAGGAGCAGTATTTGCAATCATGGCTGGACTAACCCATTGATTCCCCTCTAACAGGATATAT
ATTACAAAACATGAGCAAAAGTACACTTCGCACTAACATTCATCGGAAGTAAAGCCTAACCTTTTCCCACAACACTTCTT
AGGCCCTAGCAGGAATGCCACGACGATACTCAGACTACCCAGATGCATACTCCACATGAAATACCCTATCGTCTTTTGGA
TCACTTATCTCCTTAACAGCTATCATCATTATACTTTTTTATCTTTTGAGGCTTTTTCTTCAAAACAGTAGACCACACAA
AAATAAACTTCACGGAGAAACCAGAATGATTACGGACACCCCACAACTACACACCAACAGAAGAACCCCTTTGTTATAAC
CTACAAGAGAGGAAGAATTGAACCCCTCAACTAGTTTCTAAAGTAATTGAGCAACCTACAATCTCTCTTAAGACTTTAGT
AAAAGAATTATACGTTCTTGTCATGAACGAGTTAAAGACTTAAACCTAGCCCGCATGACCTACCCATACAAATTGCACTA
CAAACGCATCCTCTCCTCTAATAGAAGAACTTCTACACTTCCACGACCATGCACTAGTCATCCTATTAATTAGCACATCC
GTGTTCACATAATCACCATAACACTGACTATAAACTAACACATTAAACAGACCCCAG
>c31394e4-789c-4497-9827-049e3b33f211_Basecall_Alignment_template
AAACGCCCGTTCCGGTTACGTATTTCCCCATAATAATCTTGTGCTAACCCTGCTTTCAATAGGAAGCCTACCACCCATAA
CAGGGTTTTGCAAATAATTAATTCTACAAAATTAATCTTATGTACCAACACAATAGCCACTCTAGCATCCTTATCCACCT
TGCTCCTTCTCTTCTTTTACCTCCTTACAGTATTCCAGCATTTCTAACCACTCCACCATTGCCCACCTCAAATGTGACAA
AAACTGGCAAAACCAGCCAACCACTACATTTATACAACTAATAATCTTGTCCTTAATATTACTTATTATTACCCCACTAG
TTATTAGCTGTTTAGAAATTTGGATATATAAACCAGAACCTTCAAGCCCAAAAAGGAGCACCTCTGCCAATTCTGAAACC
TATGAAAATTCTTACTTTCACCAGCCTTAGTAATACCTTCGAACACTTTTATTAGATAAGGCTTCCTAGATAGGCAGGCC
TCGATCCTACAAACTCTTAGTTAACAGCTAAACACATAAACAACAGGCTTCCATCTACTAAGCTGGACTATTCTAATCTT
TCCTAAGTTTGCAGCTCAGTACTTGACAGGCCTGATGAAAATTAAACCTTTATAAATAGGTCTACGGCCTAACACTATAA
ACCATCTTACCTTTGCCATACAAACATTGACTCTCTCAACCAACCACAAAGACATTGGCTGCTATATTTACTATTTGGGG
CCTGAGCAAGTAGTGGAACTCTAGATACTCCTAATCCGGGAGAATTAAGCTATCAAGACACTTATAGGAACGACCAAATC
TACAACGTAATCGTAACAGCCCATGCTTTCACCATAATTTTTATAATATGCAGTAATAATCAGATTTGAAACGGCTAATT
CCATTAATAATTGGAGCCCCAGACATAGCTTCCCGAATAAACAACATAAACTTTTGGCTCCTCCACCATCATTCCTTTTA
CTATTGACATCCCGCACAGATAGAAACTGGAGCAGGACGGATGAACCGTATACCCTCTAGCGAAACCTATTTTGGGACCA
GCGTAAACCTAACCATTTTTCCTACACTTGGCTGGCATCTTCAATCTTGAGCAATTAACTTCATCACCACAATCATTAAT
ATAAGCCCCATTAATCTATTAAATACCCTTATTCATTTGATCCGTCTAGTCACAACAGTATTACTACTCTTATCCTTACA
ATACTAGCAGCAGAATTACAATACTTCTAACTGACCGAAACCTAAATACTTTATTCTTTGACCCATCTGGAGGAGAACCC
CATCCTGTACCAACACTTATTTTGATTTTGTACCAAGTTTATATCTTAATCTTACCTGGATTTGGGATAATCTCACATGT
AGTAACCGACTACTCAAACGAAAAGAACTTTCGGATATATAGGAATAGTCTGAGCAATAATTTCAATTGGATTCTAAACT
GTGTATGGGCCCACCACACAATGCAGTCGGAATGGACGTAGACACACGCTATTTACATCTGCAACTATAATTATTGTCAA
CGGGCATTAAAGTGTTTGGCTGACTAGCTACCCTTGTGGAGAATAATTAAATGAAACAAGCATGCTCACAGGCCCTGGGT
TTTATTTTCTTGTTACCTTAGGTTAGTTAACTGGAATCATTCTAGCAAACTCGTCCTTAGACATTATTCTCCGACACTTG
TGCATTGGCGCTTCACTGCGTACTATCTGCAGGAGCAGTATTTGCAATCGTAACGGACAACTTGTTGGTTCCCCTCCTAA
CGGGATATATATTGCACAAAACGCGGGCAAAGTACGCTACTTTTAACGTTATTCAGATGACCTGCCTTTTCTGGCAGCTG
GGCCTGGCAGGAATGCGCGACGATACTCCGGAACTGCGGATCATACTCCATGAGTACAATCTGGGTGATACGGGTAATCA
TATTTGTCCACAAACACTAAATGTTGATGAGAAAAGTTAGGTTTACTAAATGATGTTAGTGCAATACTAAATATTTTAAT
ATATCCTGTTAGGAAGAGGAATCAACTCAATCTACATGTTAATATATATAAACAATGCGTAGTGAGTAGCAATAATAGTG
AGCAGCAAGTTTAAAATATTCAATTAATCCACCGATGAAAATAAACCGAATACTACTATTCAGTATTCTCCATAGCTAAT
CAACTAACTGCTAATATATTGAATAACAACAATATAATTGCAGATAACTCTCCATTTGTAATGGTGAACATATAAAACCT
GAATCAGTAGTATTGCTCATTATTCTATATCGAAAGTTCTTTCTTGTTTAATCAGTCATTCTATCCCAATCAGGCTAGAT
ATAAACTTCTGAGTGACAAGCAAATAATGTTATTTGAATGAATCTCCTCCAGATGAGTCAAATAATTTGGACTCGACCAA
AGCTATTATGTCCTGCTGCTAATAAGATAAGTAATGTCTGCTGTGATAGAACGAATCAATAGTCAAGTATTATTAATGAT
TATTCGTGAAGACGCCAGCCAGATAACGAGAAAAATAATTTGAATCTACATGATACCGTGAACCGAACTCTAACTGAGCC
CAATCACCAATTTATTCGAGCAGTTCAATGAAAGGAATGATGGTGGGAAAGTCAAAAAGCCCATGTTATTTGATAGGGGA
AATATATTCTGAGACTCCGATATTAATGGAGTAGTCAGTTCAAGCTCTGGAGAATAACCACTGTTATTACCTATAAAAAT
TATGGTGTATGAATATTACGTTATAGTCAGTTCCCTATAAGTCAATTCTGAATAACAATTACTCAGTTAACTGCTCGGGC
TTAAATAATAAATATAAGACCGCCAATATTTGATTGATTGATAAGTCATCGTTATATAACGGAAATCAAAATGACCGGTG
TTCAGTGTTGAGCTGTGAACCTGTTTATAAGGTTTAATTCACACAATATCGGAGCATCGGTGCTGACTTCAGCAGGAAAA
TTAAACTCTGATCCGGGCTTGATAGATAGACCTGTTGTTTAAGATGTTTAACTAATTGGCATTGTGAGATCGAACTCTTC
ATCTAAGTATGTTAATAAGTGTGAACACATTAAGTATGAAAGTAAGAATCTTTCGGGACTCCTCGAAAGTGAAGTGACTC
TCTTTGAACTTGAAAACCCCTGGTTATATTAATTTCTTAAAATAATAGTGGGTAATAATAAGTAATATTAGAACAGATAA
ACTAATTATTGAGATAAGCAGTGGTTGAGACTGTTTCGTCGATTTTGTTGGTGTTTAAATGAATGATTAATGCATTATTT
AGGCAGGTAAGAAAAGCTGGCTGGAAATAATTAAAGATAACCATTGAACTGATGTTAATGGAAGGATAACGTAATTAATC
GTTACAGTAAAACCTGTTATCAGTAACCTATTAACAAGGGTGAAATCCATGAGGCTGTCACAAGCTTG
>75cfb95f-6886-4461-b678-6bac7c22911e_Basecall_Alignment_template
CAGAATGGCTGAACACTATGTTGTGCTGGTTAGAATATGTATGGCCGTGGCTATTACTTCGCCAGCTCCTGTATACAAAG
GATTGTGAGGATCCGTTGAATATAGCGTAATAATTAAATAGTTCTCTATTAGGTTGATTGTTGGTAGGACTATGTTATGC
GGTTGGCAGGAGTCATAATGGAGAAGGTATAATTAGTTGTGTACTTCATGCTAAAAGTAGTATGATTATTTAATACGTTC
ATAATTAAGTTGGATAGACAAAATAGTGCTGGATGAGCCGTGAGCTACTAATAAAAGTATTGGCTCCGTTAAACTGGCTC
TGTGTGGATTAGGAGGCTGCGTACTAGGCCCATGAAACACTGATGAATAGGCGATAAGAATTTTAATCTGTTTGTCGAGC
AAATGAGCTTGATATGCCCACCCCTCGCAAGTAAGTAATAAATACAGTTGACATGGTTTTGTTATTACGGGGTGAGTATG
GTGATGGGCTGAATAATACCATATCACCAGGCTAAGGTTGCGGCTAGACCATTAGAGCCGGCGATTGGAGCTTCGCTGGG
CTTGGTAGTCTGCAGTGGAGCCCATATAATGGTATTTTACTAAAAATGCTATTATGCATGCACTTCTGAAAACTTGTTGA
TGGTGGGTTGGTGTTTGGGGCGAAATGTGAGATTGTGATTAATAGAGTGTTGTTCAGGTTATATAAGTCAAATAGTGCAA
TTAGTAATGGAAGGGCTGTGGTGTAACAAAATAAAATATGTTCAGCATTAAAGCGTTCTGGTTGATTTCCTCATCGGGTG
ATAATGATTGATGTAGGGATAAGCGTTGCCTGAATATGATATAAAACAGTGCCAGGTCTGGCAAAACCTAATGAAGGTCT
GAAGAGTCAAGGAGTAGTGCAAGTGGTTGTTTACATCATATGGTTCTTTTTACGATTTTGACACTGATGTTATTGATGGC
AGAAGTCCTTGTTGTTAGGACTAATAATTAGGATGAAATGTGGTCTAGTCACCTGTGTGAAGTATAGAACTTTCACTCAA
ATGTTGATTGTGTTTAGATATGGTTAGACGGTGGCGGAGATTATTAGACTATTAATGAAAGTTATTCTATGTGACTTGGG
GTTTATTAAAGGATTACAGGGAAGGAAAATTGATGGAATAATAATTTTTAGCATTGAAGGAGATTTAGTTGTTTATATTG
CTTGATCCGTGTGTTCAGGTTGTAGTTACAAGTAAAAGACAGGCCACCATGCCCGCTCCGCAGTGAAAGTAGTAGCTGGC
ATTATTAAGCAGAAAGTAAGGTAGATTGTTGTTCTGGCCCAGGTTGTTAATATTGAAAAGAGTTAATATTATGCCCCGAA
GCATAATAAAGCGGAGATAAGGTATGGCGTTGTAATGACGAATTCGCCATACTTGTTATAAGCGGCAGATTAAATAAATG
GTGACATTGAAGGAATGTAGTTAACCATGATTAGTGCAGTCAGGGGATTAGTGTCTTTATTGAACTAACTCTTCATTCTG
GCTCACTCAGTCTCCTTGAGTTCATTCATACTATATTAATCGAGTGTTGGGGAGGGTTAAGTAGGGAAGTTCATGTCATG
GTTGCATTGGGGTGTTAGATTGTGCAGCTCATGAAGCAGTGGTAGGAGGGCAAATTTCTAAGATCAAATAAAGGAATAGG
ATAGCTACCAAGAAAAAGCGCATAGAAAATGGGAGGCGAGCGAAATTCAAAGGTCAACGCATTCGTATGGTGATAATTTT
CTTGATGTGTGATTTGTGTGTTTGGGAGTCGATGTTGGTGTGATTAATACATAGATAAGAGGATTATTATAATAAGCGGG
ATTAATATTTCATTATTCTTTCTGGGTTGCTAGGGCAATGATTGAAGTCATTTGTACTAATATTACTAAAAATGATCCTC
ATCGACAGATTGAGTGTCGGAATAGCCATACTGATCTGCAAAATGTCAATATCATGCCTCAAACCCAAAATGGTGGTGTC
TATGGTGAAGTGATGAAGGATTTGTCGTGAGGCATACAATTAGAAAGGAGAGCCGATAATTACACAGGTCCATGAAACCT
GTAGCCTAAAAAGGTTGTTCCATAAACATTATCTGAAATGCAAAGAACTGTAATACTCTATTGCTTATGAGCTGTGAAGT
ATAATCTAAATTAATAAAGAAAGAGACCGTTTTCAGACCCTTCTATGATAGAATGATGCTCAGGTGACTGTCCCAGAGCT
AATAATACGGTTTGTATTTAGAAGGAGGACCTCGAATGGGTCTAACAGGAAAACCCAGTTGGCGGCCAGTGGCCTCAATT
TCTGGTGTAGGGGATAGGCTAAGTGATAAAAGGCTCAAAGAAGCCAATAAAAAGAACACCTCGGGCGGAGACAATAACAA
TTATTCATATCGTAGCCCTTTTGTACAAATAGGGTGGCTCCATGTAAATGTATATCGCGCAATATCTAATCATCGTGATA
TATTGTTGCCAGAAGAAATTTAGTAATCAGTAACGATTAATGTCGTAGAGTTATATATGGTAAATCATACGGCGAACTGA
TGTTAGTAACTCAGACGAATGTGCTCTGTAACCGGTCATGAACTTTGTTCTACGATGTACATGATATGTGTGAGTTTTAG
TGGATAGATGTTTTCTTGTAGAAATTACGGAATGGTAAATTACAATACATGGCTTGAATAAGTGCTACTGCTACTTCTAG
GATGGTGTGACAAAGTTATTTTCCGGCCGCAACCGGTCATATAGGTGTTGGAAGGTGGATGATTGCTAGAACAACAGTTA
AATGATGATGTCCTGCTGATAGGTTAGCTGCTAGGCGTACTCCAGAACTACTAAAGGGAGCGATTAAGAGCTGATTGTTT
CTTCTACAAGGGCTGGATAAATGGTTGGACTTCTGGGAGAAATACTGGTGTCAATTGTTTTAACGACGATTACGGTATTA
ACCATAATGAAGAGCTGAACCCGTAATTTAATAGCTACTAATTGGGCTGTTGGGGTGAATGGCGAGATGAACTGTCGTAA
TTTATTGATGGAGTTATTAATAAGTCATGAAAACACGCTTTCGTTCATTTATGGCCTTGCGTTAGATGAGCTTATAATCT
GTTTAAGTGGTCTTCATTATTGTTTTTAGTAGAATATAACGCTCATTACAAGGTGTTGGCTGGGGTAAAAGAACTATTGC
TGGTATTAGCACCACGCTAGTCATATAGGGGTATTTTAGTAAGCAAGGTGGCAAAAATTTCAAAGGTTCAGGATCATGGT
CAAGGTCAGGTGGACGAAGAGCTCCAGCGCACATGGTTTGTAGGTTAATGTTTTGAATAGTTTCACTTTTGGTGTATTAC
CTAGTGAAGCCACTAGGACTATTGTTGTTGATAATCCATGGGGCGGGTTTAGTTGGGGCGTGCTGAAAGGGAACAATGTC
TTCTCTCCAGCTTAAAAGCTGGTGCTGCGACCTTCTCAGTTCGACGAAGATATGTTCCTAACTCTCCATAAAGGGCTGGT
GCTGCATTAACTTCTCGGTTATTGAGTTTGTGGCCATGATCAGTCTTCAATTAATGAGATAAGTACAGCTTCATATGTTG
ACGCCAGCTATGGTTGTCCGCAAATCTCTGAGCATTGGCCGTAAAGGCCTGGCAGGTGTGTTGGTGTAGTTTGATTTAGG
CACGTCTGGTACGGCGTCGATTTTACTCTGGTGGTGGACGGCTCATGAGTGTGGACATCTTGCTGATACCAAAATTCGGA
TTAGAGTTTGTTGGTACAATCGTGGTGAACCGCTATGGGCAGTGTCCGTTTTTAGTTTCTTGTTGGGATTATGTAGGAGT
CGTAGAAGTCTTTGTAGTCTGTATTCATAGCTTCAGTATCATTGGTGGCCGGGACTTTGATGGTTGAAAGGGGTTGTTGA
TTTCATCTATTAGGTATAGGATTTGTAATGATGGTGAGGCAATTGTTACTGAATAATAGATGGTAGGATGGTTCATACTG
TTATTTCTGTGATTGAGGCGTCTGTTGCATTAATGTGTGTTGATTTATTGGTCAGTGTTATGGTGATTGTAGAACACGGA
TGTACTGGTCATGGGATGACTATTGGTGCCAGTATTGAGTAGAAATTCTTCTATGTGGGAAGATGCGTTTGTAGTGCAAT
TTATTGTAGGGGTAGGTAATGCAGGAACCCCAAAGGTTTAGATCTTTAACTCGTTCATAACAAAACATATATTTTACTAA
GTCCCTAGAGGTTATGTGGTTTGCTCAATTAAGCTGAAACTAGTTGGAGGTTCAATTCCTTCCTCTCTTGTAATTTGAAA
ATTAAATAAAAGGGGTTCTTCGTTGGTGCTGTGGTTGTGAAGGTGTATCGTGTAATGTTCGACCTGTGAAGTTTATTTTA
TTGGTCTACTTCTCGTTTGAAAAAGCCTCTCAAAGATAAAAAGTATATGACTGATAGCTGTTAAGGAATAAGTGATCCAG
ATGAATTATTTCATGAAGTATACTCTGGGTAGTCTGGTATCGTCGTGGCATTCTGCTGGGCCTAAGAAGTGTTATTGGGA
AAAAGTTGGGAGTTTACTCCGATGAATGTTAGTGCAGTGTACTTTTGCTCATGTTTTGTGTATATATCTGTTAGGAGAAT
CAATGGGTTAGTCAGCCATGATTGCAAATGCTACTCTATAGATAGTACGCTGTGGTGATGCGCTACTACAATAAGTGTCG
TGGAGAATAATAATATCTAAAGGATAGGTTGCTAGGGCAATTCCAGTTAATCACCTACAGTAAATAGAAGAAATAAACCA
GAGCTCAGAGCATGCTTGCTTCTAAGCTTTAATTATTCCTCCATAAAGGTAGCTAGTCAGCCAAACACTTTAATACCTGT
GAATATCATTATAATTTGAATGTAAAATAGGCGCGTGTGTCTACATCCATTCAAACTGCTGAGGTATGTGTTGGGCCCAC
TTTAATAAAGCCTAGAATCAATTGAAATTATTATGAATATTCCTATATATCAAAGTTCTTTCTTGTTTGAGTAGTCGATT
TCATGGCGAGATTATCCCAATCAGGTAAGATAAAATCTCTTTAAACTACCGTTGTTAAAATCACAAATAAGTGTTGGTAC
GGATGGTCTCCCCTCCTCAGATGGGTCAAAAAGAATGGCAGTATTTAGGTTCCGTCAGTTAAGTAGTATTTCCTGCTGTA
ATGCAGATGCAGAGAATGAAGTAATATTAATACTGCTGTGACTGGACGGATCAAATAAATAAAATTATTGAGTATTGAGA
TTGGTTTGGGGTTTATATTAGTTGTGGTGATGGGGTGAATTGCTCCTAAGATGAAGAGACGCCAGCCAAGTGTAGGGAAA
AATGGTTGAATACGCTTGGTCCTGCGTGGGCCGGAGTTTCCTGCTAGAGGCAGGTATGCAGTTCATCTGTCCTGCTCCAG
TTTCTGTTCAAGCCGGATGTCAATAGTAAAAAGACGAAGTGGTGGGAGAATTAAAAGCTTGTATTTGTTTATTCAGAAGG
AAGGCCATGTCTGGGCTCCAATTATTAATGAATTGAATCAGTTTCAAATCCTCCGATTATTACTGGTATTACTATAAAAA
GTATGGGTGAAAGCATGGGCTGTTACGATTACGTTGTAGATTTGGTCGTTCCTACTAGTGTTCCTGGATAGCAATTCTCC
TCGGATTAGGAGACTTGGGTTCTGTTCCTGTCAATTTAATAGTAATACAAAGTGCCAATATGCTGTAGTTGTGGTTGAGT
AGAGTCATCTGATTTGTATGGCAAAGGTAAGATGGCTGATGTTAGGTGTTAGGCTGTGAACTATTTATAAAGTTTAATTC
CTTTTCTTATCAGGCCTATCAAGTACTGAGCTGCAAACTTAGGAAGATTAGAAATATAGTCAGGCTTAGTAGGTGAAGCC
TGTTGTTTAGGTGCCTTGTTAACTTCAAGAGTTTGTAGAATCAGGCCTGCTCATCTAGTATCTTGTAAAAGGTATTGGTT
ACATTAAGGCTATAAATGAATCATAGGTTTCCTCAAGAGCTAAATTCTTTTGGAACTTTGACTGGTTTATATATCTAAAT
TTCTTAAAATAATTTATAATAACTAGTGGGGTATAACCATTAATATTAAGGATGAATTAAATGGTGAAAAAGATAAATGA
TGGTTGGTTGGTTTCGTCAGTTTTATCATTTGAGGTGTTTGGTGGAGTGGTGAAAATACATTGCGTCTGAGCAGGAGGTA
AGAAAACTGAGCAGTGGTCAGAAGATGCTAAGTATTTGTTGTTTGGTGTTGTGGTGGTTGCGTTAATCAATTTTGGTAAA
ACTCCTATTATGGGTGTGGGCACTCTATTAAGCAAAGTTGAGCTATCAAGTTATTAGAATGGTTTGTTTGTGGTGAAAAA
CGTCAAGCAGCAGTTGGTGGTGAAATATTAAAGTCATTGTAGGTTTAACATATATAGTATATAAGGTACAGTAAAGGGAT
AGATGGGGCTTTGTTGCGATATACTTCTCTGTCTATATTCAGGCGGTGAGAGTATCATATTTTAAATTTGTAATTAGTTT
CATTCCTCCTCTTTAATACCATAGATAAAGATGGCTGGTCAACAAATGATGTTGTTAATGATTTGTGGCAATAAGTCATG
ATGGCTAGTGGGGCCAGTTTTGTCGCCAGCGATAATATAACTAGAGTTGATTGTTCTAATGATACTTCAGCATCAGAGTG
GAGATAGGGTAACTCTTTATGGTAATAACTAGTAATATATTATTGGTGTTGGTATATGATAATGGAAAATATATGTTGGG
CAGTTATCCAAAAGCATTAATGGTGCTTAGAAAGATTAATATAGCTGGGGGTGGCAGCTTGTCATGAAATATTTTGGTAG
CTTCTGGCTGGGGGTGGTATTCTTTTGTAGAATTAAAGTGTCTATGATGTATTAATTTCAATCAAGCTCAAATATTCAAT
GACCATGATGTTATAATAATAATTATGGATAAGACGATAGGCAAGAAGGTGATGCAGAGTGCGTTAAATCAAAGTTTAAC
AACATTTTGGGCATGGGCCCAAAGCTTGTCGCGCTTTGCACAAAAGCAAACATGGTGGATACGCAGGAACGGTCTGTGTT
TGGGTTCGATTCCCATTTCTAGAATGAAAGTTTAAACCTTTTAGTTCTCGATCCTTTATTGACACATGTCAAATTACCAG
AATCTGATAAAGTAATAAGCATGGATGTCTGAAGCAATGTAAGTGTGATTGGGAGAAGTTTTTATAGAATGCATGGGTTG
GTCATATCGGAATCGAGGTGGGCCCGGACCTGAATAAAATTGATGATACAAGATAGTTGTTTATAATGTTACTGAGCTGA
ATAGTTCTGGTATTCCTTGCCCTGGTTATAATGTCATGATACTGTATTTATTATTATGATATTGGCGTATTCTGCTGAAG
AATAAAGCAATGGGCCTGCTAGTCGTACATTAAATCCTGAACAGTTCGACTCACCCTCTGTTAGGTCAATGGGGCTCGGT
TTGTTTCTGCAGGTAGTCTTAACCATATTAGTATTGGTCATGATGTTATTAAAGTGTATTGGTTTCTTGCGTGGCGTTTA
GGGTTTGAATTGTAAATCTCAGCAAATGGGTGGATAAAATAATAATTACAGTGTATTCGCAAGAGATAGTTTGACACTAC
CGCTCGAATGGCTATAAGAGCGTATTTAGAATTTGAGGATCAGCCCGATCACAGGTGTATATACTGCCTATGTGTGAAAA
TTACGAGAGTATGATTAACAGGCCAAAGGGTTTATGTCCATTAAGAAATAAGTATTGAAAGAGGTGATCCATAATATACA
ATGAATAATGATATGGCATGGGTGGGGCCATAATGAATATTCAGGTGCTTGGGAGGCGACATATGGACGTACTGGTTCTT
TTATATAAATAGTTTTAGGCAAATACTGCAAGCCAGGTTGTGAATCCTTTGGGCCTACATATTTGGGCCTTTTCATGGTG
TATATATCCCTACGTTTTCATTCTGAAAATAATGTTAAGAATGCTTACTGCAATTATGATTGGGATGATGTATATAGTGC
GGTCTATCAATCAGCAGGTTAATAGAATTAGCATTGTTGGCGAAGGGGTTGAACCTCTCAATGTGTAAAGTGCTTAAATC
TTTAGCATATCCGGTTTGCTGCGCCAGCAGCCCTAGTTTAGGCATTGGGGAGATCCCGGACAATTAATTTATTTTGTTTC
ATTAATTAAGGGCAGGCTTGCTTGCGGTTGCTGCCCTACTGGAACAAATCCTTTCGCTGTAAATAGTATGTCACATGGAA
TAGAAACCGACCTGGATTGCTTCCGGTCTGAACTCAGATCACGTAGGACTACATTAATCGTTGGTGCCGACGAACCGCCA
GTAGCAGTTGCACCACTAGGATGTCCTGATCCAACATCGAGGTCGTAATCTCCTTGTCGATATGGGCTTCTCGAAGGGAT
GGCGCTGTATTATCCTGGGGTAACTTAGTTTCAATAATCACAATAATATTGATGGTCGAAATATTTTATGTTTACGACAT
TGGTCCTAAATGAGTTTCGGAAGTTTTTATTCCGAGGCCGCCCAGCCAAAACCAGAGGGTCATTTTTGATTTTATTCCAC
AGTGGATTCAACATGTATATTGACTCTGATGTTTAAGCTCCACGGTCTTATCGTCTATGGTTTATCTTACTTTTGCACAA
GGGATCAATTTCACTGATTTTCGCCAGGAACAGTTGGGCCTCGTTTCTCCGTTCATACTAGTCTTCATTTGGGGAGACAA
TTGATTACGCCTGCTTGCACGGTCAGAATACCGCGGCCGTTTAATTTTCACTGGGCAGGAGGCGCGCTTTATGCACTTGA
TGGCTAAAGGTTGCGCCATTTTTGGTAAACAGTCAGGGCCCGGTGTTGCCGGGATTCCTTTCACGGTGAGTTTAATCTTT
CTAGGTGCATGCCTGTATTTGGGTTAACAGTTAGATTAAATATTGTGCTCTGGTGTGTAATAGTAAAATTGTATTATAAT
GACCAGTATGATTTGTCTAGTCACCATTTAGCCTTAAAGG
>ca8301bc-ccc9-4dc0-9b2e-e6c2cf9d5bcf_Basecall_Alignment_template_2
ATAAGGGCCCGTACTACAACCACACCATGTATAATTTATTTCTTTTCCATAAAATAAGCACTAAATGCCTCTTACCATTT
ACAATAAAGTCATCAGCCAGCAAAATATTAAAGCCTGGCCTTAAGTGCCATTATAGGACTTGGTGCCTCAATGACGCAAA
GATTTGGTGCATAAACACTGTGCAACTCTTAAATTACATGCAAGTATCAGCACACCAGTAGAAATGCCCTTAAAACAACC
ACCAAAGGAGCCGGCATCAGGCACGCAAAGTGTAAGACACTGCCTCGCCACACCCCAAGGGTACACAGCAGTGATTAACA
TTAAGCCATAAGTGAAAACTTGACAGCTATATAGGACCACGGCCGGTCAATTTCGTGCAGCCACCGCGGATTAAACAATT
TTAGGCCAGTAAACCCAGCGTAAAAGTAACTAATCACCACCCTTCACTAAGCCAAGAAAAACTAAGATGAGTTGTAAAAC
GCACCTAAAAACCTCTACATGAAGATGTCGCGGGGACGAATAGGTGAACACTAAATTAAGGAACAAACTGGGATTAGATG
CCCCTGTGGCAATCTAAACATCGACACCCTAAACGCTTAAGGGTGTTCGCCGGAACTACCAGCAAACGCTAGAAACCCTA
AAGACTTGACGGTGCCCCAAAACTAGAGGAGCCTGTTCTATAATTGATGAAGTCCGCAATAAACCTCACCATTTTCGCCC
CAGCCTATATACCGTGTCCTTGATCTACCTTGTGAAAGAATTAAGTAGGTCAAACGGCATTACCGTAATACGTCAGGTCA
AGGTGCAGCCAATAAAATGGAAGAAATGACTACATTCCACAAAACCGGGAAATACTAAAAGTTAAATGAAAAATAACAGA
AGGTGGATTTAGTAATGGCTAGAACCATAATATCAAGTTGAAAAATGGAGCGCGTACACACCGCCGTCACCCTCCTATTA
AACCAAAGGAGGCAAGTGTGTACGGTAAGCATACTGGAGGTATTAGCAGAGCAAAATGTAGCTTATAAAGAAAAGAGCCC
TCAGCCTACACCTGAACAATGTTAGCACACCTAACCATTTTGAACCTTAAACTAGCCCGCTACCCAGATAATCTAAAACC
AATTCCACTAGCAAAACATTTTCGAGGCTAGTGGGAATGAAAGAACTGGAGCTATAGAGACCGGTACCGCAAGGAAAGTT
TAAATACCAAGTTAAATAAAGCAAGATAGACCCTTGTACGCGCGGATGTGGTTTAATAGTCCGACAAGCTAAAGTAGCTT
TTGCAGAAATCCATTGGGCTACTTATGACGTACAGAAATGAATTCGGCTCTGGCAAAACTGAAAAGACCCAATAAGTAGA
GGCGAAACACCTGAACATGAAGATGGCTGGTTATATTAAACGAATCTAAGTTCTGTATCACCCAACCTCCTTAAACAAGA
GAATGAAAGGTTAGAGGATATTTAATGAGGGGGTACGACCCTATTAAAATAGAAACAACCTATATATATACAAGGGGAGA
GAATTACACCGGACCGTAGGCCTTAAAGCAGCCGCAAATATAAAGCGTTAAAGCTAGTAACACCAACACCAGCACTGATC
AACCTAAACAGCAATAGGTCTTATAATAATGCCAAATTAATGGTAAAAGATGGTAAACAAGAAAAGATTTCTCCGTGCAT
CCGCATAAGCAGACTAAACAACCTACTGGTCATTTACACAATGATGTGTACACAGCGAGCAATAATATTAATCTGGCATT
AACCAAAAACACAGGCATGCACCTAGGAAGGTCAGCTCTGAAGGAACTCGGCAACACCGGGCCCCGACGCACCAGAAACA
CCGCTGGCTAATCAAGTATTAAAGGCGCCTCCTGCAGTGAAAATTAAACGGCCGCGGTATTCTGGCCGTGCAAAGTGCTT
GTACAATCAATTGTCTCTAAATGAGACTGATATGAACGGGCTGAGGCCCAACTGTCTCCTGGCGAAAATCAGTAGAAATT
GATCCTGTGCAAAAGCAAAGGATAAACCATAAAGATGATAAGACCCGTGGGCTTAAACATCAAGTCAGTGCCATGTTAGA
TCCATAGGAATAAAATCAAAAATGACCCCTCTGTTTGGCTGGGGCAGCTCGAATAAAAACTTCCGAAAACCTGTTTAGAC
CAAACAGGTAAAACGCCAAATACTTGGCCAATATTATTGATTGTGAACCAAGATTACCCAGGGATAACAGCGCCATCCCC
TTCAGGCCTATCGACAAAGTTACGACCTCGATGTTGGATCAGGACATCCTGGTGAACAGCCGCTAAGGTTCATTTATTCC
CGCGATTAACGGTCCTACGTGATCTGAGTTCAGACCAGGGTAATCAGGTCGGTTTCTATCTATGACATACTATTTCCAGT
ACGAAGGATCAAGTAGTAGGGCATAACCACTTAAACAAACCTGCCTTAATTAATGAAACAAAATAAATTAGTGCTGGGAT
CTCCCCGCCTAAACCAGGGCTGCTGGCGTAAAACAAAACCTGGATATGCTAAGAACTTAGCACTTTTACACAGGGGTTCA
ACTCCTCTCGCCAACAGTATCTCTATTAACCTGACTGATGGACACTTATATACATCATCCCAATCCTAATTGCAGTAGCA
TTCTTAACATTACTAGAACGAAAATTCTAGGATATATGCAATTGCAGAAAGGCCCAAATATAGTAGATGAGGGGATTCTA
ACCTAATACCGGGCAATAAAACCTTTATAAAGAACCAGTGCATCCATATGCCGCCTCCAAGCACTATTCATTATGTATTT
AATCTTAGCTATCATTATCCATTATATTATGATCACCTCTTTCAATACCATTTCCTTTAATGGACGCAAACCTCGGCCTG
TTAATCATACTCGCACTTTCAAGCATAGTATGTAATCTTATGATCGGGCTGATTATCAAATTCTAAATACGCTCTTATAG
AGGCCATTCGAGCAGTAGCACAAACTATCTCTTGTAAGTCTTTTCAAAGGAATTATTATTTTATCTACAATCTTACTAAG
CGGAGGTTACAATTCAAACCCTAAACGCCACACAAGAACCAATATGATGACTCTTAATAACATCATGACCAATAAATAAT
AATATGGTTAACATCTACCCTTGCAGAAACAAACCGAGCCCCATTTGACCTAACAGAGGTGAGTCTGAACTTATTCCAGG
ATTTAATGTAGAATATTCAGCAGGCCATTGCTTTATTCTTCCCTGTAGAATACGCCAATATCATAATAATAAATACAGTA
TCATGCATTATATTTATAAATCAGGGCAGGAATAATACAGAACTATTCACCATAAATATTATAATAAAACATCCTAATAA
TTTGATTCCTATGGGTCCGGGCCTCTACCT
>ca621c9a-6527-4796-8c5b-6f701d41caef
CTGATTTTCGCCAGAGACAGTTGGGCCCTCGTTCTCCGTTCATACTAGTCTTCATTTTAGGAGACAATTATTGATTACGC
TGCCTTTTGCACGGTCAAATACCGCGGCCGTTTAATTTTCACTGGGCAGGAGGCGCCTTTAATCTTGATTAGCTAAAGGT
TATGTTTTGGTAAACAGTCCGGGGCCCGGTGTTGCCGAGTTCCTTCACGAGTTTAATCTTTCTAGATTGCATGCCTGTGT
TGGGTTAACAGTTAGATTAATATTATTGCTCGTTGGTAATAATGGTAATTGTGTATTGACCAGTAGGTTGTCTGATCTGG
CTATGCGGATGCACGGAGAAATCTTTTTCTTGTTACTCATTTTAACATTAATTCTGTATATTATTATAGTATGACTTATT
ATTTGTTTTAGGGTTGGATTAAAAAAAAAAGGTTGGTGTTGGTGTTAATTAGCTTTAACGCTTTATATTTTGGTGGCTGC
TTTAAGGCCTACGGTCTGGTGTAATTCTCTTTCCTCTTGTATAGGCTGTTTCCTATTTTAATAGGGCTGTACCCCTATTA
AATATCTCTTAAAATCTTTCATTTCTCTTTTGTTTAAGGAGGGTTGGGTGAGTTAGGTAGAACTTAGATTCGTTTAATAA
GTAACCAGCTATCTTCATGTTCGGTGAGTGTTTCGCCTCTACTTATTAGTCTTTTCGCTCTTTTGCCACAGAGCCGAATT
GACTCTGGCCGCTTATAAGTGGCTCACTTGATTTCGGGTGAGCTTAGCTCTTTTAGCTTGTTTGGACTAGTTAAACCACA
TTATTCCAGGTACAAGGGTCTATCTTTGCTTTATTTAACTTGTTTAAACTTTTCCCTTGCGGTACTGTCTCTATAGCTCC
TGGGGGGTTCTTTTCTATCTCCTATACTTAGCTCGAAAAATGTTTTGGGTTAGTGAATTGGTTTTGAATTATCTGGGTAG
CGGGCTGGTTTGATTCAAAATGGTTGATTATTGCTAACATTGTTCAGGTGTAGGCTGAGGGGCTTTTTTTATAATAGCTT
CCATTTTGTTTCCAAGCACACTTTCCAGTATGCTTACCGTGTTACGACTTGCCTCCTTTTGGTTTTAATAGGAGGGTGAC
GGGCGGTGTGTACGCTCAGAGCCCTTTTCAACTTGATATGGTTCTGGTTACTACTAAATCCGCAGCAAACAAGAAATGAA
AGATTTGAAGGTATTAATCAGGGTACAGCCAACCGCAGAAGGAAAAGAAATTTTCGAACAAACCGACAAAACTTACACCT
GTAATTACCAACACCAACTATCAACCTAAGCGCTAACAATAATTTATCTTCTATGAATTAATGGTAAAATATTTCATTTC
ACTAGCTCCAGACCGATAACCGACCTGTTACACAACGAACAATAATATTAACAGCATCACTAAACTCACCAGAAGAACTC
ATTTCCTGGGCCCCGGCTGTTTACCAAAACATGGCTTTTCTTCAATGATGAAAACACTCCTGCCAATATTTCCGACACTC
TATTCGTGATGCTCTAAATGGCTATGAACGGAGAAAATGGCAAT
>eafffc92-fb40-4534-847b-3af83de020c0
TGTTGCTGGGTTTCAGTTACGTTATTACAGCACAGGAGCAATATCGCTCAATAACTTGTAACATCAGGTCTCGCCGTGTA
GTTCCACTATAGCTGGGCATTTAATCGTTACCCGGATTACTTCCCAGCCTTCTTCTAACAAGTATACCAATGACGAGGAT
ATTATGCGAAGGCTACGGTTTCGGAGACACTATTTGGTAAAGGGCTACGATATGGAATAATTTTGTTTATTGTCTCGAGG
TGTTCTTTTATTGGACTTCTTTGGGGCCATCACTCGGCTATCCCCTGCCCAGAATTGGGCCGGTAGCCGCCAACTGGAAT
TTTCCAGATGGAGCCCTAGAGGTTGCTTCCACAAAACCACAACCAGCATTATTAGCCTCCGGGGGTGGCAGTCACCTGAG
CGCATCATTCTATCATAGAAGGCGAAAGTCGGCCCTTTTTTCTCTTTATTGTTAGCCATCACCTGGGATTATGCTTGCAG
CCTTTACAAACGGTAAGAGTATTTACAGAGGCCCTTTTTACAATTTCCAGATGAGTGTTTATGGAACAACCTTTTGGTAC
CGGGTTTCCGCGGACTCCGTGATTATCGGCCATGGCAATTGTATGCTCACAGACGATCATTTCATCCCTTCACCACTTAG
ACCACCATTTTGGTGAGGGCGGCAGCAATTATTGACATTTTCCGTAGACGTAGTATGAAAGTGACTACCAATTTACCTCC
GAAATCTACTGATGAGGGACTATTCTTTGTTATTTATTAGTACAAATGACTTCCCAAATCATTTATAAGTTCCAGGCAGC
CTAGAAAGAATAATGAACATATTAATCCATACTGCTTTTAGTTCGCTGGCCAAATGCCATTATCTAGCGCATTAATGCGC
AATTGGCAATGCAAAACCACCGGCACCACATCAAGAAAACTATCACCATACGAGATGCGGCTGACCCTTTAAATTACTCC
GGCTCGCCGCCGATTTTAGCCGCTTTTTTCTTGGTAGCCGTCCTATTCCTTTTATTTGATCTAGAAATTGCTTTTCCTCC
ACCGCTACCACATGGGCTGCTGTCTACTCACCCAACCGGAACTTCCTAATTTTAACCCTCCTAACACTCGGATTTAATAT
GTAGAATGAACTCAAAGGAGGAGGGACTGGGTGAGCCGAATGAAGAGGTTGGTTCGGTAAAGACATTAACTTCGACTTAA
TTAATCATGGACAGTAAAACGACAACAGTACCTACACCCATTTTATTTAATCTGGGCGAAGCTTAACCGTATAATAGGCG
CAATAAATTTTGGCCTTATCTCGCTGTTAATGGCCAATATTAACTCTTTTCTAATATTAACAACCTGTAGACCACAAGGG
GCAGAAACGTCTACCTTACTCTTTTCTGCCTTAATAATGCTGCTTTCTGCCTGGGCGGTACAGACTAATCTTTGCTAGCG
GCTACAACTCGAACACACGGATCAAAAACCCAATATAAAACCCCAACCTACCGTCTCTTCAATGCTAAAGTGTTAATTTA
ACGAATTTTCCTTCTCCCTGTAATCCTTTGTCCAAAGAGCCCAAGTCAGCATGAGATAAGCTTCTTCATTGGCAGTCACA
CTTGTCTCGCCCACTTTACCAAAATGCTTAAAACCCGCAATTCAACTTTTGAATTGAAAGTTCTTGGCACTTTTGGGACT
AGAGAACTTTCACTTATTCATGATCGGATACAAATTAACAGCATTGAAGACTAAAATTAACGATCCTGGTCGGTAACAGT
TACAAAGACGAGCTTATTAACCATCAGCGATAAGAGCAATGACTCAACCTTCAACATAAATGTAATGTTCCCGTTATAAA
CCAAAGCCAGATAACTAAAATGGTATAAATAGTTAAATATGAACAAGTAAACAACTCTTCATCGAATCCTCAATTCTATT
AGGAGTTCAGGAGGACGAAATTATACCGTAGATCAAACATGGACGCAAAGCGCTATGACAATGTTGTTTAATTATTAACT
AAAAACATTAGTTGCCGACTGAAAGATTTATTATATTAATAAATTGGGTCCACCTAAATAGATTGAATTAATAATAGAAC
TGAGAATTCGTCGTAATTAAGGCTAAGCTATCTGGAGAATTGAAACTCATATTGCTTATTATAATCCTAAGGGTGATGAT
TAGCTGAAACCATTTAAGATTTCATATTCGAACCAGATAATACGGTTGATTGACGACCGATGGCGCTAACTTTGGTTTTC
CCGTTAGACCCGTTCAAGAGGGTCCTTCGTACAACCGTGTTATTGTCTGAAGTTGGTTTTGGACTATTAAGGCAATAACG
CGACCGTTTGCCTCTACAGCGCACATCCTGGAGTTATTTGTGTCTGTCGTGGAGTCCGGAAAGAGATCACAAGGATA
>a2d3bd3d-4f00-480e-98df-5e2089f11931_Basecall_Alignment_template
TCATGCTGGTTCAGTTACGTATTTAGCAAACAACCACCAAAGGGCCGGCATCAGGCACGCAAAGTGGCCAAAGACGCGCC
TCGCCACCCCCAAGGGTACACAGCAGTGATTAACATTAAGCTATAAGTGAAAACTTGACAGCTATGAGACACGGCCGGTT
AATTTCGTGCCAATACCGCGGTTAAACAGATTTGGTAGTAAAAACCAACGGCGTAAATGCTAAATCACCACCCTTCACAC
TAAACCAAGAAAAACTAAGATGAGTTGTAAAAACGCACACCATAAAACCTCTACATGAAGATGTCGGGACAGAATAAAGT
GAACACTAAATTAAGGGACAAACTGGGATTAGATACTATGTAATCCTAAATGACACCTAAACATACAAGGGTGTTCGCCG
GAACTACCAGCAAACGCTAGAAACCTAAAGACTTGACGGTGCCCCAAAACCCTAGAGGAGCCTGTTCTATAATTGATGAT
CCGCAATAAACCTCACCATTTTCGCCCCAGCCTATATACCGCCGTCGCCAGTCTACCTTGTGAAAATTAAGTAGGTCAAA
CAGCGTACCGCTAATACGTCAGGTCAAGGTGCAGCCAATAAAATGGAAAGTAAACACGATTCCCACAAAACCGGGAAATG
CAAATTAAATGAAAAATATGAAGGTGGATTTAGTATTAAACTAGAACCATAATATCAAGTTTGAAAAATCTGGGCGTACA
CCGCCGTCACCTCTAATGTAAACCAAAGGAGGCAAAGTCGTAACACAGTAAGCATGCACTGAGAGATGTGCTTGAAACAA
ATGTAACATTATAAACCCTCAGCCTACACCTGAACAATGTTAGCACACCTAACCATTTGGTGTAAACCAGCCGCTACCAG
ATAATCTAAAACCAATTCCATAACCCAAACATTTTCAGGCTAAGTATAGGAGATAGAAAAGAACCCCAGAACTATAGAAC
CAGTACCGCAAGGAAAGTTTAAAATACCAAGTTAAATAAAGCAGATAGACCCTTGTGCACCTTTTTGGATAATGGTTTAA
CTAGTCCAAACAAGCTAAAAAGAGCTAGCTGCGAAATCAAATGAGCTACTTATAAGCGTACAGAAATAATTCGGCTCTGT
GGCAAGAGCGAAAAGACTAATAATGAGGCAACACCTACCGAACATAGAAGATGGCTGGTTACTTGATAAACAGATCTAGT
TCTACCTTAACTCAACCCTCCTTAAACAAGAAATGGGTTAGAGATATTTAATAGGTACAGCCTATTAAAATAAGGAAACA
ACCT
>48c1e087-3aa6-4af0-bf22-4a1b483bee67
TTGTTGTGCTTCGTTCAGTTGCATTATTGCTGATGGGTCTGGAATTTTGAGTAAAATTATAACTACTCATCTATATGGGC
GATTGAGGGGTATGCTATAATTTTCGAATTTATGGTGGTTCATTCCTCTGCCCCAACTGCATAGATAAAGACCGAGGCTG
GTCAACAAGAAAAATTGATGATTTAATATGAGTTGTGCAATGGGAATATTGATGATGGCTAGTGGGGCCGAGTTTTTTGT
CATGTTGTGATGAATTAATATAGCGGAGTTGGTTGTTCCTAATGATACTTCTGGCAATCAAGTGCTGGAATGGGAGCCAA
ACCCTAGTTTTATGAATCAATAGCTAGTCAATATTATTATTGGTGTTGAGGGGTGTGAGTAATGAAATGTCTCATTGGGC
AGTTTGTCAAGCATTAATATGGTGCTTGCGAAGATTAATATGGCTGAGGCGGCGGCGGTGTCATGAAATATTTTATGGTG
GCTTCTACGGCTCGAGGGGTGGTGTTCTTTGAGATTAGGGGTAGTATAGAGGTATATTAATTTCCAATCCAGCTCAGGCG
AATATTCAATGGTAGCGATAGTAATAGTTAACGTGGATAGGGCGATAAGGAGCAAAGAGGTGATGATGAATGCATTAGTA
AAGGAAAGTTTAACCAACATTTTTTTTTGAGGGCATGGGCCCAGGCTTTATTAGCTGACTTTACTTTGAAAACATTATGA
TGGGGTGCATATGGGAGTTTGGTCTCTAATGTTTGGGTTCGATTCCCATTTTCTAGGAGATGAAAGGGTTTAAACCTTTT
TTAGTTCACTCTATCAAAGTGATCCTTTTATTCAGGCACATGTCAAATTGCTGGGGAATCCCTGATAAGGTAATAGGCAT
GGTGTGTGTCAAAGGCATAATGCTAGGGTGATTGGGAGGAAGTTTTCATAGAAGATGCATGAGTTGGTCATATCGGAATC
GAGGGTAGGAGGTTAGGAATCAGGTGTTAGGATAGTTGTTTTTATTATAATATTTATGGTGAATGGTTCTGGTGTTATTC
CTTGCCCTGGATTTATAAATATAATGTGATACTGTATTTATTATTGATATTAATGATACTGAAGAGAATAGAAGCAAATG
GGCCTACTGAATATTCTACGAGTAAATCCTGAGACAAAGTTCAGACTCACCCTCTGTTAGGTCAGGGCTCGGGTTTGTTT
CTGCAGAGGGTAGATGTTAACCATATTATTATTATTGGTCATGATGTTATTGATCATATTGGTTCTTGCGTGGCGTTTAG
GGTTGAATTGTAAATCCTCCGCTTGAAGTAAGATTGTAGATAAAATAATAATTCCTAGTGTGACTTCACTTGGGGGTAGT
TTGTGCTACCCAGCTCGAATGGCTATAAGAGCGTATTTAGAATTTGAGGATCAACCGATCATAAAGATTGTATATACTGC
TAGAAAGTGCGAGTATGATTAACAGGCCGGGGTTTATGTCCATTAAAGGAAATGGTATTGAAAGAGGTGATCATAATATA
ATGGACCAATAATGATAGCGCTAAGATTGAGACCTGTGAATGAACCACTTGGGAATATGAGCGTACTGGTTCTTTATAAA
TAGTTTTTTAAGGCCGTCTGCAATAGGTTGTAGAATCCCCTTTGGAGCTACTATATTTGGGCTTTTCGTGGTGTATACTT
ATCTAAATTTTTTCGTTCTGGCAATGTTATTGAGAATGCTGCTGCAATTAGGATTGGGATGATGTATATAAGTGGGTCTA
TCAGTCCAGGTTAATAGGACATTGGCAGGAGTTGAACCCTCTGTGTAAAAGTGCTTAAGTCTTTAGCATATCCAGGTTTT
TGCTACGCCAGCAGCCCTGGTTTAGGGCGTGGGAGATCAGTTAATTGAATTTATTTTTTGTTTCATTAATTAAGGGCAGG
GCTTGCTTGCGGTTATGCCTACTGTTTCGATCCTTTCGTACTGGAAATAGTATGTCATAGATAGAAACCGACCTGGATTG
CTCAGTCTGAACTCAGATCACGTAGGACTGTTAATCGTTATAAACGAACCCATAGTAGCAGTTGCACCACTAGGATGTCG
ATCATCGAGGTCATGTCTCCCTTGTCTCAGAAGAGTTTAATGTAAGAATATTCAGCAGGCCATTTGCTTTATTCTTCCTA
GCAGAATACGCCAATATCATAAATACAGTATCATGCATTATGTTTACATAAATCAGGGCAGGAATAATACCAAAGACTGT
TACCATAAATATTATAATAAAACAACTATCCTAACAATTTTGATTCTATGGATTCGGGCCTCCTACCCTCGATTCCATTA
TGACCAACTCATGCATCTTCTATGAAAAACTTCCTCTATCCTCTAACTATTACTCTTGACACATCATACTATTCCCCAAC
AGCTACTAGTTTCTGATAAGATCGCCTGATAGAGAATGAACTAAAAAGTTCATCTCTAAGGATATTCCTCTGCTAAAATA
TCCTGTCTCCCCTCACCATATCTTTGATTAGTCTACCACCTATTTGAGTGTGAGAAGCCACCATAAAATATTTCATGACA
CAAGCCGCCGCCTCAGCCATATTAATCGCAAGCACCGTGTGCTTGACAAACTTGTGGACATTTCGTACTCACACCCGCAA
CACCGTAATAGTATTAACACTAGCTGTGCAAACTACTTGGCCCCATTCCACTTCTGATTGCCGAAGTATCATTAGAACAA
CAGCCAGTTATATTAATTATCACAACACTTGACGAAAACTGGCCCCACTAGCGTCATTGTTCTGTGCACAACCATTAAAT
CATGCTTGTTGACCAGCTATCTATGGTAGTTGGGGTGAGGAGGAATGAACCAATTACAAATTCAGCTATAGCATACTCCT
CAATCACGCTCATATAGGATGGTAGTTATAATTTTACCAAAGCCCCCAGACCTATCAGCAATATCATTGCTTCGTTCGGC
A
>4661eacb-6c35-4fc7-81ba-bf7a2c771556
CACCCAGCAAACAACAGGCTTCCAAAAATCTACTAAGCCTGGACTATATTCACAATCACCTAAGTTTGCAGCTCATTGCC
CGGCAGGCCTGATAGAAAGAATTAAACCTTGCCAAATAGGTCTACAGCCTAACACTAACACTCAGCCATCTTACCTTTGC
CCTTCTAGGCATTGACTCTACTCAACCAACCACAAAGAACATTGGCACCTATATTTTACTATTTGGGGCCTGAGCAGGGA
GACCTAAAATTCTCCCTAATCCCAGGAGAATTAAGCTATCAAAGAAAGGAACACTTATGAGAGACGACAAATCTACAACG
TAATCGTAACTTGGCCAATGCACTTTTCACCATAATTTTTTTATAGTAATACCAGTAATAATCGGAGGATTTAAAAGAAA
CTGACTAATTCAAGTAATAATTGGAGCCCCAGACATGGCCTTCCCCGAATAAACAACATAAGCTTTTGACTCCTCCCACC
ATCATTCCTTTTACTATTGACATCCACTGAACTGGGCAGGGACAGGATAGACAATATACCCACTCAGAGCTGGCCCACA
>11ed681a-e778-443c-b040-a8c271dc1f78_Basecall_Alignment_template
AAGCGCGTTCGGTGCGTGGTAGCATATATTTTGTGGCCCAAGTATGTATGTAATGGTAGCAGGCTGGTAACACTACATAT
CCTGTATGCAAGTTGTGAGAGATCGGTGAATATGGCCATAATAATTAGTAGTTCTCTACCGTTGATTGTTGGGTAGGAGG
GCTATGTTTAATGATTAAACAGGTCATCATGTGGAGAAGAAGAGCATAATGGTGTGTACTATTTTAAAGTAGTATTCGAT
TATTATACGTTCGCAAAATGCAAAGCAGTTGGATAGACAAAATAGTGCCAGGGGAAAGGCGTGACTACTGTAATGATGGC
TCACGTTAAACTGTTCTGTGATTACGGGAGGCTACTACTAGGCCCGCATGACATGATGAATGACGATAAGAATTTTAAAT
CTGTTTGTCGAAGGCAAAATGAGCTTATTATAACCACCCTCTTAAAGATAAAGCAACAATGAAGTTAACTTATGGTTTTG
TTATTGGGGTGAGTATGGTGATGTTGTTGAATAATGCCTATCCTCTAATTTTAGGAGGATTGCGGCTTCAAACCATTGAC
AGCGATTCTGAACTTCTACATGACTTTTGATCTGGTGAACCCATATAATGTACTAAAATGCTATTATACATACACTTCTG
AAAACATTGATGGTGGTTGATGTTGGAGCAAATGTGAGATTATTGTGATTAATATGGGTGTTGTTCAGATTATATATATA
AAAATAGTAGACAATAATTAGTAATGAAGGCTGCAGTGTAAATAAAAGTATTCCGGCATATTAAGTGACCGTTCTGGTTG
ATTTCCTGTCAGGTGATAATGTGATTAAGTGTGTGGGGACTCAGCATTGCCGAATATGATCTCAAAAGCAAGTGCCAGTC
TGGCACAAAATCTAATGAGAGTCTGAAAGTGTTGAGTAATGGAATAATTGTTTACGCTCATATGGTTCTTTTTAGAGTTT
TGACGCTAATTGTATTAGTGGCAGAAGTCATGTTGTTAGACCTTCAACCAGTAGGATGAAATATGATCTGATCGCAATAT
AAAAAGTTAAGAACTTTCACTCTATCATTGATTGTAGTTTTAAGATGGTTGACTAGTGGCGGAGATAGTAGACGTAATGA
AGAAGTTTATTCCATGTTGACTTGAGTTTGACAAAGTTACAGGAGAAGGAAAATTGTTGAGATAATTTTGAAGAAATTTA
GGTTAATTTATATTTAGCGATCCGTGCTGAGTTATGTATTTAAATAAAAATAAGGCCTTAACGCTCGCAGGCAGAAAGTA
TTAATGGCATTATTAAAGGCAGAAGAGTAAAGTGATTGTTATTCTGTGAAATTTGAGTTGTTAATATTGAAAAGTTAATA
TTATACATTCAAAGCATAATAAGCGGGGAATAAAGGTGTGAGCGTTGTAGTAACGAGCCTATTATGATATAAGCCAAGCC
AGATTAAATAAATGGTAGAGCATTGAAAGTGCCTGGATTAAACCGCGGTCATTAAATCAGTTAAGTGTCTTTATTAATTT
AACTCTTCATTAAACTCACTCAGTCTCATGATTCATTCATATATTAATCCGGAATGTTAGGAGGTTAAATTAAAGTTCAT
GTCCTTGATTGCGGTAGGGTGTTAGATTGTGCAGCTCATGGTAGTGATGTTAGGAGAACATTCTAGATCAAATAAAGGGA
ATGGACAGCTACCAAAAACGCATAGAAAATGGAGGCGGTAAATTAAAAGTCAAAGCTGCCACGCATTCGTGGTGATAGTT
TCTTGATGTGTGTTTGGGGTCAGATGTATTGCTGATTGTGCTATAAATAAGAGGATTATTATTATAACTAAAGCAGGATT
AACTATGTTCATTATTCTTCTGAGTTGCCTAAGAACTTAATGATTGGAAGTGTTGTACTAATAATGCCAAAAATAGGTCC
TCGTGGTAGATTAAGTGTTAAATAAGAATAACCATACTACGATATGATAAATATCGTGTATAAACCAAAATGAACGGTCT
ATGGTGAAGTGATGAAGATTTGTCGTGAAGAGCGCCAGTGAAGAGGCCGATAATTACATGGGTCCGTGGAAACCTGTGGC
CACAAAAAGGTTGATGCAGCCTGAAGTATAAAAGGCTTCGTAATACTCTATTTGCTTGTGGCTGTGAAGTAAATCTGGTG
ATGGTTAACAATGAAAGGTGATTACCGTTTCCTTCATGATAGAATGATGTGCTCGGGTATTTCTGCCCGGAGCTAACAAC
ACGGTTGTGTTTAGAAGGGGATGCCTAAATTAGGTCTAACAGGAAACCCAGTTGGCGGCCGTGGCCTCAATTTCTGAGTG
AGATAAACAAGTGACAAAACAAAAACAATAAAAACACCTCAGAATATGAAAAGTATTCTATCGTAGCCTTTTGGCACAAA
TAGGTGTGGGTATCGCCAAATGTACCTTCTCTACATTATAATATCTCAATCATCATTGGTATATTGTTAGAAGAAGGCTT
GAAAATCAGTAACAATTAATGTCGGCAGTTAGTGGTAAATCATACATTGAACCTGATGTTAATGTCGTTAGATGTTGCTC
TGTAATAGTCATGGTTTGTTCTACGATGTGATATGCTGAGTTTGATGGACATTAGATGTTTTCTTGGTGCTGAGGATAAT
GGAGTACAATACATAAACGATAAGTGCCACTGCCACTTCTAGGATGATTAGTAGTATTAAAGTTGTTCACGACACTGTAG
CCAGTCATATGGGTGTTGAAGGTGGATATTAATTGCTGAGGCTGTGGTTGAAGTAGTAGATGTCTGCTGTTAGAGTTAGC
TGCTAAATATCCCGAAGTCTTCAAGGGCGAATTAAGTGATTGTTTCCTTACCACAGGGCTGGTCAGAATATGGTTGGGGA
GCACCTTCTGGGAAATGTGCTAGTGATCGAGTTGTTTTTAATACCCAAATGATGCGGTGGCTAACCATAATGGAAAACTG
ACCTGTTAATACTAATTGGGCTGTTAGGGGTGAATATGAAGAGATGAACTAATCGTATTTTATTGATGTTGGAGGTTGGT
ATTATTAAGGTCATGAAAACACATTCATTGTAGCGCACGCGTTGGGTAAACATAATGTTTGATGGTGCTTCATTGTTCAT
TTTAGTAGAATATAACGCCTTCCTATTACAAAATGTTGGCTGGTGAAACTATTGCTGGTATTATCTGCACTTCGTCATAG
GTATTTTAATGCAGCAAAGTGGCTAAAATTTCAAAAGGTTCGGGATCATGGTAAGGTCAAAGGTGGACAAGGGGCTCACG
GCACATCGGTTGTGGGATATTCGTATTTTGGAATAGGTTTCTTTTGGTGTATTACTCCCTACAGTAGGGACCACTAGGAC
TATTGTCGTAATCGTAGAGCCGGGTTGGTTAGGCATTGCTGAAGAACAATGTGTTCCTGTCTCCAGCTTAAAAAGGCTGG
TGCTGCGTGCTTCTCAGTTCTAACAGAGAATGTTCCTGTCTCCGCTAAGGGCTGGTGCTGCGTAAACTACCTCGGTTGTG
GGTTGTGGCCATGATCAGTCTTCGAAGTGTGAGATAGGTAACTAATAACAGTGCAACAAAGCCGGTTGGCTCCTGATACC
TGAGCATTGTGGCCGTAAAAAGGCCTGGCAGGTGTGTTGGGGTGTAGTTTGATTTGGGCGTCCTGGTACGTGATTTTACT
CTAGTGATGGTGGCTCATGATGTGGGACATCTTCTGCCATACAAAATTCGGATGAGGTTTTGTTGGTACAATCATCATTC
GGTGGTCACACCCATGACGGAAGTGTCGTTTTAGTTCTTTTGTTAGGATTATGCCAGATCCGTAGAGATACTGTGATCCT
GTATTCACGCTGGTATCATTGGTGGCCAAGAGGCTTTGATGGTTAGAAAGTTGTTGATTTCATCTATTGTTGCAGGATTT
GCAATGATGGTAGACGGTGTTACTAGAATATTAATAGATGGTGAGATAAGTTCATACTGTTTCTGATTGGGCGTCTATTT
GCATTAATAATATATTGATTTGGCAATCATTGTTATGTGGTGTAGAACACGGATGTACTGATTAATAGGATGACTATTGG
TATGAGATGTTGAAGTGTGTAGAGATTCTTCTATTGAGGAGAGATGCGTTTGTGTGCAATTGTATGAGGTAAACATGTAC
AGAACAAAGGTTTAAAGTCTTCTTCGTTCGCTGACAAGAACATCTCATTTTACTAAGTCCCTAGAAGTGTAGCATGTGGT
TGCTCATTAGCTTGAAACGCAGGTTGATTCAATTCTTCTCTCTTGTGGTTGAAGTAATAAAGGGTTCTTCATTGGTGTGG
ATTGAAGTGTCCGTGTAATCATTCTACGAACCTGTGAAGTTTATTTACAATGTGGTCACTACTAAGTTTGAAGAAAAACC
TCTCAAAGATAAAAATATATAATGATGATAGCTGTGAGATAAATGATCAAAGATGATGAATTATTTCATGTGGGTAGCAT
CGGTAATCTGGGTATCGTCGTATGGCATTCCTGCTAGAGCTAAAATTATTGTGAAAAGGTTGATTTACTCGATAGATATT
GGTGCAAAGTGTACTTTATATGTTTGTGTAATATATATATCCTGTTAGGAGAGTCAATGGTGAAATCCAGCCATGATTGC
AAACTGCTCTATAGATAAGTACGCATCAATTAGATGCGCTACCATAATAAATGTCGTGGAGAATAATCTAGGATAGGTTG
TAGAATAGTTCGGATAATCCACCTGATAATAAGAAAATAATAAACCCGGGCTCGACATGCCTTTACTCATTTAATTATTC
CTCCATAAAGGGTAGCTGATCAGCTAAGCCTTTAATGCCTGTTAGGATGTAGCCATTATGGTGTTGAATAAATAGAGCGC
GTATCTACATCATTCATTCTTGATATGTGATGAACCCATACAATAAAACTAGAATCAGTCAAGTATGCTCAATTCTTCTA
TATATCGAAAATTCCTTTCTTGTTTGAGTAGTCAGTTACACATGTGGTGTCCCAATCGACCAGATTAGAATATAACTTCT
GGTGTAAAAATCAAAATAAGTGTTGGTACAGGATGCAGTCTCTCCAATAGGTCAGAATGATATTTAGTTTCAGTCGATTA
AGTATTGTAATTCACTGCAAATGCAGGCAGGGTGAAGTAATATACTACTTTGTGACTAGGACGAGATCAAATGACAAAAA
TTTGGTGTGTGAGGTGTTTTGAGGTTTATATTAATGGTGTGGTGATAAAGTTAATTACTCTAAAATTGAAGACGCCAGCA
AGTGAGAAAAATGGTTGATACGCGGTCTGTGGGCAGGTTCCTATACAGAAGCGGTATACGGTTATCTGTCCCTGCCAGTT
GCATTAGGCGGATGTCAATAGTAAAAGGAATGATGGTGGAGAGTCAAAAGCTTATTTATTGAAGGCCATCTGAGGCTCCA
ATTATTAATGGGAGTAGTCAGTTCCAAATCTCCGATTATTGCCAGTATTACTAAAAATTATGGTGAAAGCGCGCAAATTA
CCGTTGTAGTTTGGTCGTTCCCTATAAGTGTTTCTGAACAGATATCTCAGTTAGAGAACTTGGGAGAGTTCTATTCTGCT
CAGGCTTTATTATAGTAATATAGGGTACTTAATGTCTTTGTGGTTGGTTGAGTAGAATATCATTGTATAGCAAAGATAAA
GATATGGCCGAATGTTAGGTGTTAGCTGTAAACCTGTGTTATAAGGTTTAATTCTTTTCTTATCAGGCCTGTCAAGTACT
GACTGCAACAGAAGATTAAATATAGTCAGGCTTGTGGTGGAAGCCACATTGTTGGGTATTTGCTATTAACTAGGACATGA
GATCAGGCCTGTCATCTAAAACCTTATCTTATAAAGTATCTTGGTGCATTAAGGCTATGAAATGAAATACTTTCAGTTTC
TCAAGTAAGAGGTGTGTCTCTCTTTTGAACTTTGAAGACCCTAGTTTACTCTCTCTAATTTCTAATAGGCTAATAACTGT
TGGAGTGTAGTAATAATGGGACCGAATTATTGTGTGGGGTAAATCATAGTGGTTGGATGCATTTCATCAGATTTTGTCTG
ACATTGAGGTGTTTTGTGGTGATGTGGTTAAATGCGTTGACTAGGCAGAGTAAAGAAAGGAAGCTGAAGAAGTACCAAAG
TGGATAAAGATACTGGTGGTATTTGTGTTTGTTGGTAATTAGTTCTTAAAATTAATCATTTTGGTAAAACCCTATTATGA
ATTGTAGTGACCTCCTACTATTGAAAGCAAGTTGAAACTGTCAAAGATTATTATGGGGAATGATAATTTGTTTTGTGTTG
AAAAACGTCAGCAGTTGGTGCGTTAGAAACAACTGAGAATATTGCCAGGTTTAACATATCTATGTATAAGTACAGTAGGG
ATAAGTCTGGACTTGTTAGTATAATACTCATCTATATGAGCGATTGAGGAGTATACATAATTTTCAGATTGTAGTGGTTC
ATTCTCCACACCCCAACTACCATAGATAAAGGTAAGGCTAGTCAACAAGTGATGAAGTTGTGAGTTGTGCAATAGAACCA
ATGATGGCTGGTGAGACAGTTTTGTCATGTTGATAATTAATATAACTGAGTTGGTTGTTCCTAATGATACTTAATAATCA
GAAGTGGAATAGACCAATATTTTATGAAGTGGCAGATATTATGTATTGTGGTGTTGAGGTGTAGATAGTAAATGTCTCAT
TACGGGCAGTTGCTCAAGCAATGGTGCCTGGCGAAGATTATGTATATAAGCTAGGAGGCGGCGACTTGCTTGTGTCATGA
AATATTTTATAATTCTGCGGCTCAGGGTGTTCTTTGAGATTGGTGATATAGAGGTAATATTAATTTCAATCCAGCTCAGA
TATTAATGGTAGCAAAATATTTATGTATGTGAATAGCAACGGATGAGATGAGGTAAAGGTGACGGAAGTGCGTAGTAAGA
AGGTTTAACAACATTTTTGGGCATGGGCCCGGCTGATAGCGTGACTTCTTCGCTGGTATGATGGAATTATAGGTTTGGTC
TCTAATGTTGGGGTTCGATTCCCATTTTCTAGGAGATGAAGGTTTAAACGCGCAGTTCACTTATCAAGTGATCCTTATTC
AGGCACATGTCAAATTGCAGAATCTGATAAAGGTAATAAGCATGGATGTGTGTCAAAGTATGTAATACTGATTAGGAAGT
TTTCGCGAAACCGTAAGTTGCATTCATATCAGATCAGTGAAGGGCTGACCCGCAAGATAATTGTTGGAATGGTTGTTTAT
ACGCTCTTGTGGGTAGACCGTTTACCGTATTGTTCACTTGCTGGTTATAAATATAATGCATGATACTGTATTTATTATTA
TGATATTGGCGTATTCTGCTACAGGAAATAAAAATAAATGAGCCTGCTGAATATTCTACCGTTAATCCTGGAACAATTCA
GACTCTCTCACCCTCGGCAGTCAAATGGGGCTCGTTTGTGCAAGGGTAGATGTTAACCATATTATTATTATTGATGGTGA
TGTGTTAAAAGTCATATTGTAGTTCTTGCGTGGCGTTGGGTTGTTGTAATCTCGCTTAGTAGATTGGCCGTCATGAATTA
CAATTGGCGACTTTACATAAAGATAGTTTGTGCAACTCGATGGCTAAGAGCGCTGTTGGTGAAAGTCAAGCGATCATAGA
TTGTATATACTGCTGCTAGCATGGCAGAAAGTGCGAAACATGATTAACAGGCCGAGTTTGCCATGTCATTAAAATGGTGA
AAGAGGTGATGTAATAATGATAAGATTGGGGCCTGTGAATGTCGTCTTGGAGGCGGCATATGGACGTACTGGTTCTTTTA
AATAGTTTAGGCCAATGCAATGGGTTGTAATTATTTTGGGCCTATGTTGGGCCTTTTCATGGTGTATATATCTAAATTTT
CGTTCTAGTAATGTTAGAATATACTGCAATTGGATTGGGATGATGCATATATAAGTGATCTATCAGTCGGGATTAATAGA
GATATTAGCATTGTTGGCGAAGGTTGAACCTCTGTAAAAGTGCTTGGCATCTTTATATCCAGGTTTGCCGCCAGCGGCAG
CCCACAAGTTTGGGGCGTGGAGATCAGATTAGGTAATTCTTTGTTATTGAGTGGGGTGAGCTTGCTTACGGTTATACCCT
ACTGTTTCGATCCTTTCGTGTGCTAAAATAGTATGTCGCAGGTAAACAAGCCTGAATTGCTCCGGTCTGAACTGAACCAT
AGGACTGTTAATCGTTGAACAAACGAACTGTAGCAGTTTACACCACTGAGATGTCTGATCAACATCGGTCGTAATCTCCT
TTATCGATATAGGCTCTCAGAGATGGCGCTGTATCCACAGTGCTTGGTTAATAATCAATAATATTGGGTCAAGTATTTTA
TGTTTAACTTGTTGGCCATTAATGAGGTTTGGAAGTTTTAGCAATACATGGCAG
>5ff14b59-dc76-4733-989d-f29fabdbc608_Basecall_2D_2d:2D_000:2d
CAATAGGTTGTAGAATCCCTTTGGGCCTATATTTAGGCCTTTTCGTAATTGTATATATCTAGAATTTTCGTTCTAGTAAT
GTTAAGAATGCTACTGCAATTTTCAGGATTGGGATGATGTATATAAGTGGGTCTATCAGTCAGGTTAATAGAGATAGCAT
TGTTGGCGAGAGAGTTGAACCTCTCTGTGTAAAAGTGCTTAAGTCTTTTATATCCAGGTTTTGCTACGCCAGCAGCCCTG
GTTTAGAAGGCGTGGGAGATCCAGTTAATTAATTTATTTTACTATTAATTGGGCAGGAGCTTGCGCTGCGGTTATGCCCT
ACTGTTTCGATCCTTTCGTACTGGAAATAGTATGTCATAGATAGAAACCGACCTGGATTAACCCGGTCTGAACTCAGATC
ACGTAGGACTGTTAATCGTTGAACAAACGAACCCTTAGTAGCGGTTGCACCTGATCCAACATCAATTCGTAATCTCCTTG
TCGATATGGGCTCTCGAAGGGATGGCGCTATCCTGGGGTAACTTGGTTCAATAATCAATAATATTGGGTCAAGTATTTTA
TGTTTTGACTTGTTGGTCTAAATGAGGTTTTCAAAGTTTTTATTCCGAGGCCGCCCCAGCCAAACAGAGGGGTCGTACGA
TTTTGAACTTCTGGTGGATTCAACATGTATAATTGTCTACGTTCTGTTTATGTTTCT
>3111d2d5-b6f2-4803-908a-673bc085314c
ACCATTCTTATCCCAGCCCTTGTGGTAGTTGAAACAATCAGCCTCTTAATTCGTCCTGGCGCTCGAGATGCGCCTAGCAG
CTAACCTAACAAGCAGGACATCTACTACTTCAACTAATAGCCCTAGCAATCATACACCTTCCAACACCCATATGATATTT
CTACAGTGGCCTGTAACAACTTTAATACTACTAACTATCCTAGAAGTAGCAGTAGGACTTATTCAAGCCTATGTATTTGT
ACTCCTACTATCCCTGTACCTACCAGAAAACATCTAATGTACACTCAAACCCATACATATCACATCGTAGAACAAAGTCC
ATGACCTTTAATACAGAACAATACTCTGCCTATTAATAACATCAGGTCTCACGTGTAATTTCACTATAACTCTGCGACAT
TAATGGATTGCCGGACTACTAAGCCTTCTCCTAACAATATATCAATGTTGTGAGATATCCTGCGAAGGTACATTCAAGGA
CATCCCACACCCCATTTGTACAAAAGGGGTTACGATATGGAATAATTTTTGTTTATTGTCTCTGAAGTGTTCTTTTTTAT
TGGTTTTCTTTGAGCCTTTTATCATTCTAGCCTATCCCCCACACCAGAAGTGGAGGCCAATGGCCACCAACTGGAGTCTT
CCGTTAGACCCATTCGGTCCCACTTTTAAACTTTAACCATTATTATTAGCCTCCCGGGTAACAGTCACTAGGCACATCAA
ATTTCTATTATAGAGGAAGCTTGTCGGCCCTTTTCTCTTTATTATTAACCATCGTCCTAGGATTATATTTCACAACCTGG
CGATAAGTATTATGAAGCTCCTTTTACAATTTCAGATAATGTTTATGGAACAACATTTTTTGTGGGCACAGGTTTCCATG
GACTCCATGTAATTGTGGCTCCTCAACTCAACGGCGGGGAGTTGATCACTCCCGCCGGCACCAATCCCAAAGTCTCCATG
GGAGACTTTCACCAACTCAGGACGGGCAAGTATCTAATTCACAAAAGATTGGCCATAGACCCCAGAACCCCATCAGCATT
GCCTGGCGTCACTTCCTGAAACTGATCCCACAAAGATGGACCAAGCGGGACATGCATCAATCCCGACCCCGAAATTGTGC
TGGATTTGAGTGATCTTATCTCTTGAAGTAGTTTACAAACTCCTCACAGCTTGGGAATCCTCCCCCCTCCAGGCGGAGGG
AGGCCAGTCCTGACCAGTCCTACCACCCAGAAAGATCCAGCTGGACACGACTTTGCAGCGACTTATGAGGGCAACAAAGA
ATTCATGCCTCCTCATGGTCACTGCATAGGACACTAAATCCTAGACACTGTATTTCATAGTGTCTGGTACTGCAGATGCC
TCTTTGTACTCATCTTGATATTTCTTATGAGGTTTGATCTTTCAGACAGCAGGCGCCAGGTTCCTGAACCCTGGGCCTGT
TGTAACAATGTTCCCCAAGTTGGACATGAAAAAATCACGTCTCACTTTTGAAAATCATGCCGACAATGTTGCTACGAAAT
GAATGCCCTAGTTATCCAGCAGACTATTAAGCATATTCCCTGCTTTGTTAGACAGTCATCTGTTGAATCTTATGTGCATT
GGTTTTGTGCATGGATGAAACTTCGCTGGATAGAGAAACTTTCAGGCTGAACATCATCTTTATATATAGACCAACCAGAG
TACCAATGAATAGTCTCACTGAAATATTAGCACAACCCCATTTTTATTTTGTCTGCAGTATACAACATGCCAGTTGTCTG
GGTATAGATAGGAGGCTTCTAGAGGTCTTTTGAGGAGCAGGATGCAGAAAGTAAATTCCAGTTTGATAGCTTAATGTTGT
GGTGTTCAGCATGTACATTCAAAATTCAAATTGGACTACAGCTCCATTATATAACACACCCACATCTCACTTTGACAGTT
CCTTCCAACCACTTTCCTTTGTACTTGTCATAGCTCTTAGAGATTTTCAGTCAGAGATGGGATCGCCGAAAAAAACACGG
GTTCAAGAGGTGTTTTCCTGCCTAAAGAACATCACGATTAAAGACCCTATAGACAGTGCTTGACTTGTTTGGGCTCTAAG
CATAACCAGGATGAGTGCCCAGACAGTAACTTTCTAATGAAACTAAATCTATTATTAAGGAAGGAAGCCTGAAGTTACCG
GCACTTTACAACAGTTGAAGCTAAAGAAACGAGGTTGAGGTAAGACCAAATTTAATAAATGACATTCTACCTCAGAATCT
CCCTTCTCCTACTATCCCCTCCATAGGGCTAAAGGACAGTTACCACTTATTCCCCTCATGATGTGATAACTTCCTCAGCG
CCTGAGATGAAACATACAGAAGTGACAATGTAATTTACCTCATGCAAAAAT
>ceb4664d-844a-42e7-993b-f21c9b3e88c1
GGTTTAAAATGGTTGAAGTTGTGCTAACATTGTTCAGGTGTAGGCTGAGGGCTTTATAATAAGCTACATTTTGTTCCAAG
CACACTTTCCAGTATGCTTACCGTGTTACGACTTGCCTCCTTTTGGTTTTAATGGATTTGACGGGCGGTTGTTACGCTCC
AGAGCCTTTCAACTTATTATGGTTCTAGTTTACTATACTAAATCCACCTTCTTGTTATTTTTTCATTAACTTTAGTATTT
CCCGGTTTTGTGGGAATGTAGCCCATTCTTTCCATTTTGTGGCTGCACCTTGACCTGACGTATTAGCGGTAATGCTGTTT
GACCTACTTAATTCTTTCACAAGGTAGACTGGCGACGGCGGTATATGGGCTGGGGGGGCGAAAAATGGTGGGAGTTTGGT
TGCGGATCATCAATTATAGAACGAACTCACTCTAGGGGTTTTGGGGCACCGTCAAGTCTTTAGGGTTTCTAGCGTTTTGC
TGGTTCCGGGCGAACACTTGCTGTATGTTTAGGTGTCGATGTTTAGGATTAAGCATAGTGGAAAGTGTGGCAAAATACAG
ACTATCAACAACTGAGCTGCTCGCTTAACAATATTTTTTTTTTGCA
>5ff14b59-dc76-4733-989d-f29fabdbc608_Basecall_2D_2d:2D_000:2d_2
CAATAGGTTGTAGAATCCCTTTGGGCCTATATTTAGGCCTTTTCGTAATTGTATATATCTAGAATTTTCGTTCTAGTAAT
GTTAAGAATGCTACTGCAATTTTCAGGATTGGGATGATGTATATAAGTGGGTCTATCAGTCAGGTTAATAGAGATAGCAT
TGTTGGCGAGAGAGTTGAACCTCTCTGTGTAAAAGTGCTTAAGTCTTTTATATCCAGGTTTTGCTACGCCAGCAGCCCTG
GTTTAGAAGGCGTGGGAGATCCAGTTAATTAATTTATTTTACTATTAATTGGGCAGGAGCTTGCGCTGCGGTTATGCCCT
ACTGTTTCGATCCTTTCGTACTGGAAATAGTATGTCATAGATAGAAACCGACCTGGATTAACCCGGTCTGAACTCAGATC
ACGTAGGACTGTTAATCGTTGAACAAACGAACCCTTAGTAGCGGTTGCACCTGATCCAACATCAATTCGTAATCTCCTTG
TCGATATGGGCTCTCGAAGGGATGGCGCTATCCTGGGGTAACTTGGTTCAATAATCAATAATATTGGGTCAAGTATTTTA
TGTTTTGACTTGTTGGTCTAAATGAGGTTTTCAAAGTTTTTATTCCGAGGCCGCCCCAGCCAAACAGAGGGGTCGTACGA
TTTTGAACTTCTGGTGGATTCAACATGTATAATTGTCTACGTTCTGTTTATGTTTCTTGGTAACAACTTCGTTCAGTGCA
TTGCTCTCATTAAATCTTATTTTTATTATTTTAAAAATAAGCATTTTACATAAAAATATAGGCCCGTACAACCACACCAA
TATTATAATTTATTTCTTTTTCCGCAAAAATACAAAGCGCTGAAAATGCCTCTTACCATTTACAATAAAAGTCATCTCAT
GACAGCTTAAAATATTAAAGCCTACAAGCCTTGAAGATGCCATTATAGGACTTGGTGCCTCAGTAGCGCAAGATTTGAAT
TCATAAACTTACTATTACTTAACTCTTAAATTACGTAAGTATCCAGCACACCGGTGAAAGTATTACGCCGACAACCACCG
GGCCAGCCAGGCACAAAGTGGCCAAAGGCCTTACCTCGCCACACCCAAGGGTACCCCAGCGGTATTGATTAATAGCATTA
ACAAGCCGCCTGGTGAAAACTTGACTTAGCTGAGAGACCGCACGGCCGGTCAGTTTCTGAAGTACAGCCACCGCAGTTAA
AACGGGTACAGGCCGAAAGTAAAAGCCCAACGGCGTAAAAGTAACTAAATCACCGCCTGCCTTCACTAAACCAAGAAAAA
CTGGGATAGTTGTAAAAACGCACACCTATAAAAACCTCTACATGAAGATGTCTTGAGGACAAGAATAAAATTGAACTTTA
CACTAAGGTAAGGGACAAACTGGGATTAGATACCCACTATGGCAATCCTAAACATCGACACCTAAACATACAAGGTGTTC
GCCCGGAACTACCAACCAAAGCATAGAAACCCTAAAGACGGCTTTGGTGCCCCAAAACCCCCTAGAGGCCTGTTTTCTAT
AATTGATGATCCGCAATAAACCTCACCATTTTCGCCCCAGCCATAGCCTATATACTGCCGTCGCGCCAGTCTCTGCCTTG
TGAAATGGGTCAAACAGCAGCGTGACATTACCGCTAATACGTCAGGTCAAAGGTGCAGCCAATAAAATGAGAAAGGAAAT
AGATACATTCCCACAAAACCGGGAAATACTAAAGTTAAATGAAAATAACAAAGTGGATTTAGTAGTAAGCGAACCATAAT
ATCAAGTTGAAAGAACTGGAGCGCGCACACCGCCGTCGCCTGCCATTGTTCAAGGACGCCAGTCGTAACTGATAAGCATA
CTGGAAAGTGTGAAACAAATGTAACATTATAAACCTCAACCTACACTGATAGTAGCACCTAACCATTTGAACCTTAAACT
AGCCCTGCCAGATAATCTAAATAATTCATATTAAAACATTTTCAGGCAAGTATGAGATGAAAGAACCCCAGAATTTCTCA
GGAACGGTACTACACCAGGAAAGTTTAAATGCCAGTTAAATAAAAGATGGGCCTTGCGCATACGGATAGTTGCCTTCAGT
GTTCAAACAAATAAAGCTAAGCTTTTGCCCGAAATCAGTGGAGCTACTATAAGTACGAAATAATTCGGCTCTGGCAAGAG
CGAAAGACCTATTTATCATTAGAGGCGAAGCACCTACCGAACGCTGAAGATAGCTGGATTGCTATTAAACAGATCTAAGT
TCTACCTTATCCCCAGCCCTCATGCCAAGCAAGAAATGAAGGTTAAGAGATGGTGTTAATGGGGTGCAGCCCTATTAAAT
GAAACAACTATACCAGGGAAGAATTACTACGCAATTGTGAGCGCCAGCAATACCAAATATAAAGCGTTAAACTAATTAAC
GCAACACCAGCAGCACCGTCAACCCTAAACAGCAATAAGTCACTACAATAGCGCAACAGATTATTATTTAAATGGTAACG
AAAGATTTCTCCGTGCATCACGCCGTGAATGAACTGCTGATAAATTTGCAATAGTGTCAGTATTACACAGCAGGCAATAG
CGTATCTAACTGTTAACCCAACACGGGCATGCCTGGAAGATTAAATACCAGAACTCTAAACACCGGACTGACTGTTTGCA
AAACATAACCTTTAGCTGATAAGTATTAAAGGCGCCTCCTGCGGTGAAATTAAACGGCCGCGGTATTCTGACCGGTACAA
GGTAGCAATAATCAATTGTCTCTAAATGAAGGCTAGTATGAGACGCGGAAACGAGGGTAGCATGCTCTGGCGAAATCAGT
GAAATTGAGTCCTTGTGCAAAAACAGAATCGCCATGGACGATAAGACCCGATGGGCTTAAACGTAGTCAATTATGCATGT
TGAATCCTGAATAAAATCAAAATGACCCCTCTGTTTGGGGCGTATAAGATAAAAACTTCCCAGCCTCATTTAGACCAACA
AATTAAAGCAAAATACTTGTTAATGATTATTGAACCGATTGCCCCAGGATAGCGCATCCTTGAGGCCATCAGCAAGGGAG
ATTACGACCTCTCAATCGTGGATCGAGCATCTAAGTGGTGCAACCATACTAAGGTTCGTTTGTTCAACGGTGCTGGTCCT
ACGTGATCGAGTTCAGACCGGAGCAATCAGGTCGGTTTCTATCTATAATATACTATTTCCGAAAGGATCGAAACGGTAGA
CAACACCAACCAGCCTACCCTTAATTAATGAAACAAATAAATTAGTGCTGGATCTCCCCGCCGCCTAAACCAGAATGCTG
TATAAAACCTGGATATACTGCTAAAGACTTAGCACTTTACAGAGTTCAACTCTCTCGCCAACAATACTATCTCTATTAAC
CTGACTGATAGACCCGCCCATATACATCGTCAATCTAGTACGGTAGCATTCTTAACATTACTAGAACGAAAATTCTACCC
GGATATATACAATTACGAAAAGGCCAAATATAGTATTGACCAAGGGGATTAACTATTGCAGACGGCCTAAAACTATTTAT
AAAGACCAGTACGTCCATATGCCGCCTCCCAAGCGCAACATTTATGGCTAATCTGCTATCATTATCAATATATTATGATC
ACCTCTTTCAATATACCATTTCGCTGTGGACGCAAACTCGGCCTGTTAATCCTTCTCTCGCACCAGCGCCGCGGTATACA
ATCACCATGATCGTTCGTCCTCAAGTTAAATACCATCCTGCAAGGCCATTCAGGCGGTGCTTCATTATCTCTGTAAAGTA
CACTGGAATTATTTATCTACAATCTTACTGGCGGAGGTTGCCTGATTTCAAACTAAACATACGCAAGAACCAATATGACT
CTTAATAACGCTAACGGTATGTAATAATATGGTTATCTACCTTGCAGAGAAACAAGCGGGCCCCATTTGGCCTAACAGGG
TGTGAGTCTGGCAGACATGCCAGGATTTAATGTAGAATATTCAGCAGGCCCATTTGCTTTATTCTTCTAGCAGAATACGC
TATTATCATAATAATAAATGATGTAGCCATTATATTTATAAATCGGGCAAGGAATAATAATACCAGAACTATTCACCATA
AATATATAATAACAACTATCTATGATTTGATTCCCTGTAGGTCGGGCCTCTACCCTCAGTTCTGACCAGCTCATGCATCT
TCTGCAAAAACTTCTCAATCCTGCGTACTGACACATCCATGCCTATGTACCTTATCAGATTCCCCAGCAATTTGGACATG
GCCTGGACGAGATCACTTTGATAAGTGAACTAAAAGGTTAAACCTTTCATCTCTAAATAGAATCGAACCAAACATTAGAG
ATAAAACTCTATGTACCCCATCATACTGTTTCTAAGTAAGTCAGCTAACAAACTTCTGGTATGCAAAATGTTAGTTAATA
CCTTCCTTTACTAATGCGCCCTCCATACCTCACTCCTTATCGCCTATCCACAAGCTTTATTATTACAATATCAGCTACCA
TTGAATATTAACAAGCCTTGATTGAGTAATACTCTACCCTAATCTAATTTCACCCAAACCGTAAACCACCATAAATATTT
CATGGCCTGACGCCACGCCTCAACCATGTGTCTTCATAGCTTTTGTAATGCTTGACAAACTGCAATGAGACATTTCATTG
CCACCCTCATACCAATAATAATAACACTAGCTATTACCATAAAACCAAACGGCCCCTTCACTACGGTGCCAGAAGTATCA
TTACTGGAACAACCAACTCAGTTATATTAATTATCATCACAACGTGACAAAACGGCCCTGTACATCATTATTCTATTATT
GCACAACTCATTTAAATCATCGCGGTGGCCAACCTCGGTCTTTTATCTATATATGGTAGTTGGGGTGAGGAATGAACAAT
TACAATTCGAAAAATTATAGCATACTCTAATCTTTCATATGGACCAGGTAGTTATATAATTTTACCAAAATACGAACCTA
TCCTACTGTGCCTTTCTGCTACCTGTATACCAAACCTTACAATATTCTTAGTTATTATTTTACCACTAACCAAGCTGACA
AGCCTTTTCAACACCATAAATCATTCCCATAATAATCTTGATAGCTAACCTAACAATAGGGCCTACCACCTGTAGGGTTT
TACCAAAATAATTAATTCTACAAGAACAATCTACCAACACCATCTAGGCCACTCTAGCATCTTATCCATATAAACCTCTA
CTTTACGCCACCTCGCCTGATGTTCGCGCATTTCGCCACTCCACCAAACACCTCAAATATGACAAAACGGCAAACCAAAC
CAACCACTACATTTACTCCCACAACTAATATCTTGTCCTTAATATTACTTATTATGCTGCCCCACTGGTTATTAGCCTGT
TTAAATTTGGGATATATAAACCAAGGGGTCTTCAAGGCCCAAAGTTACCTCATGACTACGAAGAGTATGAAGGTTCTTTC
ATAGCCTTGAAAATACCTTTAAGACGCGCACAGTAAGATAAGGCTACAGATGGTGAGCATGATCCTACAACTCTTGGTAA
CAGCTAAACATGCAATAACAGACTGCATCTACTGGCCTGGACTATATTTCTAATCTTTCCTGGTTTACGCTCAGTGCCGT
GGGCCTGATAAAGAATTAAACAGCATAAATGGTCCACCGGCTAACACCTAACGCCGGCCATACCGCGCATACAAACGATC
TCAACCAACTACCAAGACGACGGCACCCTGACACTATTTTGGAACTGAGCAGAATAGTAGGAACCTCCCTGGTCTCTAAT
CCGAGAAATTAAGCTATCAGGAACATGCAGGAACGACCAAATCTGTAATAATCGTAACAACCATGCTTTCACCATAATTT
TTATAGTATTACCAGTAATAATCGGAGGTTGCAAATTGATAATTCAAATATGTTAGACCCCAGACATGGCCTTCCCAGAT
AAACAACATAAGCTTTTGACTCTCCACCATCATTCCTTTTGCTATTGACATCCGCCTGAACGAAACTGGAGCAGGGACAG
GATAGTAAACCATACCTCTAGCAGGAAGCCTGGCCCGCAGGACAAGCAGACCTAACCATTTTCCCTACCTTGGCGCGTCT
GCCACAATCTTAGAACAGTAACTTCATCACCACAATCATTAATATAAACCCAAATAATCTCAATGCAAATAACCCTTGTT
CATTTGATCCGTCCTAATGCAGCAGTAAGCCCACTACTCTTATCCTTACCCGTACCTGCCAGCAGGGTAATACTTCTAAC
TGACCAGAAACCTAAACCTTCCATTCTTTGACCCATCTGGAGGGCCCATCTCAACACCGCGCAGTACGATTTTGGCCACC
CAAGTTTATATCTTAAATGTCTTCTGGTTGGGATAATAATCTCGCCAGTAACCGACTTCTCAAACAAGAAGAACCTTTCG
GATATATAAGATAGTCTGAGCAATAATTTCAGGTGGGTTCCTGGCTTTATTATGGAATTTCCACACCTTCACGATCGGAA
TGGACATGGTACGCGCCTAATCATCTGCAACTATAATTATTGCCGTAACAGGCATTAAAGTGTTGTATTTAGCTACACCT
TTATGGAGGAATAATTAAATGAGAAGCAACTGCTCTACAGGCCCTGGGTTTTGTTTTCTTATTTGTTCATGGTGGATTAA
CTGGAATCGTCTAACATTCTCCACGACGCAATACGTAGTAGCGCACTTCCACTACATGCCTATCTATGGAGTATTTGCAA
TCATGGCTGGACTAGCGATTCCCCTCTAACAGGATATATTACAAAACGCAGGCAAAGTACACTTCGCACTAACATTCATC
AATTAAACTAACCTTTTCCCAACACTTCTTGACCTGAGATACGTCTCAGACTACAGATGCTCCATGAAATACCCTATCAT
CTTTTGGATCATATCTCATAACAGCTATCATCATTATACTTTTATCTTTGGGCTTTTCTTCAAACGAAGTATAGACCATA
AAATAAACTACAGCTCGAATGATTGCAGTTCCCAACTACACAACGAAGAACCCTTTGTTTACCAACTAGGGAAGGTGAAC
CCCTCAACTGGTTTCAAGCTAATTAGGCAACTACCTTACAATCTCTGGGGACTTTGGTAAAATTATACGTTCTTGTCATG
AACAGGTTAAAGCAAACCCTTTAAGCCCCACAGCTACCCATACAGAACACCGTACATCTCTCTCCTAATGAAGAACTTCT
ACGCTACGACCGTGCACTAATGGTCCTCCTATTAATCAGCATCGTGTTCCGCAATCACCGGTAACTGCGGTACTAAACTG
TACACATTAACGCAACGGGCCTTCCCAATCACGAAACGGTATAGACCATCCTGCCATCTATTATTCTAGTAACAATTGCC
CTGTCTGTTACAAATCCTGCCTAATAGGTGAATCAGCAACCCTTTCTAACCGTAAAGCCCTTGTGCGCAATGATGCTGAG
CTATGATTATTGCGTAGCTA
>4a514200-d869-46a2-bb70-07cf64b1cf64
TGACGTAATAACCTAACATCAATAAGCATGATTAGTCTGCTCCCTCGCACATTCACTACAGCAGCCCAGTGGCATTAACC
ATGGCCCTAGCCTTGCTTTCCATTATGGTTAGCCACCGTAATCATCGGGGTATTAAAACAACTCGTCACTAGCGCATTTC
CTCCAGAAGGCTCCCCAACCATTCTTATCGATCCCTTGTGGTAGTTGAAACAATCAGCCTCTTAATTCGCCCCTTAACTC
AGGTATACAGCAGCTAACCTAATGAGGACATCTACTACTTCAACTAGCCCTAGCAATCATCCACCTTCCAACACCCATGG
CTGCAGTGGCCGTAGCAGCTTAACTTTAATACTGCTAACCATCCTAGAGTAGCGGTAGCACTTATTCGAAGCCTATGTAT
TTGTACTCCTACTGTCCCTTATTTGCCTACAAAGAAACGTCTAATGTCGCTCAAAGAGCCCGCATATCATCGTGGGAGCA
AAGTCGGCCTGTGCAGGAACGTATCTTGCTTTATTAATAAGATTAAGCGCGGACTTCAACTACTGATAACCGATATCTCT
ATTGAGTTTAATGGTACGAAGATAACCAAGGCAAACTACATAGGCTTGAACTCGTGCTACTACTAGGTAGTAATGATAAA
GAGACCCCTTCCCTTATATGAATGACCAGAAGAGTGTGAATGACTATCGGAAATGACTGATGCGCTTTAACAAACGCCTC
GGAAACTGATTCGAGATAACGAAGGCTGCTAACTGAGCAGTTGATACGATAATAACTCATAATTGCATATGGTGTGTTGA
GTAATGGTGAACAATCATGTTTGACTCCCGATGTTAAGGAATTATTGGCATAACTGAAAAAGA
>f365a944-da8b-4dd1-8a0f-9c89df9dc52f_Basecall_Alignment_template
GGTTTAATAGGAGGTGACCCGGGCGGTAATGTACGCGCTCCAGAGCCTTTTCAACTTGATATTATGGTTCGTTTACTACT
AAATCCACCTTCTTGTTATTTTTCATTTAACTTTAGTATTTCCCATTTTGTAGGGCCAGCATTTCTTTCCATTTATTGGC
TACTGTGACCCGGCGTATTAGCAGTAATGCTGTTTGACCTACTTAATTCTTTCCTGGGTAGACTGGCGACGGCGAGCCAA
TAGGCTGGGGCGAGAAAATGGTGAGGTTTATTACGGATCATCAATTATAGAACAGGCTCCTCTAGGGGTTTTGGGCACCG
TCAAGTCTTTAAGTTTCTGCGTTTGCTGGTAGTTCCCGAACACCCTTGTATGTTTAGGTGTCGATGTTGGGATTAAGCAT
AGTGGGTATCTATTGATTTGATATAGACACAGTAGTTCAATTTATTCTTGTCCCAAGACCCATCTTCATGTAGAGGTTTT
TATAGGTGTGCGTTTTATCATCTGGTTTTCTTGGGTTTAGTGAAGGGGTGGTGATTTAGTTGCACACGCCGTTGGGCTTT
GCTCAGCTAAATTCGTTTTAACCGCGGTGGCTGGCACGAAATTGACCGGCCGTGGTCTCTATATAGATCAAGTTTTCGCC
CAGCAAGCAATGTTAATCTGCTGTGTACCCTTGGGGTGTGGCGAGGCAAAGGCGTCTTTGGCCACTTTGGTGTGCCTGAT
GCCGGCTCCTTCAATTAGTTGTTTAGGGGCATTTTTCACTGGTGCGCTGATGCTTGCATGTGTGATTTAGGTTAAGTAAT
GGCAAGTTTATGACCAAATCTTTGCGTCATTGAGGCGCAGAATCTATAATGGCATCTTCAGGCCGAACTTTAATATTTTA
ATACGATGACTTTTATTGTAAAATGGTAAGAGGCATTTCGGTGCTTTATTTTATGGAAAAATAAATTAGCCATGTGGTGT
GGTTATGAGGTGGAGCCCTTATGTTTTATGTAAAATATACTTTATTTTTAGGTAAAAATAATGTAAAAATAAGATTTAAT
GTTTAAAAATGCATAAGGCTTCCCTTGTTGGATTTTATAAGTATTTATCATTTAAAAAGTGGGGAAAAAGTTTTCCTACA
AGATATAAAACTCAGTTTGTTGACTCTTGGTTTAGGGTTTAACAAGAATAGGTTAGTAATCTATGTTCAGTGGGGGTAAA
GGAGGTTTAGCAGAAAAACTAGCTATATAATAAAATATTTTAAAACAATGGTAAAAATTTTGAAGAGGAAATGTAGTATT
ATGTCTAATAGCATTAGTGGCCTCTTGGGTGTCTGCTCCGTTACACCATGCAAATTAATGTACCACGACCTATACAGGAT
GGTATAGACATAACGGATATGTGGTTGAAGGTAAATATTTTAAAAGTACCAAATGTTTGCAGACTATAAGTTACTTATTT
GTGACAGAACGTGTCTTTAAATCTCAGAAGGTGCAGCAGGGTATTCTTAATATCAGAGTTGCGGGAGGAAGATCCGTAAG
CACTGGAAAGAGTAGCCAGAGGTATTTTGAAAGAAAGTATGTGGAATAGGATATTGTAAAGTAAAGCTGTGTAATTAATC
TTGACTGAGGTTGCTTATCTCTCACTATTATAGAATCAATAGGAAGTCAATGGGTATGATGATTACTCGTGAGATCGAAG
GTGCACGATGCCTACATAGGGAGGGGAAGGACGTACTAGAGTATAGTATATAAATATAAGGCGGCATGCCACCATTATGG
TCAGGTGTTTAACCCTGATGATTTTGATTAACAATCCTTTTCCCTCCGGTTGGTAGAGGTTTGTAGTGTCAAAATAAGTT
TGGCTTAAAACTCCGGTTTCTGGGGAACGCCGGGGATAGAAAGGTCCTCTTTTCTTGAGTGAGACTATCAGTTTAATATT
TATTTTCTATAATTGCCAGTAATGAGTGGGACTATATGAATTAGGAAGCAAATTACCCTGAGGCTGTTGGCCGATTACAA
AGATGATGAATAGAGTTCTACTGGTTCCCAATTCATGTGAGATGAAAATAGTGGAGATTAGTATCGAATAATATTTTACT
GATTGGGCGGTGTATTGAGCTTCGTTGTTTGATGTGTGGACCAGGGTATGATGGGAGGATTAAGATTGAGAGTATTAAAA
TGCCTCCCATTTAATGGAATAGATCGGAGATAGCGCCAGCGATAAAATATCTCTGGCTTAATGTGGGGAGTAGAAAATAG
GTTTGCCGGGTAAATTTTCCGGGTCTCCTAATGGTTTGGTGTAGAATGGTTAGTAATGCTATTATGTATTGAGTACTCCT
ATGATCCTTGTAGGAAAGTAGGTGAGATAGGATTTGTCGGGTTGGAGTTTATTCTGTTGGGTTGTTCAGTCCTGTTTCGT
GGAGAATATAGTGTATATGCTTAAGCCCTTGATTAGTGGGGTAGGAAGTGAGTAAAATCAGGTTGGTGTGGCTGTCGAGG
TGAAAGCCTCTCAGTTAATTTACAAGTGTTCCTCTCACTGGTATGACGGACAAGAGTTTTGTGATTACTATTGCCTCAGA
GGATATTTGTCCTCATGGGAGACGCATATCCTACGAATATATTGCTAGTGGTTAGTAGTAGTAACTCAATGTTTCATGTT
TCTTTGTAGAGGTCGGATCGTAATAAAGGCCTCAGGTTTGCATGAAGAGTACCGTGGATGAAAACAAATAGCTCCGTTGC
ATATACTCTGCGGATTAGGTAACCGGTGGTTTACGTTCGGCAAATATGAGAGATTGAGAGATGCTAGTGATCGTCGGCGG
TGTAATGTATGGCTAAAAATGCTCCAGTGATTAACGGATAATTAAACATAATCTGGAGAGCCAAGTTTCATCATGCGGAG
ATATTTAATTCGGATGGTGGTCGATAAGGCATGGTTGGGACTTTGTCAATTGGGTGAGTGTTCAGATAGGACGATCATAG
CTTCCACACTTAGAGTTTGGCCAAGAATGGCCGGCTCCTAAAAGTAAATTGGGGTTCCTCCTCAAGCGCAAAGTTCAATG
GCTGGCAGGATAAAAATACATTAAAAATTAGGGTTTAATTTAAAAATACGCAGGCTTCCTTATTATGGATTTTATATTAT
TTATCATTTAAAAAGTGGGGAAAAGTTTTCTGAACAAACTCAGTTTAGCATTTGACTCTTGGTTTAGAGTTTAATAGAAT
AGTTATTAATCTGCATGTTCTAAGTGGGGGTAGAGTTTAGAAAAACCAGTTATGATAAATATTTAAAGTTAATATGGTAA
AAATTTTGTTAGAAGGAAATATATGGTATTATGTCTAACGGCATTAAGCGCTCTTGGGGCAATATAATGGGTACACACCA
GCCCATTGTATACGACCCTATGGATGTTGAACGCCGCTGGATATGTGGTTGAAGGTAAATATTTAAAGTACCGGTGTTGC
AGACTATAGTTACTGGCGACAGAACATTGATAACAATCTCGGTGCAGCAGTTCTTATGTCGGAAAGTTGCGGAGGAGATC
CATGCTTACTGAAGAGTAGCAAGTATTTTAAAAGTATGGAATGGATATTATGCGCGTGAAACTGGTAATAGTTAATCTTA
CATTCAGGGTTCTTATCTCCTGTATGTAGAATCAATAGGAAGTCAATGGGTATGATTACTCAGTAAGGTCGAATTTTGAT
ATGCAAGAGGAAGGACGTGCCATTAGTATATATAAATATAAGGCATGCCGCCACAACTAAAGAGCTAGCCCCTATGACAA
AATCCACCGTCTGATATTTTGTTAAACTAAGTAGGTGTAGTATTTTCTCAGAAATACTTTTAGAAGGACCGTCTTCAGTC
TCAATTTACAAGGTTGGTACTTTAATAAGCTATAAAGTTCAGCGTGAGGTCTGGTTGTTAAAAATTAATCAGGGTTATCA
AGGATATTGTGAATACTACTAAGTAGGTTTTACTTTGCCCTGGGCCAGGAAGGAAAGAACTTTGATATGCTGGTATGTTT
TGGAGAAAATTTGGGACTAGATATTCGTATCAAGTTACATCATTGAGGTTGTGGGTCGCACATCTTTTTAAAAGGTGAGT
TGTGGGATCGGTGAATTTGAGAATATAAGATATTAATATGTTTGGTTGACAAGTTATTTTGTGGACGGGTTTGTTTGTTT
TATGGATGGCTCAGTATTGCAAAATTCCCATTATGGTGGCCCTAGTACGAAGTTTGATGAGGTGGTGACAGTTAGCAGAG
GTCTGATTTGATTAAGTCATAGCAGAAATGAAATGGTGATGCTTCTAAGGAGAGCGTGGGATGGCGATGAATGGGTTTAT
CTTCAGTGATTTTGTATTGGGTAATGTCGTGGGGCTGTTTGTACTAAAAGATAAGGCGTGTTGTATGAGCGGCTCATTGC
CACAGTGGCGGCCATGGTAGAAAAGTGCTCCTAGGTTTAGTGTAGATGGGTTTATGGTTCAATGATAGCATCTTTAGGTA
AACCGGTCATGAATGGGTGTCCTGCTGAGCAAGGTTCCAATTGTGAAGCAGGAGGATGTAATTGAAGTATTATTTTGTGG
ATTCTCTATTTTCCAGATGTCTGTTCATTGCTGGGTTGTGGGAGATGATTCCGGAGCAAATAAATAGTTTGATTTAAAGA
ATAAGTGTGACATATGTGGGAAAACAGTTTGATTTGATTCTAAGGCCAGATGAGACGTTGTGTGACCCTAGTGACTAGCT
GTTGATAAGCAATAATTTTTGATATCATTTTGTGTGGTACATATTGCGGTTTATAAAAATTGGAGATGGCCCCAAGTAGA
GCAGGTGGTTCAAGTGTAGTTCGTTTATCTTCTTATTAGGTGAGCGGATTAATAAGAAAATGCAAGCTACGACTATTGTG
CTAGGTAAATGGGGCTGATACTGGTGTTGGCCCCTTCTATAGCTAATAGTCAAAGTGTATGCCAAATTGTGCTGATTTTG
CAGCAATATGGGACCAGGGGCTGGGGCGAGTGTGTCAGATGTTTTGGTATAAATAATTGGTCAGTTCTCGCTGAAGCAAC
GTTGGTTCGGTTCATGCTAATTGTGTTAAGTAAACCAATGTCTCCAAGGCGATTGTAGTGGTAACTTTATGTTGAGGCTG
TGTTAGCTTCTCCTCGGGTCGTCATCATCGATTATTGAAAGACATGGTACAACACCTTCCCATCCGTAAACAATTGAAAA
AGGTTGTTTGGGGGCCCAGTATTATCTGCTAAAGAAAGATTAATAGGTATTTAAAGAATTTATTGACTTCTTGGTCGTGG
GCTATACCATCATTTAAGCGAAATCTATCATGACCATGTTACAAATAGTGCTGTTAGGCAGAATATGAACGCAAGTAATC
AATTTAGCTTGTTGACGTTAAATTTGTGGAAGATTAAGTTGATGTGCGTGGTGATTTCTATTCTAAGTTAATAAATGATA
AAGTGGCAAGTGTGGAAAAGTACTTTACCAGTGAACTGTATCTTTATTGAAGTTTTAAATGATTATCCGGCATTAAAGGG
TAGAAGGATGCTAATGGATGCAGCATTATTGTGATAGTGGGTGTGATTCATTGGGTTTCGATCATAGCTTCCACTTGGGT
TTGGCAAAATGGTAACTCCTAAAATGATTGGGACCTCCCTCCCAAGCGTGAAGTTCATGGCCTGGCAGGATAAAAATACA
TTAAAGGTAGGGTTTGTTAAAATGCATGAAGCACCTTAGTATGGGGATTTTATAAATTATTTATCATTTTAAAGTAGGGG
AAAAGTTTTCCCACCAGACAAACTCAGTTGATTGACTCTTGGTTGGGGTTTAACAAGATAAAGTTAGTAATCTATGTTCC
GTGAAATTGGGGGTTGTAGAAAACTGGGGTGCGATAAAATATTTAAGTTAATGGTAAAAATTTTGTTAAAGGGAAATATA
TAGTATTATGTCTAACAAGCATTAAATAGCCTCTTTAGATTGTCATGTGAATTTTCATGCATTAATATGCCCGACCTATA
TGGATGGTATAGACATAACTGGATGTGGTTGAAGGTAAATATTTAAAGTACCAAATGTTTTACAGAATATAGTTGCTTAT
TTAGCGACGAACGTGTCTTTAAATCTCAGAGTGCAATGAAGTATTCTTAATATCAAGTTGCGGGAGGGAAGATCATGCTT
TTCTGGAAAAATATAGAACATTTTGAAAAGTATGTTAGGTCGAGGATATTATGCGTGAAGCTAGTAATGATTAATCACAC
ATTCAGGGTTGTATCTCTCACTATTATGTGAATCTAGAAGTCAGTAGGTATGATTATATTGAGGTCGAGAAGGAATGCAC
GATGTACCACAGGGAAGGACGTACTAGAGTATCGTCTCTCTCGTATAAGGCGGCGTGCCGCCTGCATTTCTCAATTAAAA
CATAACGACGATTTTCAAGCCGCTATTCCGGTTGATCTTGTTGAAATAATGACATATGCTATTTTCTGTTTAGTCTTTGT
TTCGTCTTTGGTTTGTTGTTGTAAGCCTAACCCTTCGCCTATTATGAGATGTGGGCTTTGATAAAACCTGCTGTTGGTGA
AATTTTGGTCGTGTTAGTTCTTTTGTCTATCATTTGTTTTGTTTATTCAGGTGGTATGTTAGTAGTGTTCTTATTCATTT
GCTGGCTGTGATTTTTATCCACATATGAAACGGGGATCGTTCGTTGCTGGTAATCTTGTAGTTTTATGCTGCTAGATTTT
AGGTCTGGATTTTCTTGGAGATTAAGTAAAAGGGTTGAGGAAGACAGTTGATTTTGGTATTTCTTTGATTCGTAGGGGAT
TTTGTGGGGGTTGCGATTTTGCCATGCCAGTTTGGGTGTTCTGTGCTTATGGTTTCGTTGGGTGTTGTTGGTAGCTTTGT
TTGTTGTTTTAGAAGTTGTCAGGGTGTCTCGTGGTTCATACGAAGCAGTCAGGGTATCTGGTTAATACATGCCGATCCTG
CAAGTTCTAGTTTGAATAATGGAGAACTATTGGAATTATGTGAAAACTATTAGGTGTTCTCGTGTTTGTTATTTGTATGG
ATGCGGTGTGAGAACTTACTATATTGTGTGGATTAAGAATATGTAATGAGTAGCAGGCTGTAACACCGCCAGCTCCTGTG
AAAACCGTTGGTAATGGGGATCAGTTGAATGGCCGTAATAATTAGTAGTTCTCTATTGGGTTGATTGTTGGTGGAGGCTA
TGTATGGGTTAAACAGGTAATCGCATGCTGGAGAGAGGTATAGTGTTGTATGCTATTACTAAAAGTAGTGTTCCGTTATT
TAGCGTTTCATAATTAAAGTTGGATGAACAAATAGTACTTTAAGGAGACAAGGCAAGCCGTTTACTATTAAAATGATGGC
TCCCGTTAAACTATTCTGTATGTGGATTAGGAGGCTACTGTTACTAAGGCCCATATGGCTTACTGATGAATAGGCGATAA
GAATTTTAAATCTGTTTGTCGAAACCAAATGAGGCTTGTTATACTTACCTCATAAAAATAAAAATGTAATGGGTTATTGC
GGTTTTGTGGGTGGTATATGATGGCTGAATATGCCGCCGC
>6ba5a623-c1e1-429f-b730-5420426e0eb2
CGTGTTGACTTGCCTCCTTTTGGTTTAATAGGGGAGGTGACGGGCGTGATATGCGCGCTCAGAGCCTTTTCAACTTGATA
TTATGGTTCTAGTTTACTACTAAAATCCACCTTCTTGTTATTTTTCATTTAATAGTATTTCCCGGTTTTGTGGGAATGTA
TTTCTTTCCATTTTATTGGCTGCACCTTGACCTGACGTATTAGCGGTAATGCTGTTTTGACCTACTTAATTCTTTCACAG
GTAGACTGGCGACGGCGGTATATAGGCTGGGGGGCGAAAAATGGTGAGGTTTATTGCGGATCATCAATTATAGAACAGAG
CTCCCTCTAGGGGTTTTGGGCACCGTCAAGTCTTTGGGTTTCTAGCGTTTTGCTGGTAGTTCCCGGGCGAGAACACCCTT
GTATGTTTAGGTGTCGATGTTTAGGATTAGCATAGTGGGGTATCTAATCCCAGTTTGTCCCTTAATTTTAGTAAAGTTCA
ATTTTATTCTTGTCCCCAAAATGACCTGTTCTATAATTGATGATCCGCAATAAACCTCACCATTTTTCGCCCCCAGCCCT
ATACCGCCGTCGCCAGTCTACCTTGTGAAAGAACATTGGAGTCAACAACGTACCGCTAATACGTCAGGTCAGGTGCAGCC
AATAAATGGAAGAAAATGGGCTACATTCCCACAAAACCAAAGGAAATACTAAAGTTAAATGAAAAAATAACAGAAGGTGG
ATTTATTAGTAAGCCATAATATCAAGTTGAAAAGGCTCTGGAGCGTACACCGCCGTCACTCCTATTAAACCAAAAGGCAA
AGTCATTACAATAACTATACTGAAAAACAATACATAACCCATA
