# Supplementary material for: Evidence of two deeply divergent co-existing mitochondrial genomes in the Tuatara reveals an extremely complex genomic organization
Source: Commun Biol. 2021 Jan 29;4:116. doi: 10.1038/s42003-020-01639-0 (PMC7846811; doi:10.1038/s42003-020-01639-0)
Supplement: Supplementary file 4 — Supplementary Data 2 [file 42003_2020_1639_MOESM4_ESM.txt]

>521e8710-6a5b-47fe-b751-da1c743fb5d0
TAACCGTTCAGTTGCTGTTAATCTTGTGGTTTTTGTCTTTGTTGGTTTGTTGGGTCTAGGTTTTTCTTGAGGGTGGAGCA
AAAGGGGTTGGAGGAAAACAAGCCAGATTTTGAAATTGGAGTATCACCTCGCCCCAGTTCAGGGGGGATTTTGGGGGGTT
CTGCGTTTGTATGGTTTTGGGTGCTCTGTGCTTGTGGTGCTCTGGTTGGGTGTTGTTGGTAGCCTTGTTTGTTGTTTTAG
GGGTTGACTCGAGGTCAATCTCGAGGGCTCATTGCCGGGCGGTTAGGGGTGTGTGTCAAAGAGAGTTTGGGGGAGTCTTG
GTGAGGATTTGGTCGTGTGGCTGATCCAGACTAGTTCCGACTTAAATATTAAGAAACACTATTGGAATTATGTGAGGCTT
ATTAACAAGTGCTCTAAGTCAGTAGTTTTATTCATTTGTAGTGCTGTTCAGGTGGTTAGGGAATTTTGCTGTGTGTTGCG
TGGTTAAAAATATGTATAATGAGTAGCAGGCTGTTAGTACTACACCAGTGCCTGTAAGAAGGATTGTGGGTGGGAATCAG
TTGAACATAGCCGTAATAATTAGTAGTTCTCCTACTAAGATTAATTGTTGGCGGGAGAGCTATGTTCAATAGGTTAAAAT
AGGAGTCATCACGTAGAGAGCAGGGGTATGATAGTTGTATGCTTCGCTAAGTATTAGTGTTCGGTTGTTACGTGCGCTCG
TAGTTAAGTTGGACAGACAGAAGA
>9808ab1e-0b30-4236-a057-0015268f5130
AAGCACTCTCCAAAGCACAATTAAAGATATCCAAAGCCTCTCCTTCCTGGCCCAGGAAAGTAAAACCTACTGCTGGTTTT
ACAATATCATAGTAGCCTAATTATAATAACCCTTCCCACCTAGCCCCAACATAGCTTATTAAAGCACCAACCTTGTAAAT
TGAGTGAAGACTTAGAGCCCTTCTAAAAGTGCTCAATAAGAGTGCGCCTACTTAGTTTAACAAAACATCAGACTGTGATT
CTGGCAATGAGGCTTACGCTTTTAGGCACAGGCGTGCGCGCATGCTTCGTATATATACTATACTGCTAGTATGTCCCACC
TCCCCATGTACATCGTGCATTATTTCGACCTCGACTATCCTGTTCCATTAACTAACTACTATTGATTTTGTACCAGTGAG
ATAAGCAACCTGGAATGTAAGATTAATAGTAGTTAACTCAGAACAAAGATATCGTAGTCACGATGTATGAGAAGTAGCAT
TATAATACTGCAATGTGCGTGCCTCAACCAAAGGCCCCAATCTGTTTATTAAAAAATCGGTAGCCTGCGGG
>4538ac61-3aff-4024-bc9d-98a2b151d1c5
TTGAAGCCGTGCCCATCTCACACCGAAGACGATCTTTGGCACAACCCCAATAACCAAGAAGCCAGTACAACACCAACCAC
TTGGTGGAAACAGGAACAGCCTCTTCCCAACCAGAAGCTAATGCAGCACCAGCCTTTTTAAGCTGGAGACAGGAATAGTT
TGTTCCCTTAGTTAATGCCTCAACTAACCCGACTGATTGTCAACAATAATCCTAGTGTGGCTCCCACTTGGCGTAATACA
CCAAAAAGTGAAGCTATTCCAAAATCTCTGCTCCACAACTTTATGCTGCGGAGCCCCCTCGTCCGCCTTGACATTGACCA
TGATCCCAAACCTTTTTGAAATTTTGCCACTCCTTATTTACTAAAAGTACCTCTTATATGACTGGCTGCTTAATAGCACC
AGCTTAATGATTATTACAACCCCAATAACACCTTGTAACAGGGCGCTATATCCTCCTTAAAAATGAACAATGAAACAGTT
CATTTAAACAGATTATAAGCCCCCTCCCAACGCATGGGTATAAATAGGCTGCGCTTTTACAGCCTAATAATACCCTCACA
TCCAATCAACATGATCGCCCTGCTCCCCCACACATTTACCCCAACAGCCCAAATTGGCACTGACCATGGCCCTAGCCTTT
CCACTATGGTTGGCCAGGGCCATGGTCCAGTGTAGTGCATCT
>6b6d522f-6564-4c65-ae83-7ec101a423e7
ACCATAATGCTCCTTTTATCTGCAGCATTAATCATAATTAACACATGGCTCCCAAACACACAGCCACATCAAGAAAAACT
ATCCCCATATGAGGTGCGGCTTCAGCCCATTAATCTCTGCCCGCCTGCCATTTTTCTCTACGTTTTTCTAGGCGCTTGAT
CTTCCTTTTTATTTGACCTAGAAATTGCCCTCTTATTTCCCTTGCCGTGAAACCGCACAATCAAACGTCCTTGCGCCATA
GTATGGTACTCCTAATCTTGGCCCTCCTGACACTGGGGTTAATATATGGATGAACTCAGGGGCTGGAGTGGGCTGGTGGG
GAGTTAGTTCAATAAAAGACAATTAACCCGACCCCAATTAATCATAGGTATAACCCCATGACTCCTAATGCCTACCATCT
TATTTAATCTGAGCTTGGCACGCAACAAGCATAATAGGCCTATCATTGCAACGCTCACACCTCGTCTCCGCTTTATTATG
CCTGGATGGCATAATACTAACCTCTTTAATAATGGCTTGGGCGCAGAACAACAATCCGCATTACTATTTTCGCCTTAATG
ATACTACTAACACTTTCCACCTGCGGGCAGCACAAACCTATCTTTACTTGTAACTACAACTCGAACACGGATCAAAGTAA
CGCAAATAACCGTCTTCACAATGCTAAAATTATTATTCCGACAATTTTCCTTCTCCCTGTGATCCTCCTCTCACCCCAAA
TCAACATGAGATAAACTTTTTTTATGCACAGCTATTAATCTCACCACTAGTCCTAGCCTCCTTAAACCACAAATTAACAC
AGGTAGAGAGTTCTCAGCCCCTTACACAGGGCTGAGAGAACTTCACTCCATGATAGTAATGGTTTCGCTCACT
>7279989e-2583-4f68-a2bf-02035b2736f7
GACCGGAAGAATTTTACCCCAGCAAACTCACTAACCACACCCCCACATCAAGCCAGAATGAAGTATTTCTTATTCGCCTA
CGCCATCCCTCCGATCTATCTAACAAAATGGGGGGCTGGGGTGTTAGCCTGATACTATCAATCTTAGTCCTCATATTATG
CCCCTAGTCCACACATCCAAACGAAGCTCAATACACCGCCCAATCAGTAAAATCTTATTCTGATCTTTAATTTACACCAT
TTCATCCCTGACATGAATTGAAGTCAACCAGTAGAAATCATTATTTTAATCGGCCAAATAACTCCAGTCCTTTACTTCCC
TAGTATTACGACTCTATTTCGATCACGGCACCATAGAAAATAAGATATTAAACTGATAATCCACGCTCAAGAAAAGAGGA
CCTTTCCCCTATCGGCTCCCAGAACCGGAGTTTTAAATAAACTATTTCTTGATTTAAACACAAGCCCCACCCCCAAACCA
GAGAGGAGAACAAGTGATTGCTAATCACTTAAGCCAGGACATTTAATCACCTGGCCCTCTCATAGATAATGCAGGCGCCT
TTATTACTATATACTATGCGCTAGTATGTCCCCTCCCCCCCATGTACATCGTGCATTATTTCTCGACCTCCACGAATATC
CCTGTTCCATTAACTACTGAAATTGATTTTTACATACCCAGTGAAATAAGCAACCTGGAATGTAAGATTAATCATTACCC
AACTTCACGTGCAAAACACTCTACTCCACATGCTTTTCTTTTTCACGATACCTCTGGTTACTCTTTCAAGCAG
>1b5e8891-a158-4c69-a34d-36d160278bc6
CTATTTTAGAAGTAGCGGTAGGACTTATTCAGGCCTACGTATTTGTGTTACTCTACTGTCTCTGTACCTCAAGAAAACAT
CTAATGTCCACTCAAACCCACACATATCACATTGTAGAACAAAGTCCATGACCCCTTACAGGCTTGCGATATCTGCCCTA
CTAATGACATCAGGCCTCGCTGTGGCCAGATTCCATTACAACTCTACTTCATTGTCGCTGCTGGTCTTCTAAGCCTTCTT
CTGACAATATACCAATGATGACGAGACATGGCACGTTTCAAGGACACCACACCCCCATTTGTACAAAAGGGATTCGTATG
GAATAATTTTTGTTCATTATCTCTGATATTCTTTTTGTGGCTTCTTTTGAGCCTTCTATCACTCTAGCCTGTCTCCCACG
CCCAGAAATTGGGGGTCAATGGCCCCCAACCGAGTCTTCCCATTAGATCCATTCGGTCCCCTTCTAAACACAGCCATTAC
TAGCTTCGGAGTAACAGTCACCTGAGCACACCATTCCATCATAGAAGGAAAGCGAAAACCGGCCCTCTTCTCTTTACTAG
TAA
>40f7af97-6f01-4498-8d7c-81bafb3afec0
CTGTTATACTGGTTCCAGTTACATTGCTGTTGAACATAGCCGTAATAATTAGTAGTTCTCCTACTAGATTGGTTGTTAGT
GGGAAACTATATTCCAATGGTTAATAAGTCATCACGTAGAGAGCAGGGGTATGATTAGTTGTATGCTTAGCTAAAATGAT
GGTTGTTGATGCACTCGTAGTTAAAGTTGGACAGACAGAATAGTGCTTTGAAACAAGACGTGACTACTATTAAGATAATG
GAAAACCAGTTAGGCTTCATTCTGTGTGTGGATTAAAGGGAGGCTGCTGTTACCAGACCCATGACTTACTGGTAAGGGTA
AAGAGACTTTAGGTCTGTTTGTCGGGAGGCAGATGAGGCTTGTTATAATTACTCCCCATAAAAGATAAGGCAATAAACGG
AAGGGGCATGGTTTTTGTTATTGGGGTGAGCATGGCAGTAGGATAATGCGTATCCCCTAGTTTAGCAAATTGCGGCTAAA
CCATTGTGAGCCGGCGATCAGTGCTTCTACATGGGCTTTGGTAATCCCAAAGGTGGAGTCTGTATAAGGGCATTTTTGCT
AAAAATGCCATTATGCAACGCCCCTAAAAAAGAAACTGAATTGAGGTTGTTTGTTTTGGGAGCAGGAAGTGTAAAATCGT
AATTAATAGGGTGTTGTTTAGGTTGTATAGGGTAAGTAGTGCGACTAACCTCTTTTTAGACCCACACAGTGACCTGATCT
GATAAGGTTTGGAATGATTACTCAATCCACTGGGTAGTGATACTTTGGACTACTATGAAATTAATTGAATGATGGCTACA
ATTATGTCAGTATTAAAAGACCCAACTGCCACAAAACAAATTATGCTTTGTTTCAAGAGTGCCAGTCACAAGCTGCATTA
AGGAAAGTAGTGAGGAAAATAGAGTAATTAATCCCACCAGGGCCTTACGGATCAGCTCCAATCTAGTAGAGCTGAATATC
AGAAACTTTTGAAGTCTAAAAGCTGACATTCCAGCATGGATTGAAACCAGCAG
>0632f636-a6f1-428a-a7a6-abe7a3a7cae9
ATATCTTAAGGTAAAGAGTAACAACTTTTGTTAAAAGGAAATATATGTAGTATTATGTCTAACAAGCATTAATTAAATAA
TACCATTATGTGCCTGTGCCCGTTACACATCCGTGCATTAATATGCCCGACCTATACAAAGATGATACAGACATAACTGG
ATATGTGGTTGAAAGGAAAATATTTTTTAAAAGTACCAAATGCTTGTAGACTATAAGTTACTTATTTGTGACAGAATATG
TATTTGAATCTCGAAGTGCAAACAAAGGTATTCTTAAGATCAAAGAGTTGTGGGAGGAAGATCTGTAGGTGCTTGAAAGA
GTAACCAAGAGTATGGATGAAAGAAAGTATGTGGAGTAAGTGTTTTGCGATGAAGCTAGTAATGATTAATCTTACATTCC
AGGGTTGCTTATCTCTCACTGGTATGTAAAATCAATAGTAGTTAATGGAACAGGGATATTCGTGAGGTAAATGCACGATG
TACATGGGGAGGTGGGACATACTAGCGTATAGTATATATAATAAAGCGGCATGCATGCATTATCTATGAAAAGGGCCAGG
TGATTAAGCCTGGATTTAGTGATTAGCAAATCCTTGTTCTCCCTCTCTGGTTTGGGGTGGGGGTTTTGTGTGTTTAAATC
AAGAAACCGTTTATTTAAAACTCCGGTTCTGGGAGCCGAAGTAGAAAAGTCCTCTTTCTTGAGCGTGGATTATCAGTTTA
ATATCTTATTTTCTATGGTGCCGGTGATCGGGAATAGAGTCGTAATAATTAGGAAGTAAATGACTATGAGGCTATTTGGC
CGATTAAAATAAATGGGGATTCTACTGGTTGACCTCCAATTCATCAGGATGAAAATGGTGTAAATTAAAGATCAAGAATA
AAGATTTTACTT
>6c3df12e-5d98-48c6-8ee2-1c883b89deee
GACAAAAAGGTACCAATACCAACCAAAACCCCATAACGGAAGCCATCCAAACAACACCCCATAATAAAGGCGAAGGGATT
AAGCGACCAACAACAAGCCAAAAACAAAACAAAGACAAACAGAAAAAGAGCATAAGTCATTATTCTCACCAAGACTCAAA
CTGAATAAGCGACGAAAATACCGTTATATTTAACTATAAAATGCAGGCGTGCTATGCCTTTAATATATACTATCGCTAGT
ATGTCCCACTACCCCCATGTACATCGTGCATTGTTCTCGACCTCACGAATACCCTGTTCATTAATTATTATTGATTTTAC
ATACTGTTGAGAGATAAACTTAACCCCTTGAATGTAAGATTAATCATTACTAGCTTCACGTGCATAACACTCTACTCCAC
ATACTTTTCTTTTCACGATACCTCTGGTTACTCTTTCAAGCACCTACGGATCGCCCACTCCCGCCAACTCTTTGATCCCC
AGAATACCTTTGGTTACTTTCGAGATTCAAAGACATGTTCTATCACAAATAAGTAACTTATAGTCTACAAGCATTTGGTT
TTTTAAAAATATTTTCCTTTCAACCACATGTCAGTTAT
>83847e30-5f72-47a2-9e5c-c08bee61295c
CGAAAAATGACCATGTCACCAATGTCCCGCCCGCCGGTGCCTTGTGGGGTTTAGCTCCCGGCGGGGTTCGGCTGCACGTC
TGTTATGCTGCCGCGGCCAGCGATAGTGCGGCCAGTTCGACCCATGGTCCCGTTCCCGACCGTCTGTTTGGGTCGTTTCC
CACCCGGGCGTGGATTTGCGCTGTTCACCCCCTGGTGGTTCACTGGTGAACCGGCTGCCCATGCGATCTGAAAATGTGCC
CGCAGACTGCAAAGCCCATGCTTAGAAGCACCAATCGCCAGCTCAATGGTTTTAGCGCCCAATTCTGCTAAAACTAGGAG
GATCTTGACATTATCCACTGTCACCATGCTCACCCCAATAACAAAACCATGCCCTCCGTTTATTGCCTTGTCTTTATGGG
GGTAATTATAACAAACCTCATCTGCCTCGACAAACAGACCTAAAGTCTCTTATCTCTAGTCAGTAAGCCACATGGGTCTG
GTAACAGCAACCTCCTAATCCACACAGTGAGCCTAACTTTGGGGCCATTGTATCTTAATAGTAGCCCACGGTCTTGTTTC
CTCAGCACTATTCTGTCTGGCCAACTCTGTGACGCATCAACAACCGGAACACTACTTTTAAGCATGATATACAACTAATC
ATACCCCCTGCTCTCTACATGATGACTCTATTTAACCTATTGAACATAGCTCTCCCGCCAACAATTAATCTAGTAGGAGA
ACTATTAATTATTCGACTATGTTGCTGATCCCCCACCCACAATCCTTCTGCAGGCACTGGTGTAGTACTAACAGCCTGCT
ACTCATTATACATATTTTTTAACCACATAACACAGCAAATTCTCTAACCACCTAATAGCCTACAAATAACAAACACACGA
AGACACTTGTTAATAAACTTCACACATAATTCCAATAATTATTCATCTTAAGCGAGATTAGTCTAATCAGCCACGTACTA
ACCACCACAAAAGCCACCAAGATCAAACTTTGGCCCACCTAACCGCCGCAATGAGCCCCGAGATTGACCTCGAGTCAACT
CGGAAACAACAAACAAGGCTACCAACAACACCCAGCAAGGATTCACAAGCACAGAGCACCCAAAATCATACAAAATCGCG
CCCCAAAATCTCCCGAATCAAAGAGATACCACAAAATCAGTGTTCCCCCCACCCCGCGCATACACCCTCGAAAACCCAGA
CCCAACAAAAACCAACAAAGACAAAAAAACCACAAGATTAACAGCAACTGAGGCGGTTACCCCCAGGCCTCAGGATAAAA
ATCAGCCAAAGCAACAGAATAGGCAAACACTACTAACCTACCACCCGAATAAATCAAAAACAAGATAACAGACAAAAAGA
ACACCAATACTCAGCAAAACCCCCACCAGCAGAAGCCATCGAAGCCCCCAAGCACCCATAATAAAGGCGAAGGATTAGAA
GCGACCAACAACAAGCCAAAAACAAAACAAAAGACAAACAGAAAAGAGCATAAGTCATTATTCTCACAAGACTCAAACTT
CGAATAAGCGGCGAAAACCACCGTTATATTTAACTATAAAATGCAGGCGGCAGCTGCCTTTATTATATATACTATCGCTA
GTATGTCCCACTACCCCCCACATGCATCGCATTATTTCTCGACCTCACGAATACCCCTGTTCCATTAATTATTATTGATT
TTACATACTAGTGAGAGATAAGCAACCCTTGAATGTAGATTAATCATTACTAACTTCACGTGCATAACACTCTACTCCAC
ATACTTTTCTTTCACGATACTCTGATTTACTCTTTCAAGCACCTACGGATCTTCCACTCCATAACTCTTTGATCTTAAAG
AATACCTTTGGATTTTTCAGATTCAAAAGACATATTCATCACAAATAAGTAACTTATAGTCTAGCATTTGGTACTTTAAA
AAATATTTTCCTTTCCTTACCTTATCCAGTTATGTCTGTATCATCTTGTATAGGGTCGGGCATATTGATAAA
>329c03fe-1d56-436c-9882-5d4407e1b7cf
GCATATTGCATGGTTGTACTGGTGCCCTATACGGCCTGAAACAAAAATGACCACCAAAGGTGGATTAAGCGTCATGTCTG
TTTTCACCCTGGAGTGGCTGAAAAAGTTCATGTAATCGTAACATACTGCGCCAAGCGGGGCCTCATTGTCTTTATCTGCC
TATACCTTCATGCAACCGAGGCCTTTGTATGGGTCTTACCTTTACAAAGCGTGAAACATTGGAGTTATTTGTACTCACGA
CCATAGCAACTGCATTTTGTAGGCTATGTCCTTCCCTGAGGACAAATATCTTTCTGAGGGGCAACAGTAATCACAAACCT
TCTGTCTGCCATCCATATGTGGGAGGGAACACTTGTAAACTGAGTCTGGGGGGGCTTCTCAATTGATAGCCACACTAACC
CGGTTTTTACCTTTCACTTCTTGCTCCCATTAGTAATCCTTAGGTATAAGCATTATACGCATAGTATTCCTACATGAAAC
AGGATCAAACAATCCAACGGAATAAACTCAACTCAGAACAAAATCCCATTCCACCCGCCACTTTTCTTACAAAAGACCTG
CTCAGACACTAATAATAAATAACAGTATTACTAACCCTCCTCCTTATACCCCAACCTCTTGGAGGCCAGGAAGAATTTTA
TAAAACTCACTGCCACACCCCACATCAAGCCAGAATGATGT
>5c858b0e-754e-44a4-a2bf-6f1adbfe7d25
TTAAGCGAAGTTAATTATTTATTGAACTAACTCCCCATTCAACCCTCCAGCCCCTTGAGTTCATTCATATATTAACCCCA
GTGTCAGGCGGGCTAGATTAGGGAGGTTCATACCATGAAAGTTCTTGACGGGGACGTTGATTGTGTCTTGACTCGGCAAA
GGTAAGAGGAGGGCAATTTCTGGGTCAAACAAAGAATAAGACTGCTACCAGGAGAAAAAAGCGTAGAGAAAATGATAGGG
CGGGCGGAGTGTGGAGTTGAAGCCGCACTCATATGGGGATAGTTTTCTTGATGTGGTTGTGTGTTTGGAGTCAGAAGTGT
TAATTATGATTAATGTTGCAGATAAAGGAGCATTATGGTTAAAAGCAGGGTTAATATGTTCATTATTCTTTCTAGGTTAA
TTCTAGAACTTAATGATTGGAAGTCATTTGTACTAATAATACTAAAGAATAGGTCCCTCATCAGTAGATTGAGGTAAATA
AGGAATAACCCATACTACGTCTACAAAGTGTCAATATCATGCTGCCTCAAACCCAAAATGGTGGTCTAGGGTAAAGTGGT
GTTGAAGGGCTTAGTAGGGAGGCAGAGATGAACAAAAGGAGGAGCCAATAATTCTGAGCCTATTAAAAAGTTGTTCCATA
AACATTGTCCTGAGATTGTAAAAGGGGCCTATCGTGATATTCTATCGCTTGTAAGGCTGTGATACAATCCCTAAGTGATG
GTTAGTAGTAAAGAAGGGCAGTTTACTTTCAGCACAATTATGAATGAATGCTCAGGTGACTGTTACTCGGAGCTAATGTC
GGTTGTGTTTAGAAGGGGGGCCTCGAATGGATCTGCGGGAAGACCCTGGTTGGGGGTATTGTTTAATTTCTGGCGTGGGA
GACAGGCTAGAGTGATACCAGAAGGCTCCAAAGAAGCCAATAAAAGAATACTTCAGAATAATGAACAAAATTATTCATGT
CGTAATCCCTTTTTGTACAAATGGGTGTGGTGTCCTTGAAACGTGCCTTCTCGCGCGATGTCTCGTCATCATTGGTATAT
TGTCAGAAGAAGGCTTAGAAGACCAGCAGCGATTAATGAAGTAGAGTTGTAATGGAATCAC
>8128b75a-920f-4f02-b675-e0776fe5d733
TAACTGCAAGCACACGAGAGCACTTGTTAATAGCCTTCACATAATTCAATAGTGGCTTCTAATATTTAAGCGAGACTAGT
TTGATCAGCCGCATTACTAACCACCACAAAGGCCACCAGATCCAAACTTTGTCCCCCAACCGCCCGCAATGAGTCGAGAT
TGACCTCGAGTCAACTCTAAAACAACAAACAAGGCTACCAACAACGCAACCAGAGACCACAAGCACAAGAGCACCCAAAA
CCATACAAAATCGCAACCCCCCAAAATCCCCGAATCAAAGAGATACCACCAAAATCAATTGTTTCCCCTTCTACCCCCTT
TTTGCTCCACCCTCAAGAAAACCCAGACCCAACAAAATAAAACAAGACAAAAACCCACAAGATTAACAGCAACTGGCCGG
TTACCCCAGGCCTCAGGATAAAAATCAGCAGCCAAAGCAACAGAATAGGCAAACATTACTAACATGCCGCCGAATAAATC
AAAAACAAGATAACAGACAAAAAGAACTGCCTATACCAACCAAAACCCCCACCAACAGCGAGAAGCCATCAAAGCTAACA
CCCATAATAAAGCGAAGGGTTAGAAGGGACCAACAACAAGCCAAAAACAAAACAAAGACCAAACAGAAAAAGAGCATAAG
TCATTATTCTCACAAGACTCAAACTTCGGAATAGCGGCGAAAAGCACATAGATTATATTAACTATAAAAATGCAGGCGAC
ACGCGCCTTTATTATATATACTATAAAAGCTTCATATGTCCCACCTCCCCCCCATGTACATCGTGCATTATTTCTCGACC
TCACGAATAT
>77dd404b-3d67-4825-80eb-6c1305b77c4c
GTGCATTTTAAAGAAGCGGGTTGTGGGGAATCAGTGGGCAAGGGGCTGTAGAATGTTAATATGTTTGAAAAAGGTTGACA
GGTTGTTTTTTTTAGGGTGGGCTTTGTTTGTTTTTATAGGCAGAAGATTAGTGATATAAAGTTCCTGTTATAGTGGCTCT
AAGCTGAGTTTAATAAGGGTAGTAACAGTTGTGGGTAGGGTTTGTGTTTGGGTTAGGGTCAGGGTGGAAAGGGGTCCGAC
TGTAATCTTCTAAGAGGTAGAATGGCATTAGAAAGTGCCTTGTCTTCGATGATTTTTTTTGTATTGGAGTGACATCATTA
AGGGGGCCTGTTTGTACTAAAAAAAGATGATGCGATGTGAGCGCTGTCATTACGGTGGCAGTCATGGTAGAAGTGCCCCT
AAGTTGAGTGTTGATGAGTTTATGGTTTCAATAATAGTCTTTGAGTACAAACAGGCCCCGACTGTCTAAAAAAAATCTGA
AGACAAGGCTTTCTAATGCCATTCTACGCCTCTCCTTAGGAAGCATTACAGTCAGGTTGCTTCCACCTGACCCCTAGCAA
ACACAAACCCACAGCTGTTACTACCTTATTAAACTCAGCGCTAAGGCCGCACTATAACAGGAATCATATATCACTAATCT
TCGTCTATAAAACAAACAAAGCCCACCCCCCAACCTGTCAACCTTTTCAAACATATTAACATTCAGCTCCCTTGCCACTG
ATTCCCACAGCCACTTTAACTTTTAAAAATGCACAAAAGTAT
>7ceafc8b-8ab4-4f25-adc0-d20bee616811
TTCGGATATCCTGTTAGTTGCTAAGTTATAGAATGATTCCAAGAACAAATAAATAGTTTTGACTTAAAGAATGCGTGGCA
GGCACATGTGGAGGAAGGCAAGGTTTGGTTGATTAAGGCCGATGGTTGTTATTATGAGGCCGAGTTGACTGTATTGATAG
GAGCAATGATTTTTTTAATATCATTTTGTGTTAGTGTGCATATTGCGGTTATAAAAGTGGAGATGGCCCCGAGCAGACAG
AGGGTTTGTGTGAGTTCGTTGTCTTCTATTATGGGATGAAGGTGGATCAATAAAGAAGATGCCGGCTACAACTATTGGAG
TGGGCCAGGGTTGACACTGGGGTGGGCCCTTCTATGGCCCCTAATAGTCAGGAGTGTATGCCAAATTGTGCTGATTTTGC
AGCGGCTGCTAGGACCAAGGCTAGTAGGGGACTGTGTTGAATGGTTTAGTGCAAATGGTTGGTCTACAGCTCTCTGGCAG
GCAGGTTGCATTTCTTTCTGCTGTGAAGCCGGGAGTGGAGGTGTTTACAATGAGTTAAGAATGAGCATTGCTTTCTGCCA
AAATGGACTACAAAATGGCAGCCAGCCAAGCAAAAAAGGAGGAAAGGATGTGGATTTAGCAATGAAATCCTGGGTACAAA
AGGCACATTTCCAAGATGGAACAGACAGAAAAAAAAATGTGTGCTTCACAAAAGACTTCAGATCATGAGAAGCAATTTTT
CGGGCTTGGGATGTCTCTGTTTCAAATCAACATCGATGCTGGCAGCCTATTAGCCTCATGCAGCTGTACACATCTCCCGA
ACAACCCAGGTTGTAGTGTCCTGATGGCAAAACTGAGGCAAATAGCATTTTCTATCTGTGGGCTAATCAGGCAGGTACTG
GATTAACCATTGGGATAATCAATAACATTGGATTAACCTCCAGGATGAGAAAATTGCTAGAGTGGGAGGACTACAGGTGG
GCTATGTGAGGCATGGGAAGGGACTGGAGGTGGTGGTGGCATATTAGGTCCCTGGGAGGTAGAGACAACAACCGCTCTAT
CCGGCCTGGGTTTGTTGGGCTTTTGGTCACTTCTGATTCCTGTTTGGGGCCTGTTCAGCCCAACAGGAACTCTGGACTCC
TGATACAGCTGAAATACGCATATTTTTGAGTACCATGTTAGGTTATTCGACAGGCTA
>093aac54-87c2-4ee0-bb49-e571830a3a9c
TAATAAAGGCGGAGACAAGGTGGCGTTGCAATGATAGGCCTATTATGCTTGTTATAAGCCAAGCCCAGATTAAATAAGAT
GGTAGGCATTAGGGAGTCATGGGGTTATACCATGATTAATTAAGCCGAAGTTAATTGTCTTTATTAGACTAACCCCCATT
CAGCCCACTCAGCCCCCCTACAAGGTTCATTCATATATTAGCCCAGTGTCAGGAGGCTAAGATTAGGGAGGTTCATACCA
TGGTTGCGGTGGGGGCGTTTGATTGTCACGACTCATGGCAAGGGTAGAGGAGGGCAATTTCTAGGTCAAACAAAAGGAAT
AAGACCTACCAGGAAAAAGCATGAAAATGGTAGGTGGGAGATGAATGGAGTCGAAGCCACATTCATATAGGATGTTTTCT
TGTTGATGTGGTTGTGTGTTTGGGAGTCAAGTGTTAATTATGATTAATGCTAGAAGATAAAGGAGCATTATAGTTAAAGC
AGGGTTAATATGTTCATTATTCTTTTCTAGGTTAATTCTAGAACTTAATGATTTAAGGAAGTCATTTGTACTAATAATAC
TAAAAGATAGGTCCCTCATCAGTAGATTGAGGTAAATAGGAATAATATACTACGTCTACAAAAGTGTCAATATCATGCTG
CTGCCTCAAGCCAAATGGTGGTCTAAGTGAAAGTGATGAAGAAGGGCTTGGCGTAGGAGGCAGACAATTAAAGGAGGAGC
CAATAATTACGTGGAGGCCGTGGAAGCCTGTGGCTACAAAAGGTTGTTCCATAAACATTGTGCAGAGATTGTAAAGGGGC
CTGTTGATATTCTATTTGGCAAGGCTGAAGGGAAGTATAATCCTAGAGCGATGGTTAGTAGTAAAGAGAAAAGAAGGGCA
GTTTAAACTTTCAGCTATGATGGAATGGTGTGCTCAGGTGACTGTTACTCGGAAGCTAATGTCTGATTTGTGTGTTTAGA
AGGGACCTCAAATGATCTAACGGGAAAACTCCGGTTGGGGGCCCATTGACCTCCAATTTCTGGCATGGGAGACAGGCTAG
AAGTGATAGAAGGCTCAAAGAAGGCAATAAAAGAAATGCTTCAGAATGTGAACAAGAAATTATTCCATATCATTAATCCC
TTTTGTACAAATGGGGTGTGGTGTCCTTGAAGCGATGCCTTCTCATGTGATGTCTCATCATCATTGGTGTATATTGTCAG
AAGAGGCTTAGAAGGCCAGCAGCGATTAATGTAGTAGAGTTGTAGTGGAATCACACAGCGAGGCCTGATGTCATTAGTAT
CGCTTGAATGCTCAGCGCCTGTAAGGGGTCATGGGCTTTGTTCTACAATGGTATGCAGCCAGGTTTAGTGGACATTAGAT
GTTTTCTTGGAGGTACAGGGACAGTAGGAGCACAAATCGTAGGCCTGAATAAGTCCTCGCTACTTCTAAAATAGTTAGTA
GTATTAAAGTTGTTGCTCTGACCCACTGTGGCTGATATGGGTGTTGGGAGGTGGATGACTGCTAGGGCTATAAGTTGAAG
TAGTAGGTGTCCAGCTGTTAAGGTTAGCTGCTGGAAGCACTCCAAGTGCTATGGGAGGCAATTAGAGCTAATTGTTCAAC
TACCACGAGGCTGGGATAAGGGGTGGGGGGAGCCCTCTGGGAGGAAGTGTGCTAGTGATGAGTTGTCTTTTTAATAGCCA
CAGTAACTACGGTGGCCAACCATAGTGGAAGGCCAGGGCCATAGTCCCAGTGCAATTGGGCTGTTGGGGTAAATGTGTGG
GGAGCAGGCTGATCATGTTGATTGATGTGAGGGTAATTATTAGGGCTGTAAAGGCAGCTCATTTATACCCATCGTTGGGA
GGGGCTTATAATCTGTTTAATGAACTGTTTCATTGTTCATTTTTAAGGAGGATATAGCGTCCTGTTACAAGGTGTTGGCT
GGGGCTAAAAATAATCATTGCTGGTGCTATTACAGCCAGTCATATAAGAGTGCTTTTAGTAAAATAAGGTGGCAAAATTT
CAAAAGGTTTGGGATCATGGTCAATGTCAAGGCGGACGAGGCTCCATGGCATAAAGTTGTGGAGTAGAGATTTTGGAATA
AGCTTCACTTTTGGTGTATTACGCCCAGAGTGGGAGCCACACTAGGATTATTGTTGACAATCAGGGGCGGGTTTAGTTGA
GGCGTGAAGGAACAAACTATTCCTGTCTCCAGCTTAAAAGGCTGTGGTGCTGCATTACTTCTTGGTTGGGAAGAGGCTGT
TCCTGTTTTTCCACTAAAGGGTTAGGAGTGTTGCATTGGCTTCTTGGTTGTGGGTTGGCCAAGATCAGTCTTGAAGTGTG
AGATGGAGTGCGGCTTCAGTGCAGTGTATGAAGCTGTGGTTAGCCCGCCAATTTCTGGCCGTAGAAGAGGCCTGGTTGGT
GTGTTGAGGATTGTAGTTTGATTTAGCGTCCTGGTGCAGTGTGGAGTTTAACTCCTAAGTGACGGGGCTCATAAGTGGAG
AGAAACGTCTTGGCTGAGACTAAAATTCAGTGGTGACTTGGTTGGCACAACTATTGATTGGTCTACTTCCTAAAA
>ad6b77b8-b333-40a7-b29f-1d500a33e662
ATCAAGAAATGGTTCAGTTGCATTATTGCTCATAACATTCTTTGAAGGAATCCTAAGGGTGGGACATTATGATCTGATAA
TACAATGGCATGTTTTTTTTTTAGGAACCATGCTTCTAAGAATAGGATGGCATTAGAAGGACCTTGTCTTCAGTGATTTT
TTTGTATTGGGTAGTGTAGTGACCTGTTTACTAGAAAGATGAAGTGCACGTGTAGGCAGCTGTCATTACGGTGGCAGTTA
TGGTAGCTTGAAGTGCCCTAAGTTGAGTGTTGATGAGTTTATGGTTTCAATAATAGCGTCTTTTGAGTAGAAGCCCGGTC
ATGATGGGATCGGTAGAGCAAGGTTTCCGATTGTGAAGCAGGAGGATGTAATTGGTATCGGCTTTGTGGATTCCTCCTAT
TTTTCGGATATCCTGTTCGTTGCTAAGGTTATGGGAAATGATTCCAGAACAAATAAATAGTTTGACTTAAAGAATAAGTG
TACATGTGGAGGAAGGCAAAAGGTTTGGTTGATTAAGGCCCGATGGTTGTTATTATGAGGCCGAGTTGACTGGCTGTTGA
TAGGGCAATTTTTTTAATATCATTTTGTGTTGAGTATTGCATAATGCGGTTATAAAAGTGGAGATGGCCGAGCAAAAGAC
AGAGGGTTTGTGTGAGTTAGATTTGTCTTCTATTATGGGATGAAGATTGGATCAATAAGAAGATGCGGCTACAACTATTG
TGCTGGGTAGGTAGGGTGACACTGTTGTTCCTCCAGCGTAACCGGCCATCTTGTTTCATCCTGTAACAATTGTCGAGGGT
ATACTAACAATATACTAACTAAATATTATTGCCTTATCATTCATACAACCATATCAACGCTTCTACCTCGCTAACAGAAT
CAAACTTTCTAACAGATCTGACTTGTGAGATGGAGAATCGAAGCGATATACAATCGAATGCTAACTACTGTCATGACAAA
CTCGCATACGATAAATGAAGAGGGGGCTTTCTTATAACTGCTGCCGTAACTTTACCGCAGCATCTCTTCTACTAATACAA
AATCGCGAAGGTAAAATACGAAGGCGTGGTTCAACCTGTCGGTCTACGGATTCTTCGAAGTCGTATAATGGCGGG
>22bb4bea-2589-42ca-813b-c159f1c83097
TCTCATCTCCCTCCCCGTCTCTCAGATTGTAAGCCTAGAGACAGGGACCATGTCTATTCAATTACTTTTGTAAAGCACCA
GGTATATTTGCTAGTGCTATATAAATGCTTGCTAATAATAAAATGTGTGGTGGTAATTAATTAATATTTTGTGTGCTTTC
TTTATTTACCTCTGCACTAACAACAGTGCTATCTCTTGCTAATAATAAAATATTATTAATTAATTAATTAATTAATAATA
TTTATTATTAACTGGCACATTATACACAACACATACTCCACAAGATACTATCCAAAGTAAACAAACGGAAAAAATTAAAG
AGAAATCGTTTTTTCCAACCATTTTGAAACTATCCGACACTTGTCACAACAGGCGGTCAAAACAAATTGAACGTAGGATT
TTGAAGTCAGGAGGATCAACTCTGAACCAGTTATACAGCAGAGTAACTCTACTGACTTGGGTGGGATTATGCCTGATCTA
AACCAGCGTCAGCCAAGAAGCAAACCAGGATCATTTATGTCAGACTGTTTCCAGGACTGTTTAGAGTACAAAAACCAGTA
TAGCTTGCTCAGTTTCGAACAATTTCTTTACAGTCGTAATTAATGAGTCAACAGCCAGGAATTGGATATTATGTGTATCC
AGGGGTTACAAGACCTGAATCCTAGATGTAAAATTGTATTTTCTGAGGAATAAATGTTTTTTAATCAGCCTATATATATA
CATTTTTTTGCAAGGAGGTTTTGACTGTAGTGCTGATGGTAAGGTTCCTTTCCCCCCTCCCAATTAATTTTAGGGAGATT
TATTTATTTCCCTCTTGCAGTTTCTCCATTATGTATCTCCCTTCCCGGCCCCCATTATCCTGTTCTACTCTTTCCAGATC
TTGCGTAGTTCTTCACCTCCAAGATTGACAAGATCCGTCGGGATATTGCCTCCCGCCCCCTCAAGCCCCCGCTCCCCTCC
ACCTCCCCCACCCAGACACCTCCACAGCTACACCAACGAAGAACCCCCTTTATCTACCAGCCATAAGAGAGGAAGGGGTG
AACCCCCTCCAACTAGTTTCAAGCCAATTGAGCAACCACATACAATCTCTCTCAGGGCTTTAGTAAAATTATACGTCCTT
GTCATGGGCGAGTCAAAGACTAGACCCTTTAAGCCCTGCATGGCCTACCCTACAAATAACGCTACAAAAGCGCATCCTCT
CCTCTAATAGTAGAACTACTACACTTCCACGACCACGCACTAATAATTATCCTATTAATCAGCACATCCGTGTTTTATAT
AATTACCATAACACCCCGACTACTAAACTAACACATTAATGCAACAGATGCCCCAATCACAGAAACAGTATGAACCATCC
TGCCCTCCATTATCCTAGTAACAATTGCCTTGCCATCGTACAAATCCTATACCTTATGGGCAAAAATTAATAACCCCTTT
CTAACCATCAAAGCCCTTGGACACCAGTGATACTGAAATACGAATACACAGATTACAAGACCTCTCATTTGACTCATAAT
TCTAACAAAGAACTAAAAAAATGGACACTTTCACCTTTTAG
>8e5fb60b-9276-44c3-9c43-7c48a08a5707
AAAATAGCCCAGCACGATTTGCCTCTGGAAAATCTCAGGTGAAAATCAGGCCTGGGATGCAACATGGAAATGTTAACCTG
ACCACCATTTTGGGTTTTGAGGCAGCGATTGACTTTGTGAGCGTGGTATGGCTATTCCTATTTACCTCAATCTACTGATG
AGGACCTATTCTTTTAGTATTATTAGTACAAATGACTTTCCAATCATTAAGTTCTAGAATTAACCTAGAAAAATAATGAA
CACATATTAACCTAGCTTTTAACCATAATGCTCCTTTTATCTCTGCAACATTAATCACCATTAACCGGCTCCCAAGCACA
CAACCACATCAAGAAAAACTATCCCCATAGGTGCGACTGCAACCCATTAATCTCCGCCCGCCTATCATTTTCTCACGTTT
TTCCTGGTAGCAGTCTTATTCCTTTGTTTGACCTGAAATTGCCCTCCTCTTACCCTTGCCGGCTGAGCCGCACAATCACC
CCGCCGCAACCATGGTATGAACCTCCCTAATCTTAGCCCGCCTGACACTGGGGTTAATATATGAATAGAACTTCAAGGGG
GCTGGAGTGGGCTGAATGGGAGTTAGTTCAATAAGACAATTAACCCGACAGTAATCATGGTATAACCGCCATCCCTAATG
CCTACCATCTTATTTAATCTGGGCAGCTTTTTATAACAAGCATAATAGGCCTATCATTGCAACGCTCACACCTAGTCTCC
ACTTTATTATGCCTGGAGGCATAATACTAACCCTCTTTCTAATGCTAACAGCTTGGGCCGCAGAACAACAATCCGCATTA
CTCTTTTCTGCCCTTAATAATACTACTAACACTTTCAAAACTAGCGAGGAACAGGCACAGGCCTTTCTTTTGCCCCCTTA
ACTACAACTCGAACATGGATCAAGCAACATAAATGCTTAAATCTTCTACCACAATGCTAAAATTATTATTCCTACAATTT
TTCCTTCTCCACCAGCGTCTCCTATCAAACCCCAAATCAACATGAATAAACTTTTTCAAGCCACAGCCTACTAATCTCCA
CCATAGTCCCAACCCTCCTTAAACCACAAAATTCTTTTGAATGAAAGTTCTCACAGCCCACACAGGGCTGAACCATGACT
CCCTTTATTAGTGCAGCAACATGACTGCTTGCCTCTAATAGCGTTGGCAAGCCAAAACTCTCTAAAAAAACCATGAATGT
AAACAACTATTCTTATTTACCCTAACGCTCCTACAGGCCTTCCTGTTAGGGCTTTTTGTGCCTGAACCTGGCACTATTTT
ACATTATATTAGTAACCCTCATCCCTACACTAATCGTTATCACCGTTGTGAGGGGAAATCTTAGAGCCGCCTCAATGCTG
GAGTGTGTTTCTTATTTTATGCACTTACAGCCTCCCTTCCCCCTACTAGTGGCACTACTTACCCTATACAACCTAAACAA
CTTGCCCCTATTAATTCGTTTTACACTTCTACCCCCAGCACCAGCCAACCCTCAACTAGCTTTCTTTTGTGGGGCGCGTG
CATAATGGCATTTTTAGCAAAAATGCCCTTACCTGAACTCCACCTTTGATTACCAAAAGCCCATGTAGAAGCACTGATCG
CCCGGCTCAATGGTTTTGCCCGCAATTCTGCCTAAAACTAGAGGGGATCTGCGGCGTGCTCCGCCTGTCACCATGCTCAC
CCCAATAACAAAAACCATGCCCTTCCGTTTATTGCCTTATCTTTGGGGAGTAATTATAACAACCTCTCATCTGCACTCCG
ACAAACAGACCTAAGAGTCTCTTATCGCCTACTGTGGTAGTCACATGGGTCATACCACAATCACAGATGGGCTGGC
>24b813e0-ebf5-47e5-8f6a-93b169b407b6
CCAACCCTATCATAATACTACTCCTTATCACCCCCATTAGTTATTAAGCATTCTAAGAAATTTAGGATATCGTAAACCAA
GGGCCTTAAAGCCCTACAAAACTCTCTTAATTTCTGGCGAGGGAAGCCTGAAAAGATTTTACTCTCATCATTTTAATACG
CTAAAGACACTTTTATTAGAATAGGCTTCTAGAGCGAGCAGGCTTGATCCTACAAACTCTTAATTTAACAGCTAAGCACC
TAAACCAACAGGCTTCCATCTACTAAGCCGGACTATATTTTAGCCTTTCCCAAGTTTGCAGCTCGGTGCCGGGCCTGATA
AGAAAAGAGTCAAGCGCCATAATAGGTCTACAGCCTAGCCCTAACACTCGGCCATCTTATCTTTGCCACTGGCAGCTGAC
TCTACTCAACTAACCACAAAGACATTGGCACCTATATCTACTATTTGGGGCCTGAGCAGAATAAAGCAGGAACCTCCCTT
AGCCTCCCTAATCCAAGGGAGAGCTAAGCTACCCTGGAACACACTTCTAGGAAGCGACCAGATTTACCGTGTGATCGTAA
CAGCCCATGCTTTCACCATAATCTTTTCATAGTAATGCCGGTAATAATGGGAGGTTCGAACTGACTAATTCCCCAATAGT
GGAGCCCAGACATGGCCTTCCACGAATAAACAACATAAGCTTTTGACTACTCCCACCATCATTCCTTTTACTATAACATC
CGCCTGAACCAGAAACTGGGGTGGGAACAGGATTAGACATTATATCTCCGCCTCTAGCCGGAAACCTCGCCCACGCAGGA
TAAGTGTAGACTTAACCATTTTCCCTACACCGGCCGTATCTCAGTCTTAAGGCGATTAACTTTATGCCTAATCATCAACA
TAAAACCCCAAACCAATCTCAATACCAGATACCTCTATTCATTTGATCGGTACTTGTCGCAGCCATATTACTACTCTATG
TACATTTAGCAGCAATGCGTAGCATT
>af6ef452-c5db-4bed-aa77-30a9a79eeb10
ACCAACTACGTTTCGATTTACGTATTGCTATCCTGCCTGGCCCTCTCATAGATAATGCAGTGACATGCTGCCAATTATAT
ATACTATACGCTAGTATGTCCCACCTCCCCCATGTGCATCGTGCATTCTCGACCTCCACGAATATCCCTGTTCCATTAAC
TACTATTGATTTTACATACCAGTGAGATAAGCAACCCTGGAATGTGAATTAATCATTACTAACTTCACGTGCAAAACACT
CTACTCCCACTTTTCTTTTCACGATACCTCTGGTTACTCTTTCAAGCACCTACAGATCTTCCCTCCCACAACTCTTTGAT
CTTAAGAATACCTTTGCCTCGAGATTCAAATACATATTCTGTCACAAATAAGTAACTTATAGTCTACAAGCATTTGGTAC
TTTTAAAAAATATTTTCCTTTCAACCACATATCCAGTTATGTCTGTATCATCTTGTATAAATTCGGGCATATTAATGCGG
ATATTAACGGGCACAGGCAATTACAATGGTATTATTTAATTAATGCTTGTTAGACATAATACTACATATATTTCCCCCTT
TTAACAAAGTTGTTACCTTTTACCTTAAGATATTTCATTATATTTTGTTTTTCTACTAAACCCCTTACCCCCACGAACAT
TAGATTAGCTAACTTTATTCTTGTTAAACCCCTAAATCAAAAGTCAGCTAAACTAAGTTTGTTCGTAGGAAGCTTTTTCC
CCCCAACTTTTTTAATAATAAATTAATTTATAGAATTCTATACTAGGAAAACCTTTTATATTTTTAAATTTAAGCCCTTA
TTTATTGTGTAATATTTTGCCTTACCCCCAGCATCCCGCTTTTTAGAGGGAAATTGCGGCCTTAGGAGCTGGCCATTCTT
GGCCCACCCAAGTGAAAGCTATGATCGAAGCCAATGAATCACGCCCATTAGCACAATGATACTTGCATCTATTGGCATCC
TTCTTTACCCTTATAACTGATATCCTCTTTAAATCACCAAAGACTTCAATAAAAATACAAGCCGGGCAGTAAAAGTATGC
CTTCTTTTCCACACTTACCTTCATCATATTCATTAACTTGGGAATAGAATCCAGCACCACAACAATCTCTTCCTAGCTTT
AATGTTGGCCTTAGCTTTAAATTCGACTACTACACACTCATATTCTGCCCAACTGCACTAGCTTGTAACATGGTCTATTA
TAGATTTCATAAGTGGTACATATTTACGACCCAGAAAACAATAAATTCTTCTTTAAGTATCTCTTAATCTTTCTTCTATC
CAATACTAACACTAGTTTCCTCAAACAACTTCATTCAACTATTTATCGGATGAGAGGGTTGAGATCATGTCCTTCTATTA
ATCGGATGATGATGAGCCCACGAGGCTAACACAGCCTCAATGCAAGCCATCATCTACAATCGTCTCGGGGACATCGACTT
TGTTTAGCACTAGCGTGAACTGGAACCAGCGTTGCCTCGTGAGGAAGCTAGACCAACTATTTGCACTAAAACCATTCAAC
ACAATCCCCCTACTAGCCTTGGTCTAGCAGCCGCTGCAAAATCAAGCACAATTTGGCATACACCCTTGACTATTAGGGGC
CATAGAAGGGCCCACCCCAGTGTCAGCCCTCTCCACTCCAGCACAATAGTTGTGGCAGGCATCTTCTTACTGATCCACCT
TCATCCCAATAGAAGACAACGAACTCACACGAACCCCCTCTGTCTTATGCTCGGGGCCATCTCCACTTTTTATAA
>bf48a740-8588-493d-95b6-a5d9e652881f_Basecall_Alignment_template:1D_000:template
GCCCGATGCCTATATTATTTGATTGGTTATTTATTTTAAGGGTATACCTACCTCCTACTTACAGCAACAGACGACTAACA
ACATCAATAAAAACAATAATATTATAACACATTAAAACATCATCCCTCCATAAGCACAATAATAATAATACAAAGAAAAA
CCACCACCTTCACCTCTTACCCTACCACCCCATTACCCTCTCCTCACCAAACGCAGCCCGGAACAGCCAGGTCTTACAGT
TCTACCGATATTGACTCCAATACCTGGGTTTCCTATTTCTCCTTAAGTTTAATAAAGAATTTAAGGAGATGAAATGTATA
AGTTTTTCAGAGTCTGGGTCTGATGGATTTGAAGATAGCGTCTCCCCCAGGGCGGGGCCATATGGTCGACCTGAACCAGC
CAGCGAGTAAGGCCAGTCTTGATTTGGTTCTATCAGTGTTTGACATTCATTAAGTGTTGCTGATGACGTATTTGCCATTG
TTTACTGTATGTTGTAAAAACATTTTGGCTTAAGCCGTTAATATTCTAAAACCTTTCTGCACATCTGCAAGCAGGAATTT
TGCTAGTGCACATGAGATAGCACCAAACTGCAGGGTGAGCAATGCAGTGCCACCTTGCATGCGCGCCACACAATATCCTT
TTGTGCGCTAAATGTGCAACATGGGTGCTGCACCTTGGGAGTGCCAGCTGTAGCTATGATCGATCTCTGCCAGACCAGGA
TCAAGTGTATGAATCATAGAGACAAAATGCTCACCAGATCCGGATTCAGTCCTACATCAAGTCTTCCCCACCCCACAATC
ACACATGCAAGCCAAATAATTTGGTACATTCTAATTTGTTATGCAACTGAACCCTTAGCATTGCATTGTACATTGTCATA
ATACTACTCTTATCACCCCGTGGATTGTGTAGCTTATTCTAGAAATTTGGGATATATGTAAACCAAGGGCCTTCAAAGCC
CTAAAAAGAAGCTCTCTTAATTTCTGGCGGAAACCTGAAAGATTTTACTCTCATCATCTTAATGCAACTAAGTTACTTTT
ATTAAGATAAGGCTTCCTAGGCGAGCAGGCCTTGATCCTACAAATCTTAGTTAACAGCTAAGCACCTAAACAACAGGCTT
CCATCTACTAAACCGGACTATATTTTAGCCTTTCCCAAGTTTACCTTCGGTATACTGGGCCTGATAGAAAGAATCAAACC
CTTATAAATAGGTCTGGCTAACACTAACACTCGGCCATCTTACCTTTTGCCACTAAGCTGACTACTCAACTAACCACAAG
AACGTGGCACCTATATCTACTATTTGGGGCCTGAGCAGAATAATGGAACCTCCTTAGCCTCCTAATCGAGGAGAACTAAG
CTACCCTGGAACACTTCAAGGCGTGATTTACAATGTGATCGTAACAGCCCAATACTTTCACCATAATCTTTTATAGTAAT
GCCGTGTCAATCGGAGATTTCGAGCGGTAATTCTAATAATTGGAGCCCCAGACATGGCCTTCCACGAATAAACAACGCCG
GCACGACTACTACCACCATCGTTCCTCTTACTACTAACATCGCTGAACGAAACTGGGGCGAACAGGATGAACGTATACCA
TACTCTGGCGAACCTGGCCACGCCAGGACCAAGCGTAGACCTAACCATTTTCCCTACACCTAGCGTATCCTCCAATCTTA
AGTGGTCTTTATCACCACAATCATCGCATAAAACCCCAAACCAATCTCAATACCAAGCCTCTTCATTTGATCAGTCTCGT
CACAGCAGTATTCTTCTATCCTTACCAGTACTAGCTGCAGGAATTACAATACTTCTATGGACCGGAACCTCAACACTTCA
TTCTTTGACCGTCAGGAGAACCCTATCCTGTACCAACACCTATTTTGATTCTTGACCATCCAAGTTTATCTTAATCCTAC
CTGGATTTGGAATAATCTCCTACGTAGTAACTGATTACTCAAGCAAAGAACCTTTGGATACATAGGGATAGTCTGAGCAA
TGATTTCAATCAGTTCTTAGGTTTTATTGTATGAGCCCACCACATATTCACAATTGGAATAGGCGTGTACAACCTACTTT
ACATCGCAACAGTGTGCCATCCCAGACATTAAGTGTTGTGATAACCACCCTCTGGAGGAATAATCAAATGAAAACAAGCA
TACTCTGACCCTTGGTTTATTTTCTTATTACTGTTGGTGGATTAACTGGATTATCTAGCAAACTCATCCTTAGACATTGT
CTTCACGACACTTATTATGTCGTGGCGCACTCCATTCATTATTATCTATAAGGCAGTATTTGCAATTATAGCCGGACTAA
CCCACTGGTTCCCCTCCTAACAGGCTACATATTACAAAACATGACAAAGTACGCCCATACTAACATTCGCCGGAGTTAAC
CTAGCCTTCTTCCCCAACACTTCTTGGAAACGCAGGAATACCCGCGGCCCTTCTCCAGACTACCGGATGCATACTCAACA
TAAACACCTATCATCTTCCGGATTTCATCTCATAACCACCATCGTATTATACTCTTTATCCTCTGAGAACTTTTTCTTCA
AAGCAATCGACCACAAAATAATTTCACCCGTCAGAATGGTTGCGGACACCTCCACAACACACACCAGCGAACCCCTTTAT
CTACCAACCATAAGGAAGGGTGAACCCCTCAACTAGTTTCAAGCCAATTGAGCAACCACATAATCTCTCTCAGGGCTTTA
GTAAAATTGCTCGATCCTTGTCATGAATGAGTCAAAGCTAAACCCTTTAAACCCTGCATGGCCTACTACAAATAGCAGCT
ACAAAAGCCTCCTCTCATAATAGTAGAACACTACACTTCCACGACCACGCATATGGTATCTATTAATCCTTTGTCCGTGT
TTATATATTACCATAACGCGACTACTAAACTAACACACATTAATGCAACAGATGCCCCAATCACAGAAACAGTATGAACC
ATCCTGCCTCCGTATCTAATGTGGTGCCTTGCCATCATTACAAATCCTATACCTTATAGGCGAAATTAATAACCTTTCTA
ACCATCAAAGCCTTGGACACCAGTGATACTGGAAGCTCTGGGCCTGAATTACAAGACCTCTCGTTGACTCCTACATATTC
TAATAAAAATTTAAAATGGACACTCACCTTTTAAGTGGATACCAAACAGTTGTGCCAGCCAAGTCTCCGATTCAATTTTA
GTCAGCTGAAGGCGTTCTCCACTCATGAGCCGTCCATCGCGGAGTTAAACCGGCCTTCGTACCGGGCCTAAATCGGCCTA
CAATCTCAACACACCAACCAGGCCTCTTCTCGGCCAATGCTCAGAAATTTCTTGGGGCTAACCACAGCTTCATGCCAATT
ATGGTGAGCCCGTGCCATCTCGCCCGAGGCCAGTCTTTGGCCACAACCCAATGAAGCTAATGCAGCGCAACCGCTGAGTG
AAACAAGGAACAGCCTCGCCCAGAAACCAATAAAGCTAATGCAGCACCAGCCTTTTAAGCGGAACGGGAACAGACTGTTC
CTTCATTTAACCTCAACTAAACCCGGCCCCTGATTTGTCAACAATGATCTAATTGTGGCTCTCACTTGGCGTAATACACC
AAGTGAAGCTATTCAAAATCTCTACTCCACAACTTTATGCTCGCGGGCCCTAGATCCCGCCTTGACCTTGACCATGATCC
CGAACCTTTTAATTTTGCCACTCCTTATTTACTAAAGGCACCTCTTATACTTGACTGGCTGTAATAGCACCAGCAATGAT
TATTTTAGCCCCAGCCAACACCTTGTAACAGGGCTACACCTCCTTAAAATGAACAATGAAACAGTTCATTAAACCGTTAT
AAGCCCCTCTAGCATGGATATAAATAGGCTGCGGCACAGCCTAATAATTGCACCCGCCCATCAATCAACATGATCAGCCT
GCTCCCACATTTACTATAGCCCAATTGGCACTGACCATGGCCCTGGCCTTTCCACTATGGTTGGCCACCGTAATTGCTCG
GGCTATTAAAAGACAACTCGATCACTAGCACACTTCCTTCAGGGCTCCCCACCCCCTTATCCCAGCCCTCGTGGTAGTTG
AAACAATTAGCCTCTTAATTGGCCCCATGGCTTGGGTACACCTAGCAGCCAACCTTCTTGGCCGGGACACCTACTTCAAC
TTATAGCCCTAACGGTCATCCACCTCCCAACGCATATGACCAGCCACGGTGGCTGTAGCAACAACTTTAATACTAACTAT
TTAGAAGTAGCGGTGGACTTATTCAGGCCCTCTGATATTTGTACTCTACTGTCCTGTACCTCCAGAAAACATCTAATGTC
CACTCAAACCCACATATCACATTGTAGAACAAAGTCCATGACCCCTTACAGGCAATATCGCCCTACTAATGACATCAGGC
CTGCATGTGTGATTCCATTACAACTCTACTTCATTAATGTGCTGGTCTTCTAAGCCTTCTTCTGACAATATACCAATGAT
GGCCAGGGCAAGCCAGCGAGGAAAACGCGTTCAGGACACCACACCCCTTTGTACAAAGGGATTACGATATGGAATAATTT
TGTTCATTATCTCCTGAAGTATTCTTTTATTGTCTTTTGAGCCTTCTATCACTCTAGCCTGTCTCCCACGCCAGAAGTGG
GGGTCAATGGCTAACCAGTCTTCCGTTAGATCATTAGAGGCCCCCTTCAACACAACGTATTACCTAACTGGATAACAGTC
ACCTGAGCACACCATTCCATAATTGAAGGAAAGCGAAACGGCCTCTTCTCTTTACCTCTATACATAAGCCCTAGGATTAT
ATACAGCCTTACAAGCGATGATAGAATATCCAGGCCCACACAATCCTCGAACAATGTTTATGGAACAACCTTTTGTAGCC
ACAGGCTTCCACGGACTCCACGTGTTATTAGCTCCTCCTTTTAATTGTCTGCCTCCTCGTCAAGCCCTTCACCACTTTAC
CTAGACCACCATTTTGGGTTTGAGCAGCATGATATTGACACTTTAGATAGTATGGCTATTCTATTTACCTCAATCTACTG
ATGAGGACCTATTCTTTAGTATTATTAGTACAAATGACTTTAATCATTAAGTTCTAATTAACCTAGAAAGAATAATGAAC
ATATTAACCCTGCTTTTAACCATAATGCTCCTTTTATCTGCAACGTAATCATAATTAACACTTGACTCCCAAACACACAA
CCACATCAAGAAAACTATCCCCATATGATGCGGCTTCAACCCATTAATCTCCGCCCGCCTATCATTTCTCTCGTTTTCCT
GGTAGCAGTCTTATTCCTTTTGTTTGACCTAGAAATTGCCCTCCTGCCTATTATTACGTAACTG
>5b64044d-09aa-4f51-bdf7-2f36309aec26_Basecall_Alignment_template:1D_000:template
TAAAGATTAGGAGAGTTCTTACCGCATGGATTTGCGGCCGGGCGTTTGATTATGCGGCTCACGGCAGGGTAAAGGAGGGC
AATTTCTAGGTCAAACAAAGGAATAAGGCGCTGCTACAGGAAGCATAGAAAATGATAAGTGATTAATGATTGAAACCGCA
CTCATATGGGGATGATTTTCTTGATGTAGTTTGTGTGTTTGGGAGTCAAGTGTTAGTATGGTGTTGCAGATAAAAGGAGC
ATTATGGTTAAAAGCAGGGTTAATATGTTCATTATTCTTTTCTAGGTTAATTCTAGAACTTAATAGTTGGAAGTCATTTG
TACTAATAATACTAAAGAATAGGTCCCTCATCAGTGGGTGAAATTAAATAGAATAGCATACTCGTCTACAAGTGTCAATA
TCATGCTGCTGCCTCAAACTAAAGCCGGTGGTCTACAGGGTAAGAAGTGGTGAAGAACGGTAGGAGCAGACAATTGGAGA
GCCAATAATTCACGTGAACCCGTGGAAGCCTGTGGCTACAAAAGGTTGTTCAAACATTGTCTGGCAGAGATTGTAAAGGG
GTACCATGATATTCTATGGCTTGTAAGCTGTGAAGTATAATCTGGGAAATGGATTTAGTAGTAAAGAAGAGAGGCAGTTT
TAAGCACCAGCTAATTATGGAATGGTGTGCTCAGGTGGCTGTTACTCCGGGCTTTAGTAATGCAGTTGTGTTTAGAAGGG
GCCTGAATGGATCGCGGAAGACCCTGGTTGGGGCCGGTGACTTTAATTTCTGGCGTGGGAGACAGGCTAGAGTGATGAAG
GCTCAAAGCCAATAAAGAATACTTCAGAGATAATGAACAAAATTATTCCATATAATGAAACCCGCGCAGCACACAAATGG
GGTGTGTCTTAAACGTGCCTTCTCGTAGCGATGTCTGCAAATCATCATTGGTATATTTAATAGAAGGCTTAGAGCCAGCA
GCGATTAATGAAGTAGGTTGTAATGGAATCACTGGCGAGGCCTGATGTCATTAGTAGAACAGATGTTAGCCTGCAACAGG
GGTCATGGACTTTGTTCTACAATGTGTGATATGTATTGAGTTTGAGTGGACGGTAGATGTGTTTCTTGGAAATTTGGGGA
CCAGTAGGGCATTTCATCGGTAAGGCCTGAATAAGTCGCTACTTCTAAAATAGTTGGTAGTATTAAGTTGTTGCTACAGC
CATATGGCTGGTCATATGGGTGTTGGGGAGGTGGATGACTACTAGGGCTATAAGTTGAAAATGATATGCGGTGTCCCGCC
GTTAGGTTGCTACTAGGTGTACTCCAAGCGTAGAGTGATAGAGCTAATTGTTTCTTCAGGGGCTGGGATAAGGGTGGGGA
GCCCTCTGAAGGAAGTGTGCTAGTGATCGAGTTGTCTTTTAACAGCCCGATAATTACGGTGGTAACCACTTAATTGAAAG
GCCAGGGCCATGGTCAGTGCACCAGTGGGCTGTTGGGGTGTTAAATGTGGGGAGCAGGCTGATCCATGTTTGATTGATGT
GAAGAGGTAATTAGTAGGGCTGTAAAAGCGCTGTCATTTTATATCCATCGCGTTGGGAGGGCTTATAATTTGTTAATGAA
CTGTTTCATTTGTTCATTTTAAGAGGTATGGCGTCCTGTTACAAGAGTGTTAGCTGGGGCTAAAATAATCATTACTGGTA
CTATTACAGCCAGTCATATAAGAGTACTTTTAGTATTAAATAAGGTGGCAAGAATTTCTAAAGGTTGGATCTCATGGTCA
AGGTCAAAGTGGGGCGAGGCTCGCAGCATAAGTTGTGGGTGAATTTTGGAATAACTTCACTTTTGGTGTATTCGCAGAAG
TGAAACCACACTAGGATCGTGTGACAGGGGCGGGTTTGAATTGAGGCATTAATGAAGAGACAGTCTGTTCATAATACCAA
CAAAGGCTGGGTGCTGCATTAACTTATTGGTTTTAGAAGAGGCTGTCCTGTTTCCACTAAGGTTGGTGCTGCGTAGCTTC
TTGGTTATTGGGTTGGCAAAGATCAGTCTTGAGTGTGTGAGATAGATGCGGCTTCAGGTATTACAATTGGCATGAAACTG
TGGTTAGCCCGCAAATTTCTGGCGTTGGCGTGGGAGCCTGGTTGGTGTGTTGAATTATGGATTTGATTTGGCGTCCTGAT
GCGGCGTCGATTTTACTCAAGTGATGAGACGGCTCATGAGTGGGCGTCTTCAACTGAGACTAAATTAGTCGGAGACTTGT
TAGCTGTGTTTGTTGGTCCACTTCTAAGGTGAAAGTGTCCATTTTAGTTCTTTTGTTGGGAATTATGTAGGAGTCAAATG
AGAGGTCTTTGTAATCTGTATGCATTAAGCTTCAGTATTATCACTGAACTGTCCAAGGCTTTGATGGTTGAAAGGGGTTA
TTAATTTCGTCTATAAGGTATAGGATTTGTAATGATGGCAGGCAATTGTTGCTAAGTAATGGAGGCAGGATGGTTCATAC
TGTTTCTGTGATTGGGGCATCTGTTGCATTAATGTATGTTAGTTTATTAGTCATTATGATGATTATATAAAAACACGGAT
GTGCTGATTAATAGGATAATTAAATGCGTGAGTGGTAGGTATAGTAGTTCTACTATTAGAGGGAGAGATCGTTTTGTAGC
GTTATTTGTGAGGTGAGCCATACAGGAGCAGGTCTAACCTTTGACTCGTCCATGACAAGGGCATTATAATGATTTTACTA
AAGCTAGAGATTGTATGTGGTTGTCAATTGAAGCGAAACTGGTTGGAGGTTCGGTCTTCCTCTTATGGTTGGTATTAGAT
AAAGGGGTTCTTACGTTGGTGTGTGGATTGTGGAGGTGTCCGTTACAACCATTCTGACGGTGAAAATTATTTTGTGTGAG
TGAGCTACCGTTTGAAGAAAAACTCTCGGGATAAAGTATAATGATGATGGTGGTTAAGGAGATTAGGGACCCGAAGATGA
TACGTTGTTTCTGGTAGTATGCATCCGGGTAGTCTGGTAGATGGTGGTATTCCTGCTAAGCTAAGAAGTGTGGGGAGAAG
AAGGTTAGGTTAACTCCGGTGAATATTGAATGCGAGAAGTGTACTTTGCTCATGTTTTGTGTAATATGTAGCCTGTTGGA
GGAACCAATTAGGTTAGTCATTATAATTGCAAATACATATAGATGTCACGTAATGGAAGTCGCTCACGACATGTAAATGA
TATGATGAAGAATAATATCTAAGGATGGTTGCTAGAATAATCCCAGTTAATCCACCAGCAGTAAATGAAAATGAAACAAA
GAACACCAGAGTATGCTTGCTTCTCTTTGATTATTCCTCCGTGGGGTGGCTAGTCAGCTAAACACTTTAATGCCGTTGGG
ATGGCAGTAATCATTGTTGCGGATGAAATAGGCGTGTGTCGTCTATTCCAACTGTGAATATGTGGTGGGCTCATACAATA
AAGCCTAAGACCGATTGAAATCATTATCAGATATCCCTATGTATCAAAGGTCTTTTGTAGGTGTCAGTTTTCGTGTGAGA
TTATTCAAATCAGGTAGGATTAAGATGTATAAACTTCTGGATGGCGAAGAATCAAAATAGGTGTTGGCAGTACAGGATGG
GTCTCCTCCTCTGGCCAGATTAAGGAGAATGAAGTGTTAGGGTTCGGTCCGTTAAGTATTGTATTCACGCTGGTACTGGT
AAGGATAGTAATGTCTCTGGCTAGCCAGCGGACTGATCAAATGAAGAGGTATTTGGTATTGAGATTGGTTTGGGGTTTTA
TATTTGATGATTGTGGTGATGGATTAATGCTTCTAAGATTGAGGTCGCGCCTTGACCAGGTGTAGGGAAAAATGGTTAGG
TCTGGCTTGGTCCTCGCGTGGGCGAGGTTTTCCGGCTAAGTGAATTATCACAGTTCATCCTGTTCTGCCCCAGTTTCTGT
TCAGATGGATGTTATTAGTAAGAGGAATGATGGTGGTAGTAGTCAAAAGCTATATTGTTTATTAAATTGGGAAGGCCATG
TCTGGGGCTCCAATTATTAGGGGAATTAATTAGTTTCGAACCCTCGATTATTCGGCGTATTACTATAAGATTGTATGGTG
GCATGGGCTGTTACGATCACATTGTAAATCTGGTGCGTTTCCTGGTGTTCCAGGGTAACAGTTCTCCTGGTTAGGAGGCT
AAGGAGGTTCCCTACTATTCTATAAGGCCCCAAATAGTAGATATAGGGTGCCAATGTCTTTGTGGTTAGTTAGGTAGGAG
TCAGCGTTTGTGTGGCAAAGTAGATGGCGAGTGTTAGGTGTTAGGCTGTAGACCTATTTATAAGGGTTTGTTCCTTTTCT
TATCAGGCCCGTTGAGTACCGAGCCCGCAAACTTGGAAGGCTAAAAATATAGTCGGTTTTAGTAGATGCGACCTGTTGCT
AGGTGCTTAGCTGTTAACTAAGAGTTTGTAAGTCAAAATTTTCGTCTAGGAAACCTTATCTTAATAAAAGTGTCTTAGTT
GCATTAAGATGAGAGTAAAATCTTTTCAGGTTTCCATGAAATTAAGAAGCCTCTTTTAGGGCTTTGAAGGCCCTTAGTTT
TACATATATCCTAGAGCTATTAGGAGTAAGCTAATAACTAATGGGAGATAAAGGGTAGTATTAAGGACAATGTACAATGA
TACAATGCGCTAAGGGTTCCGGTTGCATGTCAAAAATTAGAATGTACCAAGTGTTTGGCTTCTGCATGTGGCGATTGTGG
GGTGGGGAAGATAAGATGTAGGACTGAATCGGATCTGCAGAATTTTGTCTCTCATGGATGCCACATTCTGATCCTGGTCA
CCCAGCGAAGCGGGATCTTGCTACAGCGCTCCTGCTAATGCAGCGCCATATTTACACATTTGTATGCACAAAGAATATGT
GTGAATGCGCATGTGCAGTATGGTACCGTTGCTTGTCACCCTCTACGGCTTGGTGCCATCTGGCTCATGTACACCTTTAA
AATCTGGCTCAATACGTAACGC
>07f1572d-3e14-4d6d-ac55-4af555bc3d77_Basecall_Alignment_template
TGATTTATTTATGCATGTTGCATGGTTGTACTGGTGCCTATGCCGGCCTAGAGCATGCAAAATATTCCCGCAAAATTGGT
GCGATCTCATCTGTTTTCACCCTGGTGGCTGAAAAAGTTCATGTAATCCGTAACGCCTGCATAACCAGGGCCTCATTATT
CTTTATCTGCCTATACCTACCATGCAACCCGAGGCCGCTATTATGGGTCTTACCTTTACAAAGTGAAACATTGGAGTTAT
TTTGTACTCACGACCACAGCAACTGCATTTGTAGGCTATGTCTTCCCTGAGGACAAATATCTTTCTGAGGGGCAGCAATC
ACAAACCTTCTCTGCCATCCCATACATGTGGGAGGAACACTTGTAAACTGAGTCTGGGGGCTTCTCAATTGTCGCGCCAC
ACTAACCCGGTTTTACCTTTCGCGCTCCCATTACGTATCATAGGTATAAGCATTATACATAGTATTCCCATGACAGGATC
AAACAATCCCAGCAGGGTAACTCAACTCAGACAAAATCCCATTCCACCCTTGCACTGCTTACAAAGACCTGCCGGAGCAC
TATGTGTAACAGTATTACTAACCTCACACTCATATACTAACCTCTTAGGAGACCGGAAAATTTACCCCAGCAAACTCACT
AACCACACCCCACATCAAGCCAGAATGATATTTCTTATTATCCCACGCCATCCTCCGATCTATCCCTAACAAAATGGGGC
TGGGGGTGTGTAATATCATCTGGTCCTCCTTAATATGCCTAGTCCACATCAAATATGGCTCAATACACCGCCCAATCAGT
AAAATCTTATTCCTGATCTTTAATTTACACCATTTCATCCTGACATGGTGGGGTCAACCAGTAGAATCGGCTATTTTAAT
CGTAAATAGCCTCAGTCATTTACTTCCTAATTATGCGACTCTATTCGATCTTGACACCATAGAAAATAAGATATTAAACT
GATAATCCACGTATAAAGAAGGGACCTTTCCCCTATCCCGACTCCCAGAACCGGTTTCATCAGTATTTCTTGATTTAAAC
ACAAACCCCACCCCAAACCAGGAGAACAAGTGATTGCTAATCCCTTAGTAAAGTTTAATCACCTGGCCCTCATAGATAAT
GCAGTGACATGCGTGCTATTATATACTATAAGCTAGTATCACCTCCCCCATGTACGCCGGTGCATTATTTCTCCGACCTC
TCACGAATATCCTGTTCCATTAACTACTATTGATTTTACATACCAGTGAGATAAGCAACCCTGGAATGTAAGATTAATCA
TTACCAACTAACGTGCAAAACCTCCTCACCTTTTCTTTTCTGATACCTCTGGATTTACTCTTTCCAAGCACCTACAGATC
TTCCCTCCTAACTCTTTGGTCACTTAAGAATACCTTTGTTGCCTCGAGATTCAAATATATTCTGTCACAAATAAGTAACT
TATAGTCTACAAGCATTTGGTACTTTTAAAATATTTTCCTTTCAATACATATCCAGTTATGTCTGTATCATGCCTTATAA
ATTGAGGGCATATTAATACGCGGATATGTATATGGTACAGGCAATTACAATGGTATTATTTAATTAATGCTTGATGAACA
TACTACATATATTTCCCACCCAGCACAAAGTTGTACCTTTTACCTTAAGATATTTCATTATATATTTTGTTTTCTACTAA
ACCCCCTTACCCCACAGAACATTAGATTAGCTAACTTTATTCTTATTGAAACCCCTAAATCAAGAGTCAACTAAACTAAG
TTTATTTAGGTAAATTTCTAACTTTTTAATAATAAATTAATTTACTAAATTCTATACTAGGAAAACCTTTTATATTTTAA
ATTTAAGCCACTTATTTATTGTGTAATATTTTTGCCTTACCCCAACATCCCGCTTTTGGGGAGAGCTACTGACCTTGGAG
CTGGCCATTCTTGGCCCGCAAGTGAAGCTATGATCAAGCCAATAAATCCACGCCCATTAGCACAATGATGCCCGTATTGG
CATCCTTCACCCTTATAGCTGATATCCTCTTTAAATCATAGAAGACTTCAATAAAAATACAAGCCAGACATAGTAAGTAT
GCCTTCTTTCCACTTGCCACCTTCATCATATTCTATTAAGGGCGAATCAGCACCACAACTTAATCTCTTCCACAAACATC
AGTGACTTAGCTTTAGTCGACTACTACACTCATATTCTGCTTAACTGCACTATTTGTAACATGGTCTATTATAGATTTCG
CCAAGTATTTTATATTTACGACCCGAAAACAATAAATTGCTAAGTATAATCTTTCTTCATCAATACTAACACTAGTTTCC
TCAAACCTCATTCAACTATTTATGGGATGAGAGGGGTTGGGATCATGTCCTTCTATTAATCGGTAGTAGGCCTGACTAAC
ACAGCTAATGCAAGCCATCATCTACAATAGATCTCGGGGACATCGGCTTTGTTTGTACTAGCGTGAACTGGAACCAATGG
TGCCTCATTGAGCTAAGACCAACTATTTGCACTAAACCATTCAACACAATCCCCTACTAGCCTGGTCTAGCAACCGCTGC
AAATCAACACAATTTGGCATACGCCGCCAATAGAACCCATAGAAGGCCCACCCAGTGTCAGCCCTACTCCACTCCAGCAC
AATAGTTGTAGCCGGCATCTTACTGATCCGCTTCATCCCACAATAGAACCATGAACTCCGCAGACCCTCTGTCTTATGCT
CGGGGCCATCTCCACTTTTATAAGCATAATATCTTCATGACACAAAATGATAAAAATCATTGCCTATCAGCAACCAGTCT
TCGACCTCATAATGTAACCATATTGTAATCAGCAAACCTTGCCTTCCTCACATATACC
>0b2fd103-19e5-49c4-8216-6e87ea1296f2
CATTGGCTTCTTGGTTATTGGGTTGTGGCCAAAAGATCAGTCTTGAAGTGTGAGATAGTGCAGCTTCAATTACAATTGGC
ATGAAGCTGTGGTTAACCCATAGATTTCTGAGCATTGGCGTGAGAGGCCTGGTTGGTGTGTTGAGATTGTAGTTTGATTT
GGCGTCCTGAGTGCGGTGTGATTTTAACTTCTAGTGGCCAGGCTCACTTAAGTGAAGAAACGTCTTGGCTGAGACTAAAA
TTCGAATTGGTGACTTGGTTGGCACAACTATTAGGTGGTCTACTTCTAAAAAGTGAAAGTGTCCATTTTTAGTTCTTTGT
TAGGGTATGTAGGAGTCAAATGAGAGGTGTTTGTAGTTGTGTATTCGCCTTCAGTATCACTGGTGTCCAAGGGCTTTGAT
GGTTAGAAAGGGGTTATTAATTCGTCTATAAGGTATAGGATTTGTAATGATGGGAAGGCAATTGTTACTAGGATAATGGA
GGGCAGGATGGTTCATACTGTTTCTGTGATTGGGGCATCTGTTGTTGCATTCATAGGTACTTTCAGACATGGCTAACCAC
CCTTTAACACCCTTGGTGGTTATTTATGCATGTTGCAGGGCTGTAGTGGTGCCCTATGCAGCCCTGCAACATCACTCTTT
TCACAAGTGAGGCAAAACTGGTGCATCATGTCTGGCCACAATATTATCTGAATTTGGTAGTCCAGTGTTATGGCCAGTAT
AACACACGGATAGTACTGATTAATAGGATAATTATTGGTGCATGGTCATTGGAAGTGTAGTAGTTCTTCTATTAGAGGAG
GATCGTTTTGTAGTGTTATTTGCTTGGGAAATTTAGGCCATCACGGGGCTTAAAAGGTCTAGCCTTTGACTCGTCCCATG
ACAAGGGCGTATAATTTTTACTAAAGCCTGAGAGAGATTGTATGTAGTTTGCTCAATTGGCTTGAAACTGGTTGGAGGAG
AGTTCAATTACTTCTCTCTTATGGTTGGTAGATAAAGGGGTTCTTCGTTGGTGTGTAGTTGTGGAGGTGTCTGTGCAGCC
ATTCTGAGCCGGTGAAAATTATTTTGTGTGGTCGACTTCTCGTTTTGGCTTCTCAGGATAAAAGTATAGTGATGATGGCG
GTTAAGGAGATTAGGGATCCAAAGATGATAGGGTGTTTCATGTTGGTATGCATCGGGTAGTCTGAGTAGCATCGTGGTAT
TCTGCTAAGCTAAAGTGTTGGGGGAAGAAGGGTGGGTGCTCCGATGAATGTTAGTACGAAGTGTACTTTGCTCCATGTTT
TGTGTAGTATGTAGCCTGTTAGGAGGGGGTAGTGGTTAGTCGGCTATAATTGCAAATACTGCTCCTATAATTAATGCGTA
GTGGAAGTGTGCTACGACATAATAAGTGTCGTGAAGAATAATGTCACAAGGATGAGTTTTGCTAGGATAAT
>0f73c9b6-e904-4a4c-822e-3a73308dccf7
ATTGCACAGCAAGTGCCAGGTACTGCTGGTGCTATATAAATGTTTGTTAATAATAATAATAATAATAATAATAATAATAA
TAATACACTGTGCTGTCAGCCTTTCACTGAGATAATAACCTTTTGCTACTGTTCTGATTCTGACGATGAATTCCATTCAT
ATTCTTCAGAGTGTAAATCCTGGGAGACAATGAGCTTTATGTGACTGCGAAATAACTTTAGCAAAGAGTTGCATGTGCTC
AATGCCTTTGTAGCATTTGGCGATCTCATTTTTATAAAGGTTTCTAATTACAAAATATAATAAAGAACTTTGATCTTTGA
ACATCGGTCATGAAGGTACTCAATTAGCAGATTTGTTCATTCGCACAAACATTTTCTTACACAGATGATCAAATTGTGCA
ATGTGACAGGAATATTTGAAAGGGCATGTTTTGGTTTTCATTGCATCAAAGACTCTGGTTAACAAAATTAATACTAAGGG
ACACTGGCACTTCCTGGTTTACTGGATTTTATTAAAGGCCACCATTGTGACGAGTGGGATCACAGGGATCCAAATAGCCA
CCCCAGCTTATACCGCCGTCGCCAGTCTACCTTGTGAGAAGAAATGATAGATCAAACAACACCTTACGGCTAACCACGTC
AGGTCAAGGGGTGCAAAGCAATAAAGTGGAAAGAAATGGGCTACATTCCACCACAGCACAGGAAACACTAAAAGTTAAAA
TGAAAAAAAAGAACAAAGTTGGTTTAGTACAGTAAACTCGGACATAATATCAAGTTGAAATAGGCTCTGAGCGTGTACAC
ACCGCCCGTCCTCTATTAAGTTAAAAGGAGGCAGAATTAGTAACATGGTGACATACTGGAAAGTGTGGCAGAGCAAAATG
TAACTATTATAAAGCCCTCAGCCTACGCCTGAACAATGTTAACCATTTAACCATTTTGAACCACAAAACTAGCCCGTTGC
CACAACCTAAATCAATTCATGAACCCAAAACATTTTTAAACTGAGTATAGGAGATAGAAAAAAAGAACCCCCAGAGTATA
GAGACAGTACCGCAAGGAAAGTTTAAAACACCAAGTTAAACTGAAGCAAGACAGGCCCTTGTACCTTTTGAATAATGGTT
TAACTAGTCCAAACAAACTAAAAAGAACTAAGCTTCTTGCGAAATCAAGTGAGCTACTTATAAAGCGTGCAAGAAAGAAT
TCGGCTCTGTGTAAAAGAGTGAAAGACTGATAAGTAGAAATGAAACATAGACAGAGATAGCTGGTTACTTGATAGCGAAT
CTAAGTTCCACCTTAAGCACCAGCCACCAAACAAAGAGAAATGAGGCTTAAAAGAGATGTTGTAGGGAACAGCCTATTAA
ACAGGAAACAACCTATCACAAGAGGAAAAAAAAATTGCGTCGGCCGTAGGCCTTCAAGCAGCAAAG
>a1034b95-153a-4e23-b2e2-5c00cf702e09
TGCCATTATAGGACTTAGCGTCCTCAGTGGCCTTAAAGATTTGGTCATAAGCTTACTGTGCTTAACTCTAAATTACGCAC
GGTATCAGCGCACCAGTGAAAATGCCCTAAAACAGCCACTAAAGGCTGGCATCAGGCACACCAAAGTGGCCCAAGATGCC
TTGCCTGCGCCCGCCCCAAATTTTTTAGCAGTGATTAACATTAAGCCATAAGTGAAAGCTTGAGCTTAGCTATAGAAACA
CGGCCGGTCAATTTAAATTGCCAGCCACCCATGATTGAACAAATCTAGGCCAAAGTAAAAAAGAGATCCAGCGGTAAAAG
TAACTAAGCTTATGCATCTTCACTTGGCAAGAAAAAACTAAGATGAGTTGTAAAAAAATGCACACTTACACAAACCACCA
CATGAAGATGTCTTGGGAACAAGAATCAAGAAGTTGAACTTACTAAAGTTAAGAAACAAACTGGGATTAGATACCCCACT
ATAGCAACCTAAACATCAGCACCTAAACCTTTAATGATGTAGGGACTACCAGTAAAATGCTAGAAACCTAAAGACTTGGC
CGGTGCTCCAAAGCCCCTAAGGAGCCTGTTCTATAATTGATGATCCACAATAAACCTTACCACTTTTAGCTCCCAGCTTA
TATACGCCGTCGCAAGAGTCTACCTTGTGAAAGAAATAAATGAATCAACAGCACTACAGCTAACACGTCAGGTCAAGGTG
CAGCCAATAAAGTGGAAAGAAATGGGCTATTCCCACACCACAACTGAAACACTAAAGTTAAAATGAAAAAGAACAAGAAG
GTGGATTTAGTAGTAGCTCGAACATAATATCAAGTTGGAAAATAGGCTCTGAAGCGTGTACACACAGCCGTCACCCTCCT
ATTAAGTTAAAGGAGGCAAATTAAAATGACATGGTAAGCATACTGGAAAGTGTGCTTGGAAACAAAATAGCCGAAAGCAA
TTATAAAGCCCTCAGCCTACGCCTGAACAATGTTAACCATTTAACCATTTTAGACCACAAAACAGCCCGGTGCCTTACAA
CCTAAATGGTCATGAACCCAAAACATTTTTTAAACTGAGTATAGGAGATAGAAAAGAACCCCAGAGCTATGAAACTGAGT
ACCAGCAAGGGAAAATTTAAAACACCAAGTTAAACTGAAGCAAAGACAGGCCTTGTACCTTTTGAATGGTTTAACTATTA
GTCAAACAAGCTAAAAGAACTAAGCTTCTTGCGAAATCAAGTGAGGCTACTTATGAAGCATTGCAAAGGAAAGAATTCAG
CTCTGTGGCAAAATGAAAGACTGATAAGTAAGAGGCGAGAAACCTACGAACATGAAGATAGCTGGTTACTTATTAAGCGA
ATCCTCAGTTCCCACCTTAACCCACCCAGCCCACCAAACAAGAGAAATGAGGGGCTTAAGAGATATTTAATAAGGGTACA
GCCCTATTAAAACGAAACAACCTATGCAAGAGGAAAAAAATTACCACGTCGACCCGTGGGCCTTTCCAAGCTAACCACCA
AAATATAAAGCGTTAAAATGAAAATCAACACCAATAACTTTTTTAATCCTAAACAACAATAAGTTATATTATAACACTAT
AATAGAATTAATGTTAAAATGAGTAACAAGAAAAGATTTCTCAATGCATCTCGTGTAGCCAGACCAGATGATCTACTGGC
CATTATGCAGTATTGATATTACACAACAAGCAACAATATTAACCTAACTGTTAACCCCAACACGAATGCATCAAGGAAAG
ATTAAACCCACCAGAAGAGACCGGCAATGCCAGCCCGACTGTTTACCAAAACCATAATCTTTAGCCAGCAAGTATTTAAA
AGCCTCCTGCCCAGTGAAGATTAAGCGACACGATTATTCTGACCATGCAAGGTAGTGTAATCAATTGTCTCCTAAGTGAA
GACTAGTATGAGCGGAGGAACGAGGGCTAAACTGTCCTGGCCAAAATCAGTGAAATTGATCCCCTTGTGCAAAAGCAAGG
ATGAGACCATAAGACGATAAGACCCCATGGGCCCAAACACTAAAGTCAATTACACACATTGAATTCACCAGAAACAAAGT
CAAAAAATGACCAGCCCTCTGTTTTTTGTTGGCTGGGGCTGACCTCGAACAAAAAAAACTTCGGGAAACCTTGTTTAGAC
CAACAAGTCAAAACATAAACTATGACAATATTATTGAGAATTGAACCAAGTTACCCCAGGGATAACAAGCTAACCCCTTC
AAAGAGCCCCATGTCGACAAGAGGGAGATTCACGACCTCGATGTTGGATCAGGACATCCCTAATTAACATACTAAGGAGT
TCATTTGTTCCAATGATGATTAACAGTCCCTCGTGATCTGAGTTCAGACCGGAGCAATCCAGGTCGGTTTCTATCTATGA
CATACTCTTTCCAGTACGAAAAGGACCGAAACAGTAGGGCATAACCACAAGCAACCCTGCCTTAATTAATGAAACAAAAT
AAATTAATTAACAGAAGGATACACCGCCTGGAAACCAGAGGCTGGTAGCAAAACCTGGATATGCTAAAGACTTAAGCACT
TTATACAGAGGTTCAACTCCTCTCGCCAACAATGCCACCTTTATTAACCTGACTAGTCGACCGGCTCATGTTTACATTAT
CCCCATCCTAATTGCAGTAGCATTCTTAACATTAGGCGAAGGTTCTTGGATACATACAACTACGAAAAGGCCCAAACATA
GTAGCAGGCCCAAGGGGGTCTCCAACCCATTGCAGATGGCTGAAACTGTTATAAAGAGCCAGTGCTGACCCATATGCCTC
CCTACACTATTCATTTTGGCCCCAATCTTAGCACTGTCCTTATTTATTATACTATGGTCACACTTTCAGTACCATTTCCA
TTAATAGACATAAACCTAGGCCACACTATAATCATACTGCATGCTTTTCAAGCATGGCAGTATACGATCCTATGGTCAAG
TTGATCCTCTAACTCTAAATATGCCCTCATAGGGGCCATCAAGCTGTAGCACAAATTATCTCTTACGAGGTCACTGGGAA
TCATTATTTTATCCACACGTCTTATTAGCGGGGGAGTTACGAATTCAAACCTAAACACCACACAGAACAATATGGCTCTT
AATAGCATCCTGACCGATAATAATAATATGATTAACATCTGCCACTTGCAGAAACAAATAGAGCCCCATTCGACCCTAAC
AGAGAGTCTGAACTGATACTCTGGATTTTAGCGTAGAATATTCAGCAGGCCCATTTGCCTTATTTTCCTAGCAGAATATT
TAACATTATGATAATAAACTGGCATGTCATGCATCATATTTATAGAAGCAGGGCATGACATAATACCAGAACTATTCACC
ATAAATATCGTAATAAAACAACTATCCTAATAATCTGATTCACCTTGAGTCCGGGCCTCCTACTTACATTTTGATATGAC
CAGCTCATGCATCTTCTGTAAACTTCCTCCCAATCACCCTGGCGCTATGCTGACGCATCCATCACCCTGTCAGGGCTTGC
CCTGCGGTTTGGACTGTGCCGGGGTGATTTGGGAGGCAAGCCCGGGTATAAAGTCAGATGACCAGAGACGAATTGTTTGT
CGCGATATTTATGATGAGGCGGTAATGCCCTAATTTAAACTGGAAGTATGATGCTAGTGTTCCATCCTTAATGTGGCGGC
GCCGACTAACCAGGCAATGAGCTCGCGGCGTTAATCCCTTGTCAGACCCTGATGAACTCGGCCCTACCGTGGCTGATGGC
TCATATTGTCCGGTCGGTGTGCTCGACAATATTATTGAACGGCCCCAGAGTTTAATTTATAAATTGTGGATAAATAATGT
TCAGCTTGTTTCGTAATAGTTTGATAACTTTACATGATTAACTTTGGGCTGACAGGCTCAACTTGATCATAGAGATGTAT
ACATAGCAATCCAGTATTGACTTCAGGTTCCTTCGACCAATGAAATGGTTTCATAATACTAAATAAGAGACCCGGTGCTG
GAGACTTCATAACAATTGAGGCGCTAACAACGCACTAATGCTATAATGGTTCGAGCCATCTGGCATAGTTGAACTACGAA
TTTTCATGGTGTATAACGTCAAACGCTGGATTCACAGCTAATGTTAAATCTTGGAACGAGGATATGTATAAACAGTCAGG
TGGCAAAAGGTATTCTGTGCTAAAGATAACTTAATCGATTTTTCCGCCAGCCGCGGCGTGTGTCTGTTAATTATTTTTGT
TTCATTAATTAAAGTGCTGTTCATTGAAAATTCTCATAGTAAACCGACACGGACCGATCTGTTTCAGATGCGTAGGCTCA
TTGAACAAACCCGAGCAGCGGCATATCTTGTTGCTCGTATGTGAAAGGTTATTGATATCCCTGATTTCCGAATTCTTACC
CATGTTTTGACTTTCGTTGATAAACAACGTTGCCAATAGACGACTTGTTCTGTTAATTCAATGTGACAGTGTTTGATGAA
TATGTATGATGGCTAACTTTCAATTCACTGATTTGGGAGACAGTTAATATCGTTTCTCCGTTCGCTTTTAGTCTTTCGTT
GAGAGACACGATTATGGTCGGCTCTGGTGGCTCACTGGATTTAATGCGCGGTTGGCTTCGTTTTGATCGGTTCATATTAT
GATAATTATCTTTCCTTGATGCAGCTTCTTAATGTGGCTGAACCAGGTGTGATTATCAGCTGCGCTTTCTTTTGTTACTG
ACCAATTCTATTATGGTGGGCCAGCAATATAACGATATTCAGGGCTGAACAAAAAAGGATAGTGACGGTATTGATACGCT
TTGCTATTTGAACGAGGCCGACCATTATTTTCCTCTTTGCATGAGCTGGGCACCATGTTTGCAACTATTAATGGCCAAAC
CTGTTCTGCCCCATTTATTGAGCTTGAACAGTTAAAACCAGACATTTAGCTGATAAATAATATTGTTCGCCCTTTTCGCT
GCTTTTGCCGAGCAATTCTTTTAACTGGCGCTGTAACTTTCTTATTTCGGTAACAGTTCGATTTCGGACTATTATTCAAA
AGGTGTCTTTGCTTTCGGTTAACTGATTGTTCGCTTTCCGTACCTATATAACTCTGGTAACTATCTTTCAAGCCGCGAGG
ACGTGTTTTGGCAATGATTAATGTTGGCGTGTTCGGAAGGGCTATAATGGCCCCATTTTGTTTCAACGCACTTTCGGTAA
TATCTTACGTTTTGCTCACGGAAGATTGACGTGTGACTTCGGCTTTGATGTCACTAATTCGGTTCTGCTAATTTTAACTT
CCGAATATTTCCCCGGTGTGACGAATAACAACGCTGTTTTGTTCTTTCTTTAAAGGCTTCCGACGACGGCTGGGAACATG
ACGAATTTGTTGATGATCGTGATGCTGAACTTCCTCGAACGCCGTCGAAATGTTGTCCCCTGAGCGGCTCGTCGCTGTTT
GGAATACTTCGATGAACAGCGCTCAATTATCAACTTGTGAAGTTCAGCGGTTCAGATTTTATCTTTCGTATTGTTTGTAT
GGTGACTAACTCATCTTAGTTTTTTCTTGGTTAGTAATGAGCGCAATTACGCCGTTTTGACTGGGTAACGACTTCAACTT
CGGCTCTTATGGCTTGTCGACGATACTGCTTGACGCTGGAGCGATGACTTTGGTATCTTGGCTGCACTTTGTCCTTGTCT
TTGTTTTAGGGCATTTCACTGGTGACAGCGTACTTTGCGTATTGGGAGTTAGCTAATGTGGTTATGATAAATAGATACTG
GTACGCTGTCATCGGCTACGTAATGGCA
>b1000d23-4f3f-42aa-b74e-a9597e9fc1eb
TAGACCAAAGAATACAACTATTTCCAGTTGGATTTTTACCCGACTGGCATAGAAGCTAAATATCCCATTCAGTACATATA
TTCATTTCACAAAGAACTTGCCCAAACTAAACTGCTACGGTTTACGATTCTAAAACCCCTTGCTCTGTAAAAGTCCTATA
AAATCAGTGAAATTACTCTTGAGTAAGTGTTTCAGAACTGTAGCCGTTGTGTTGCTTTTTCCAATAAAACTGTAATTTGT
TCTATTCTTGCTTTGTTTGTTCTAGTCTTGTTAACTCTTGCTTTGATTAAATGACAAAGGCCACTTTACTTAGGCAATGA
AGTACTGAGTTGTTGTAGTTTGAGCCACAATCCCAAGTGGGATCTGCACAGGATTCACGTGGGTTCCGTGTGGCATAATG
TGCCTTCAATGGACATAGGGTGTTTCATGTTAATTATGCATCCGGAGTAGTCTGAGTAGCATCGTGTTATTCCTGCTAAG
CCTAAAGTGTTGGGGAAGAAGGTTAGGTTAACTCCGATGAATGTTAGTGCGAAGTGTACTTTTGCTCATGTTTTGTGTAG
TATGTAGCCTGTTAGGAGGGGAATCCAGTGGGTTGAATCGGCTATAATTGCAAATACTGCTCCTATAGTTGGTACGTAGT
GGAAGTGTGCTACATTTATAGCCAAGTGTCGTGAAGAATAATGTCTAAGGATGAGTTGCTAGGATAATCCAGTTAATCCG
CCAACAGTAAATAAGAAAAATAAACCGAAGGGCTCAAGTATGCTTCTCATTTGATTATTCCTCCGTAAAATTGGCTAGTC
AGCTAAACACTTTAATGCCCGTTGGGATAGCAATAATCATTATTCTTGGATATAAAGTAGGCGCGTGTGTCTCACGACGT
CTATTCAACTGTGAATATATGGTGGGCTCGTACAATAAAGCCTAAGAACCCGATTGAAATCATTGCTCCAGACTATCCTT
ATGTATCCAAAAGGTTATTTTGTGAGTAATCAGTTACTACGTGAGATTATTCCAAATCGGGCAGGATTAAGATCTAAACT
TCTGGATGGCCGAAGAATCAAAATAGGTGTTGGTACAGGATAGGGTCTCCTCTCCTGATGGGTCAAGGAGCAAGTGTTGA
GGTTCGGTCTGTTATAAGTATTGTAATTCCTGCAGCTAGTACTGGTAAGATAGGAGTAGTAATATGGCTGTGACAAGTAC
TGATCAAATGAATAAGTATATTGAGATTGGTTTGGGGTTTTATGTTGATGATTGTGGTAGTAAGTTAATCTAACCCCTAA
GACTGAGGATCATGGCCAGGTGTAGGGAAAAATAGTTAGAGTCACACTTGGTCCTGCGTGGGCGAGGTTTCCGGCTAGAA
GGCGAATTATACGGTTCATCTGTTCCCTGCCCCAGTTTCTGTTCAGGCGGATGTTAGTATTAAAGGAATGATGGTGGGAG
TGGTCAAAACATGTTGTTTATTGTTGGGAAGGCCATGTCTGGGGCTCCCAATTATTGAAATTAGTCAGTTTCAGAGCCCT
CCGATTATTACCGGCATTACTATGAAAAGATTGTATGGTGAAAGCATTGCGATCACATTGTAAATCTGGTAAGTTTCTAA
GAAGTGTTCCAGGTAGCTTAGCTCTCCTCAGTTAGGAGGAGGGGGCTAGGGAGGTTCCTATTCCTGCTCAGGCCCCAAAT
AGTAGATATAGGGTGCCAATGTCTTTGTGGTTGGATTGAGTAAGTCAGCGTTTGTGGCAAAGATAAGATGGCCGAGTGTT
GGAGG
>29c5bb0c-2829-4662-aeee-b455d0078d82
TTCTGGTAGCAGTCGCCCATTCCTTTGTTTGGCCTAAATTGCCCTCCTCTTACCCTTGCCAGAGCCGCACAATCAAACGT
CCCGCCACGCAACCATGGTATGAACCTCTAATGTAGCTCTGACACTGGGGCTATGAATGAACTCAGGGGGCTGGGTGGGC
TGAATGGAGGTTAGTTCAATAAAGACAATTAACCCGGCAGTGTCATGGTATAACCCCATGACTCCTAATGCCACCATCTT
ATTTAATCTGAGCAGCTTTTTATAAACATGACAAGGCTATCATTACCGCTCACACACTTGTCTCCGCCTTGGCCTGCCTG
GGAGACATAATACTAACCCTCTTTCTAATGCTAACAGCTTGGGCCGCAGAACAACAATCCATTACTCTTTTCTGCCTTAA
TAATACTACCCAGCACTTTCGCCTGCGGGAGCGAAACTGGAGCCTATCTTTACTTGTAACCACAACTCGAACACGGATCA
AACAGCATAAATAACTTAAATCTTCTGTGCTAAAATTATTATTCCGACAATTTCCCCTTCTCCCTCAATGATCACTCCCT
ATCAAACCCCCAAATCCATGAATAAACTTTGTCATGCTGCAGCCTACTAATCTCCACCACTAGTCTAACCTCAGCAAACC
ACAAATTAACACGGGTGAAAGTTCTCCTGGCCCTTAAGGCTAGACCATATTTCCTCCCATTGTGGTCTTAGCAGCATGAC
TGCTGCCTCTAATAGCGTTGGCAAACCAAAACTCTCAAAGAGAACACGCATGAGCAACAAGCTATTCTTAATTACCCTAC
TTGGCTCCTGCAGGCCTTCCTATTAGGAGTTTTTGTCTGCAGACCTGGCACTATTTTTAG
>f7a160c6-13cd-4ba9-bb3a-0989dbdc4108_Basecall_Alignment_template:1D_001:template
ACATGCTTCGTTCGGTGCATTATTGCCTCCTACTGTTCATTTTAGCCCCAATCTTAGCACTGTCATATCTATTATACTAT
GGTCCTCTTTCAATACCATTTCCGTGTGGACATAAACCTGAGCCTACTAATCATACTAGCACTTTCAAACGCAGCAGTTT
ACGATCCTATGATCAGGCGCAGTCCTCTAATTCTAAATAACCCGCCTCATAGGGGCCATCGAGCCATAGCACAAACTATC
TCTTCTGAGGTCACACTGAGATCATTGGCATCACAATCTTTATTAAACAGGATTTACAATTCAAACCTAAATACCACACA
AACCAATATGTCTTAATAACATCTGACCGATAATAATAATGACTAACATCTACCCTTGCAGAAACAAACCGGGCCCCATT
CGACCTAACAGAGTCTGAACTGTCTCTGGTTTAACGTAGAATATTCAGCAGGCCCATTTGCCTTATTTTTCTAACGATCA
TTAACATTATGATAATAAACACAGCATCGCCATCATATTTATAAACCCAGGGCATGACATAATATAGAACTATTCACCAT
AAATATCATAATAAACAACTATCCTAACAATCTGATTCCTATGAGTCGGACTCCTACGATTTGATATGACCAGCTCATAC
ATCTTCTATGAAAAACTTCCTCCCAATCACCTGGCACTGTGCCTTTGACTATCCATACCTATCACCCTATCAGGGCTGCC
CCGCAGATTTGGACATGTGCCTGAATAAAGTCTTTTGATAAGTGAATTAAAAGTTTAAACCCTTTCATCTCCTAGAAAAA
TGGGAATTGAACCCAAACATTAGAGACCAAAACTCATAATACCCCATCATACTGTTTCTATAGTAGAATCAGCTAAAAAC
TGCAGGCTCATGCCCAAAATGTTGGTTAAACCCTCTTTACTAATGCACCTCCATCATATCTCTTGTACTGATGCCCACTC
TCTAAGCACTATTATCACAATATCAGTTACCATTGAATCTTACGCCTGGGCGGGTTAGAGATTAATATACTATCTATATT
ACTAATCTCAAAGAACATCACCCATGACGTAAAACCACCATGAAATATTTTCTATTTAAGCCACCACTTCAGCCATGCTG
ATCTTACGCGGCGCTATCAATGCTGGCAAACCACCCAGTGAGACATTTCACTACTAACACCTCAACGCAATAGTGATATT
AACGCTGGCTGTATAAAACTAGGCAGCCTTCACTTCTGATTACCAGGGTGTCACTAGAACAGCCAACTCAGTCATATTAA
TTATCAACATGACGAAACTGGCCCCTAGCTATCGTGTCTACTACACAACTGTTAAATCACCACCTGCTGACGGGCCTCGA
TTCTTTTGTCTGTGGTAGTTGGGGGTGGGAGAGATGAACAATTACAAATTCAAAATTATAGCATACTCCTCAATAAGCCC
ATATGGGGTGAGTCATTATAATCATACCAAAAGCCCCGACCTATCACTATTGTACATATACTATATATTATGATAAACCT
CTAATATTCTTAATTATCATTTCACCACCTATTAAACTGACCAGCACCAACACAAAACAATCATTCCCCTAATAATCCTG
ATGGGCTGGCCTGCTTTCAATAAGTACAATACCACCTATAACAGGATTTTACCCAAATAATTAATTCACAAGAACTAATT
AACCAACACCAAACACAAATAGCACTCTAAACTATATCCACCTGCTAAACCTCTTAACATCGCCTAGTACTCAATATTTC
TAACACTTTTAAACACCTCAATGCGACAAAACTGAAACCAAACCATCACCACATTTGCCTCCATAACTCTTCTATCATAA
TACTCCTTATCACCCCATTAGTTATTAGCTTATTCTAAGAAATTTAGGATATCATTAAATGAACTAAATGCTAAAAACTC
TCTCTTAATTTTCTGAAACCTGAAAATTTTACTCTCATCATTTTAATGCAACTAAGACACTTTTATTAAGATAGGCTTCT
AGACGAGCAGGCCTGATCCTGCAAACTCTTAGTTAACGGCTAAACACCTAAACCAACAGGCTTCATCTACTAAGCCGGAC
TATATTTTGTACTTTCCCAAGTTTGCAGCTCAGTATATGAACCTGATAGAAAGATAAACCCTTATAAATAGGTCTAACCT
AACGCTTAACACTTTCGGCCATCTTATCTTTGCCACTAGCTGACTCTCAACTAACCACAAAACATTACTATCTACTATTT
GGGGCCTGAGCAGACAATGGAACCTCCATAGCCTCTAATCGAGGAGAATAGCTACCCTGGAACACTTCTGAAACGACCAG
ATTTACAATGTGTCGTAACATATCTTTCACCATAATCTTTCATAGTAATGCGGTAATAATCGGAGGTTCGGAAACTGACT
AATTCCCAATAATTGGAGCCCCAGACATAGCCTTCCACGAATAAACAACATATGCTTTGACTACTCCACCATCATTCCTT
TTACTATAACATCCATACGAACAAACTGGGGCAAAACAGGATGAACCATTATACCACCTCTGGCGAGCCTATTACGCAGG
ACCAAGTGTAGACTTAACCATTTCCCTACACCTGGCGGCGTATCACTCAGTCTTAGAAGTGCTATCACCACAATCATCAA
CATAAAACTAAACCATCTATTGAATACCTCTATCATTTGATCAATTTTCGTCACAATATATTACTACTCTATCTTTACCA
GTACTAGCTGCAGGAATTACAATACTTATAACAGACCGGAACCTCAACACTTCATTCTTTGACCCATCAGGAGGAGACCT
ATCCTGTAACACCTATTTTGATTCTTGACCATCCAGAAGTTTAAATCTTAATCCTGCCAGATTTAGAATAATCTCCTGTA
ATGACTTGATTACTCAAGCAAATAACCTTTGGACATAAGGATAGTCAGTAATATTTCAATCAGGTTCTTAGGCTTTATTG
TATGAGCCACCATATATTCACAGTTAGAATAGAGCGTAATTTTGCAGCCTACTTTACATCCATAACAATGATTATTGCCA
TCTAGCAGGCATTAAGTGTTTAGCTTATTAGCCACCACTACGGAGGAATAATCAAATAGAAACAAGCATACTCTGAGCCC
TCGGTTTTATTTCTTATTTACTGTTGGCCGGATTCTTAGTTATCTAGCAAACTCATCCTTAGACATTATTCTTCGACCTT
ATTATGTCGTAGCACACTCCACCCTCATTACTATCTGTAGAACAGTATTTACAGTAGCGGACTAACCACTTCAGTTCCCC
TCTAACGGGCTACATACTACACAAACATGAGCAAAAGTACACCCTTTCTTTTATTCGCCGGATCTAACCTTCTTCCCAAC
ACTTCTTAGGCTTAGCAGGAATACCACGATGCTACTCCAGACTACCGGATCATAACATGAAACACCTATCATCTTGGATC
CTAAATCTCTTAACCGCCATCCTCATTATACTCTTTATCCTCTGAGCTTTTCTTCAAAGCAGTCGACCACACAAAATAAT
TTTCACCCGGCTCAGAATGGTTACTGAACACCCTCCACAACTACACCAGCGAAGAACCCCTTTATCTACCAACCATAAGG
AAGAATTGAACCTCTCCAACTAGTTTTCAAGTAATTAAACAACCACATACAATCTCTCTCAGGGCTTTATTAAAAATTAT
CGTCCTTGTCATAGACCCGAGTCAAAACTAAACCCTTTAAACCCGCATAATACCTACAAATAGCACTACAAAGCATCTCT
CCTCCTAATAGAAGAACTACTACACTTCCGACCATGCACTATGTATTATCTATTAATCAGCACATCCGTGTGTTATATAA
TTACCATAACACTGACTACCGACTAACACACATTGGGTACTTTCAGACCTTAACAACCGCATTATACCCTTGGTGGTTAT
TTATACATGTTGCAAGTGCATAGAACTGTACAACATGTAAATAACCACCAAGTGTTAAAGTGATTCTCATGTCTAATACA
TGAGCTCAACAGATGCCCAATCTGACAGTATGAACCTCCTGCCTCCATTATCTAATGATTGCCTTCCCATCATTACAAAT
CCTATACCTTATAGACGAAATTAATAACCCCTTTCTAACCATCAAAGCCCTTGGACACCAGTGATACAAACTCTGAATAC
AGCTTCTAAACACCTCTCATTTGACTCTACATAATTCAACAAAAGTAAAATGGACACTTTAAGCCTTTTAAGTAGACCAC
GAATAGTTGTGCCAACCAAGTCACCAATTCAGATTTTAGTCTCGGCGAAGGCGTTCTCCACTTATAGACCATCCGTCACT
AAGGTTAAATAAACACCGTACCAGGACGCCTAAATCAAACCTAATCTCAACACAACCAGGCCTCTTCTGACCAATGCTCA
AGAAATTCTTGAGGTAACCACAGCTTCATATAGTGTAGTGAAGCGTGCCATCTCACCGCCAGACTGATCTTTGTACAACC
CAATAACCAAGTAATACAACCTGTACTGAGTGGAAACAGACAACCTCTTCCCAACCAAAGCTAATAGCACCAACCTTTTA
GCTGGAGACAGAATAGTTGTTCCCTTAGTTAATACCTCAACTAAACCCGGCCCCTGATTGTCAACAATAATCTAGTGTAG
CTCCCTTGGCGTATCACCAAAAGTGAAGCTATTCAAATCTCTACTCCACAACTTTATGCTCTGAGCCTCGTCCCATATGA
CATTGACCATGATCCCAAACCTTTTGAAATTTTGCCTCCTTATTTATAAAGTACCTCTTATATGACTGGCTGTAATACTT
CCAACCGTATTATTTTAGCCCCAACCAACACCTTGT
>fbebd74e-0f84-4d51-9c45-2de273ea02ac_Basecall_Alignment_template:1D_000:template
AAAGTATTGCACAATAAATAAGGGTTTAAATTTAAAAATATAAAGTTTTCCGTAAATTCTGTACATTCATTAATTATTAA
AAAGTTGGGAAAAAGTTTCTGAACAAAATGGTTCCCAGTTGACTCTTGGTTTAGGGGTTTAACAAGAATAAGTTATTAAT
CTAATGTTCGTGGGGAATGAAGTTTAAGTAGAAAAACAAAGTATATATTAAATATTTTAAAAGGTAAAAGGTAACAACTT
TTGTTAAAGGGAAATATATGTAGTATTATCTAAACAAGCAATTAATTAAATAATACCATTGTAATTACCTGTACGTTACA
TCCGTGCATTAATATGCCGACCTATACAAGATGATACAGACATAACTGGATATGTGGTTGAAGAAAATATTTTTAAAAGT
ACTTAAATGTATGAACTATAGTTACTTATTTGTGACAGAATATGTCTTTGAATCTAGAGTGCAACCAAAGGTATTCTTAA
GATCAAAGAGTTCGCGAGAGGAAGATCCGTAGGTATGAAAGAGTAACCAAGAGGTATCGTGAAAAGTATGTAGGTAGAGT
CATTATGCACGTGAAGCTAGTAATGATTAATCTTGTTCAAGGGTTGCTTATCTCTCACTAGTATATAAAATCAATAATAA
TTAATGGAACAGAAATTCATTGAGGTCGAGAAATAATGCCGATGTACATGGGGTGGTGGGACATACTGGCGTATAGTATA
TATAATAAAGCGGCGTGCGCCTGCATTTATAGTTAAATATAACGGTGGCTTTCAAGCGGCTATTCCAGTTGAGTCTTGGT
GAGAATAATGACTTATGCTCTTTCTGTTTGGTCTTTGTTTGTTTTGGCTTGTTGGTAAACTTCTAATCCTTAGCCTTATT
ATGTAGAGGGTGTTAGGGCTTCTGATGGCTTCTCTGCTTTCTGTTGGTGGGGGTTTGGTTAGTATTAGTAGTTCTTTTGT
CTGTTATCTTGTTTTGATTTATTGGTGGTAGGTTAGTAGTGTTTACCTATTCTGTTGCTTTAGCTGCTGATTTTATCCTG
AGGCCTGGGAGTAGCAGCTCAGTTGCTAATTAATCTTGTAGTTTTGTCTTTGTTGGTTTTGATTTTGGTCTGGGTTTCTT
GAGGTGGAGCAAAAGGGGTGGGGAACAATTGATTTGGTGGTATCTCTTTGATTGGGGAGATTTGGGGTGCGATTTGTATG
ATTTTGATTATACTGTGCTTGGTCTCTGGTTGGGTGTTGTTGGTAGCCTTGTTTGTTGTTTAGAGTTGACTCGAGTCAAT
CTCGGGGCTCGATGCTTGAGGCCGGTTAGGGGTGGGCAAGTTTGATCTTGGTAGCTTTGTAGCAGTGGATTGGCTCGTGG
CTGATTAGACTAATTCGGTTTAAATATTAGAGCACTATTGGAATTATGTGAGGCTTATTAACAAATTCTCGTGTGTTTGT
TATTTGTAGGGCTATTAGGTGGATTGATTTGCTGTATTCGTGGTTAAAATATGCATGTATAATGAGTAGCAGGCTGTTAG
TACTACACCAGTGCCTGTAAGAAGGATTGTGGGTGAAATCAGTTGAACATGCCGTAATAATTAATAGTTCTCCTACTAGA
TTAATTGTTGGAGAGCTATGTTCAATAGGTTAAATAAGTCATCATGAAACAGGTATGATTAGTTGTTTGTATACCGGCTA
AAAGTAGTGTTCGGTTGTTGATCATTTCGTGAATTTAAAAGTTGGACAGACAGAATAGTGCTGAGAAACAAGACCGTGGG
CTACTAATGAATGGCCCCAGTTAGGCTTCATTCTGTGTGGATTAGGGAGGCTGCTGTGCAGACCCATGTGGCTTACTGGC
GATAGGAGATAAGAGACTTTAGGTCTGTTTGTGGAGGCAGATGAGGCTTGTTATAATTACCCCCATAAAGACCAGGCAAT
AAGCGGGAGGGCATGGTTTTGTTATTGGGGTGAGCATGGTGACAGTGTGGATAATGCAGTATCCTCTAGTTTAGCAAGTG
CGGCTAAAACCATTGAGCTGGCTGATTGGTGCTTCTACATGGGCTTTGGTAGTCTATGGGTATTTTCGACGTTCACGGGC
AGCGGTTACCACAGTGAACCACCAGAAGGTGAACAAGCGCCTTACGCCGGGGTGAGGCGACCCAAACAGGCGTGTCGGGA
GCGGGACCATGGGCGAACGGGCAGCACCATCGGGCGGCACAACAGGCGTGCAGCGAACCCCGCTGAGCTAAACCCACAAG
GCACGAGGCGGGACACAGACATGGCGCCTGAGAATAGCAAGCCATAAGGCACACAAGATGCCCACACAAGGGAAATGGGA
AGGGAGGGGAGGAAAGAGAACAGGCTGACGGCACACACAGCCGGACCATGGCGGGACACAATGCAGCCACAGCCGACTAC
ACACACACAGGAAGGTGGGAGGTAGGGCGCAGACATGCCCACCAGGTTTCTTGGGAGGCGAGGGCACCACCAAGGGCAAG
GTACAGGCAGCAGCAGCTCCACCCACCACCCCAGTCGAAACCCCCACAGGAACAGGAGGCAGTCTCGGAGGAGGACGGAA
CAAGACACGTTAGGGGCCCCAATTTTGTGAGCCAGCGGAGAGGTCCAGGAGGAGAAGGGCCTGGTCAAGGGGCGCTATGC
AGGGCCTTGGTCGGTGGAGCCTCTGCAGGTCAACGGCGGCTCGGCAGCACCCACCGGGCAAGATATGGACAGGCGGGCGG
TCTAGGGGCCATCCCAGTCCATAACACCAGAGTGCCAGTCGGTCACCAGGGCAGCCCGGTGAGTTATGCCAACTGCAGAT
GGTTAGGAGCCCACCGAATTTGCAACACTGGGATGGGGCCCAGGGCCATAAACGAGGCAACATGGTAAGCGTGTGGTGAG
CTCACGGCGAGATCCGCGGTCGGGAGCAGCCAGCGAGGACAGGCTCCCGGACCAGGGCGGAGCCCATGGGAACTTCCACA
CGGGGGCAGGAAGCGATGCAGGGTCACAGGCCGCCCGTAAGTCCAGGCCCCAGGGCCGGGTACTGCCGGTGGACCAAGTG
GGATGATGCAGCATGCCCAGCCAGTACCCTGCATGGACATGTAGTGGGGCGATCAGGTAGTAGGCCTACTCGAAGGGATC
CGGGCATGGTGAGCCAGCTGGGCTGATCCTGCAGCGCCCACGCCAACAGGGACGATATCTCCACCCGCGGGCTCCGGCAC
AGCAGGCAGCAGAAGGGCCACGGAAGATGCCCCAGCTCCAGAAGGCATTGGAACACTGCCCCATGGGTCAGCTGGGCCTT
GCAGGCCCGTGGGTGCCTGGGAAAAGTAGGTCGGCCAAGGCAGGCCACCGACCGAGCACTCATGTGGCGCTGAACCACAC
CGCAGCGAACACAGTCTCCAGGCGCTCAGGGCACATGTGCTGGCATCTCCAGGATCGCCCCTCAGGCAAGCGAGCCAGCC
CAGGGCCTCGCATGCAGCCGGCAATCATGGCTTCGCCATGGCCATGCGCGGAGGCCAGGCTCCAGGCTCTCAAAGAGCAC
CATACGCGGCGGCTTCGGGCGGCCAAACAGCTACGACGAGGTGTGCCACAGGTCACCTGAGACATGAATCGTGGAAGGCC
CAGATATGGGGCCTTGGGGGCCAGGCAGCGAGCCCGTGGATAGGCAACCAGTCATGGTCGGCCGCGACAGGAAAGGAACC
GGGCCCTGAGGGCACACCGACTGGCCAGGGCTGGGAGGGCTTGGCGGACAGGGGCGGCCTGGACCACAGCATTGCTGCTG
GCAGAGCGAGGCATAAGTGCGGGCGGGTAACTGGGAACACAGCAGTGAACTGTCGCATCCGCTCGCGCGCAACTAAGGCC
ATACGCTGCAAACAGTCGCGGGAGGGCGAGGCTGGGAGGGCAGCTGGGATACATCGGCCAGGGCATCGCCAGAACCACGA
GCCACGTGCGGGCGAGCTCATCTGCCGTAGTGCCCTGCAGGCGCATGGCCCGTGCCAGCGAGCGTGCTGGACACGTGGCA
CCCCGGTAGACCACCAGCACAGCCTGCAATAAGCGCTCCAGCCCCACAGGGCCCCATCACCATAGGCGTGATGGAGCAGG
GACAGCTGGATGTTCTCGTGCTCGTGGCCAAGTAGCACCGTGATCATGGAGCAGCTGCATCCTGACTGAAGAGTGCACGG
CGCGCTTCGCGCTATGCGCTGGCGGCCTATCGCCTCGGGGCCAGCACACCGCCAGAGGCGTGCCAGCTCAAGACGCAGCG
CCTCCTGAGAACTGGCTGACATCAGCGGGCCTCACCCAGCCCTCGCTCCACAGGGCGGCGAGTGGTTCCTCTGAACGCGG
AACCACCGCCC
>dc6c0f43-8b36-4b28-a3c6-5846ade68eb3_Basecall_Alignment_template:1D_000:template
CGGTTTTGAAGCGTACTCTGGTGGCTTTTAAAATACCACTCAACAGTTCCGTTAGGCTGGTGTTGCGTTCCGCAACACAA
ATCGCGGTGCTAAATCGCCGCGATGCACCACGCCTTGACATCGCATTTAGCCGCCGCGTCTGAATAGCGACCCTTTGTCC
TTCTTGTAGAAGCTCTTCAAGGAGCAGTGCTGTATAAACCTATATTTTACAGAAGACTCTTACTAGGAAATATTCTAAAC
TAACATTTATTGGGACTGTTTCCTGCATTCCTCTGGGTTAATCAGGGATTTAAGACAGAATGATACCGAAATGGAAAAAG
AATAATAACTTTTTAATATTTAAAAATGCTCACAACTGTAGTATCTGATAAGTGATAACTGAATATTCCAGTGTATCTCT
GACTAAAAAGTAGGAATCTTCTTTACCCAATGGCATAAAGCTCTTCAGCCTCAAGATTTTCTATCGACATAAACGATTTC
ATTTCAGAACTATGTGGGACAACCTCTATAGCTTATCTCTGCTTTATAGAAATGAGACAACTCCTGAACCTATGTCAGAC
CGGCGCTTCCTAATTTTTGGCATCTGCAGCTGGCCCCATTCTGGACAAGATTTAACCTTGGGACTGAAACAAAACAGGCA
AAGCTATGGATATCAGTCAGGATTGTGAGGCCCATCTAGAGATGTCGGGATGCTGCCAGGACTCAACCACAAGTTTGGGA
CACTCTGCTGCCTGATGATATATGGAAGCGGCTACATGTCCCTTGCAGAAGGGGAATTGAGTCTGGAGCCGGCACCAGAC
CTCCACCCCCACCCAGGAAATGTGCAGCCAGATATGTAGGGATTGTTGAATTCAAACACCCCGCACCTCCACCACGGCGT
GCGGCACGCGACAGAACCTGCGCGCTGGATGCAAGCTGGATTTGTGCTCTCTGCATTCCTGCGCTGATAATCTACTGAAA
CTTCAGATAATGGCAATCCACATATCCTGGCTGCGCATTTCCTCCGCAGCCAAAATATACGCTCGGGAAGGTCTGGTGGC
CTTAGTAAGGGTCGCCTAGGGCTACCATACCTCCCGCTAACGATGTGGATGCTTATGGAAATGATACATGCTGGGACTAC
ACTGGTATGCCAGCCTGGAACGCCTGTTTTCATAAGCATCCCTGTGAGGGAGGTATTATTATCAGCCCTCGTTAACCAGC
GTGTCTAAGCGTAAAACATTTCAATGGGGAATAAAAGATCTAATCCTACCTGAATTCCCTGGACCTCATTATTGAAGTTT
ATCCTGTCGAATGTTTCTAACTCTAAGTCTGAAATTTTGTAAGTAAAACTACCGGCTAAAACCGTAGGCTTTAAAACTAT
TGGACCATTTTCTTCCATCTTGGTATTTCTAAGATCTCCTTTGGAATTAACCAGACTCAGCGACTTTTCAATCAGAACCA
GGTTGTTCCTAATCCTGAAACTACTTACAAGTTGGTGACGCATGCTTGACCACCACTGTAAATATTATACTCGTCGTGGC
AGTATGGCTGTATGTTAGCTAACCACTGTCATTCGATGATCAAACTTCAAACCTGTTTTGTGAAATATGACTGAATAGGT
TTGTCCTACGATTTTTCTGGGGTGTGCAGTATTTGGGGGTTATGTGGTTTCTTAATTCATGTTGGTCATAAAGTCCTTTG
AGGTGTTTTGAACTTTCTTTTGATGTGAAACATGCGCAAAGTAACTTTGTGCATCCGTTACTGGCTATTATAGCAGATTT
GGGAGCTTATATATTGTATATATACCCAAATCATTTAGTACTATTGAGTATTTGTGTGTTTCTTGCAGGTAGATTAGAAG
TTTATTACAGTTTTAAAAATTAGTACATCCGCTGCTGATTCCTGATGAAAGGTCGACCATATAATAGGTCTACAGCTGCG
CTAACACTCGGCCATCTTACCTTTACCACTGGCGCTGACTCTACTCAACTAACCACAAAGATGTTGGCACTATATATCTA
CCTGTTGGGGCCCTGAGCAGGAATAGTAGGAACTCCATAGCCTCTAATCCAGGAGGCTAAATACCCCGGAACACTTCTAA
ACGACCAGATTTACAATAGCGATCATTAACAGCCATACTCACCATAATCTTTTTATAGTAATGCGGTAGTGTTAATAATG
GAGGTTTGACAGCTAATCCCCTATGTTGGAGCCCAGACACAGCCTTCTCACGAATAATAACATAAGCATTCTCCACCATC
ATTTCCTCTTACTGCTAACATCAACCTGTGAACGAAACTGGGGCAGGTGGGATGAACAATATACCGCCTCTGGCGAGCCT
GTACATAAGGACCAAAGCGTAGACCTAGCCATTTTCCTACACCTGGCGGTATCACTCAGTCTTAAGGCGGTCTTTGCTCA
CCCACAATCATCAAACCCCAAATAATCAATACAGATACCTCTCTTGATCAGTCATCACAGCCGTACTACTACTTCTATCC
CATACAGTACTGGCTGCAGGGTGTCGCCTACTTGGACGGAACCTCAACACTTCATTCTCTTTGGCCGTCAGGAGGAGACC
CTATCCTGTACCAACACCTATCTTGATTCTTGGCCATCCAAGTTTACATCTTAATGTCCTGCCAGGTTGGAATAATCTCC
GTAGTAACAGTTCTCAAGCAAAAGAACCTTTTGGATACGCATACGGGCATAGTCTGACAATGATTGACGGGTTCTTGGGC
ATTGTATGAGCCCACCACATATTCTGGTGGAATAGGCGTGAACACCGCAGCGCCTACTACATCGCAACAATTGTGTACCT
GCCATCCCAGCGGGCATTAAAATGTTTGGCAATACGCCACCCTCTGGAGGAATAATCAAATGAAGCAAGCATACTCCCCA
GACCCTTGGTTTATTTCTTATTTACTGTTGGCGGATTAACCTGGGATTATCCTATAAACTCATCCCTTAGACATTATTCT
TCGACGCCAATATGTAATGGCGCGCACTCCACTCGTATTATCTATAGGAGCAGTATTTGCAATTATAGCGGACTATTATG
GTTCCCCTCTAACAGGCTACATATTACAAAACGCAGGCAAAGTACACACTTCGCACTAACATTCATCGGGTTAACTAACT
AGCACCCCCAACGCTATGAGCAGGAATACAGCCTTCTCAGACTGCCGGATGCATACTCAGCATGAAACACCTATATATCT
TTCGGATCCTAATCTCCTTAACATATCATCATTATACTCTTTATCAGCAGGAGGCTTTTCTTAAGCGAAATCGACCACAA
AATATTTACGGCTCAGAATGGTTACGGACACCCTCCACAACTACACACCAGCAGAAGAGCCCTTTATCTACCAGCATAAG
GAAGGTGAACCCCTCAACTAGTTTCAAGCCAATTGAGCAACACGCTGATCTCTCTCAGGGCTTTGGCAAAAATTATCGTC
CTTGTCATGAATGAGTCAAAGGCTAAACCGCTAAGCCCGCCTACCCCTACAAATAGCATACAAAGCGCGTATCTCGCTGG
CCAGAAGACCACTACACTTTACGACCGCGCACTAATGGTATCCTGTAATCAGCATCCATGTTTATATATTGCTAACACTG
CCTACTAAACTAACACACATTAATGCAACAGATTGCCCAATCCACAGAAAAGTATGTGATTATCCTGCCCTCCATTATCC
TGGCCAACAATTGCCTTGCCATCATTACAATCCTATACCTTGATAGAGTGTCTTGCTACAACCATCAAACGCCAGACACG
CAAGGATGCAAAATACGAATACACAGACTACAAGACCTCTCATTGGCTCCTACATAATTCTAACAAAGAACTAAAAACGG
ACTTTCGCCTTTAAGTGGATACCAGATAGTTGTGCCAACCAAGTCCCGATTGATTCTAGTCTCAGCGAGCGTTCTCCACT
CGCAAAGGCCGTCCTGTCGCAGGGAGTTAAAATGCGGCGCGTACCAGGATGCCTAATCAAACTGAAATCTCAACACAACG
GGCCTTCGGCCAATGCTCAGAAATTCAGGGCTAACCACAGCTTCATGCCAATTATAATTGAAGCGTACCCATCTCACGCC
GAGGCTGATCTTTGTACAACCCAATAGCCGGAAGCTAATGCAGCACCAACGCTGGTGAAACAGGAACAGCCTCTTGAAAC
TGAAATAGCCAGCACCAGCCCTTTAAGCTGGAACGAACAGACTGTTCGCCGTTAATGCCTCCTTCGGCCCGGCCCCTGAT
TATCCTTAATGATCTAGTGTGGCTCCTTGTAATGCAAAAGTGGCTATTCCAAAATCCTCTACTCCCAACACTTTATGTTG
CAGGGCCCTAAATCGCCAGCCTTGACCGCGGTCGAACCTTTTGAATTTTGCCCTCCTTATTTACTAAGTACCTCTTATGC
TGACTGGCTGGCACCAGCAATGGTGTACAACCCCAGCCAACACCTTGTAACAGGATGCTATATCTCTTAAAATGAACAAT
GAAACAGTTCATTAAACAGATATAAGCCCCCTCCCAGCATGGATATAAATAGGCCTCGCTTTTTACAGCGCCAATAGTAC
CTCCACATCAATCAACATGATCAGCCTGCTCCCCACATTTTTAACAGCCCAATTCGCACTGACCACGGCTAGCCTTTCCA
CTATAGTTGTACCCGTAGTTATGTCGGGCTAATAAAGACCTTCGATCACTAGCATTTCCTCCCAGAATCCCCCGCCCCCT
TAGCCAGCCACAGAACAGTAGTTGAAACAATTAGCCTCTTAATTAGCCCAAAGCGCTTGATCGCCTAGCCAACTAATGGT
AGGCACCTACTACTTCAACTTATAGCCTAGCAATCATCCTCCCAGCACCCGCAGCAGCCAGCCACAGTAGCGTGCCCAGC
AACTTTAATACTACTAACTATTTTAGAAATAGCGGTGGGACTTATTCAGGCCTACGTATTTGTGCTCTTACTGTCCCTGT
ACCTCCAGAAAACATCAATGTCCTCAAACCCACACATATCCATTGTGAACAAAGCCCGCGGTACCAGGCTTTTCTCTGCC
CTGGCCGTCAGGCCCTGGCTGGCAGTTCCACTACAACTCTACTACATTAATGGCGCTGGTCTTCGGCCTTCTTCTGACAA
TATACCAATGGTAAGCGAGACGCCAGCAGCGGAAAGTGCGTTCAAGGACACCACTGACGCTTTAAAGGGACTCGATACGG
TCAATTTTGTTCGGCTATCTCTGAAGTATTTTTATTGTGGCTTCGCACGGGCCTTCTACCACTCAGCCTGTCTACCCGCC
AATTGGGGTGTGGCTGGCGAATCTTCCGTTAGATCCATTCGGGTCCCCACTACAAACACAGCCATGCTACTGGCTTCTGG
TCACGGTCACTGAGCACCATTCCATCATGAAGGCGAAAACCGGCCTCTTCTTTGCACACAACATCACCCTAGGTTATACT
TTACAGCTGGCGATGCTGGAATATCAGGCCTTTGATCTGGACAATGTTGCCGTTCCAACCTTTTTGTACAGGCTGCCGGG
ATCCGTGGTGTGGCTCGCCTCTTTGGTGTCTGCCTCCTCGTCAAGCCCTTCACCCTTTACCCTAGACCACCATTTTGGTT
TGAAGCAGCAGCATGATGTGACACTGTAGACGTATTATGGCTATTTCCTATTTACCTCGATACAGTGAGGACCTATTCTG
CACAAATATTGTAGTACAAATGGCTTTAATCATTAGTTCTAAATTAATCTAGAAAGAATATTGAACATAATAACCTACTT
TTAACCATATCTCCTTTTATCTGCAGCGTGAAATCTGTTAACATGGCTCCCAAACACAGCCACATCAAAGCTATCCCATA
TGAGTGCGGCTTCAACCGCTAATCTCTGCCGCCTACCATTTTCTCGTTTCCTGTGCTTGATCTTATTCCTTTTATTTGAC
CTAAATTGCCCTCCTATTTCGCGCGTGGCCACACAATCATAAGCGTCCCGCGCGCAGCGCCACAGTATGAACCTCCTAAT
CTGGCCCTCCTGACACTAAAGGTTGGCATGCTGGATGAACTCAGGGGCTGGAGTAGACTGGATAGAGGTGGTTCAATAAA
GATAGTGCCGGCAATTAATCATGGTATAACCCCGCGGCTCCTAATGCCTACCATCTTATTGTAATCTAAACGGCTTTATA
ACGGCATAAACCTATCGTACAGCGCTCACACCATCTCAAACTGTGCCTGGAGGCATAGCCACCTAACCCTCTTTCTAATG
ATAACGGCTTGGGCCGCAGAACGGCAATCCGCATTACTATTTTCTGCCTTAATGATGCCTACTAACGCCACCTGCGAACG
GCAGACTATCTTTACCCATAACTACAGCTGAACCTGGATCAAACAGCATAATAACCCGTCTTCTACAATGCTAAAATTAT
TATTCGACAATTTTCCTTCTCCTGTGATCCTCCTCTCCACCCCAATCAACATGAATACAGCTTTTTGTACAGCCTATTAA
TCTCACCATAGTCGCCCTCAGCAAACCTGCAAATTAACCGCGGTGAAAGTTCAGCCCATACGGGCTAGACCATATTCCCT
CCCTTTATTAGTCATAGCAACATGACACCTCTAATGGCTGGCAGCCGGACAAAGAACCGCATGAGCATAAAACAGCTATT
CTTGAGTACTAACCTCCTACAGGCCTTCCTGTTGAACTTTATTACAGACCTGCTTCTTTACATTATATTGAAGCAACCCT
CATCCCTACACTAATCATTATCACCCGTTGAAATCAACCGACGCCTCAATGCGGGTGTATTTCTTATTTTATACACTTAC
AGCCTCCTTCCCTACTAATACTTTCTTACTATACAACCTAAACAACACCCTATTAATTACGATTTTGCTTCCTACCCCAA
AACGCAGCCAACCTCAGCTAAACTGCTTTTGAGCGTGCATAATGGCATTTTAGTAAAATGCCTTATACGAGCTCCACCTT
TGGGTAATCTTCAGGCGTTGCAGAGATCGCTCAACCACGCAGACCACGCTCAACCCCGTGGGGCCA
